# Supplementary material for: Analysis of 33,616 urinary stone cases: novel findings on renal transplantation impact, comorbidity profiles, and composition patterns
Source: Front Immunol. 2026 Mar 19;17:1757548. doi: 10.3389/fimmu.2026.1757548 (PMC13043433; doi:10.3389/fimmu.2026.1757548)
Supplement: Supplementary file 1 [file Table1.xlsx]

## Sheet: Sheet 1
PATIENTNAME	DIAGNOSIS	id	TESTDATE	type	Year	Month	Season	PATIENTSEX	PATIENTAGE	AgeGroup	StoneLoc	UTI	UTHE	UTS	RI	RF	RA	UTM	HUA	Gout	RC	RT	T/N	NB	BPH	NP	PUD	CTD	FLD	HT	HPT	HT-	A	DM	HTN	HLP	COPD	CVD	CHD	HD	AD	Sepsis	SGC	StC	MS	MC	SC1	SC2	SC3
赖秋龙	肾结石、肾积水伴输尿管狭窄、肾移植状态、2型糖尿病、高血压病3级、输尿管支架植入术后	1805532	20240731	CA	2024	7	Summer	Male	61	High age (>60)	1	0	1	1	0	0	0	0	0	0	0	1	0	0	0	0	0	0	0	0	0	0	0	1	1	0	0	0	0	0	0	0	0	Infection Stone	No	CA	MAP
李瑞珍	肾结石、泌尿道感染、肾移植状态、系统性红斑狼疮	2474848	20240808	CaOx	2024	8	Summer	Female	42	Middle age (40-60)	1	1	0	0	0	0	0	0	0	0	0	1	0	0	0	0	0	1	0	0	0	0	0	0	0	0	0	0	0	0	0	0	0	Calcium Stone	No	COM	COD
陈柱森	肾结石、肾移植状态、IgA肾病	468933	20240526	CaOx	2024	5	Spring	Male	56	Middle age (40-60)	1	0	0	0	0	0	0	0	0	0	0	1	0	0	0	1	0	0	0	0	0	0	0	0	0	0	0	0	0	0	0	0	0	Calcium Stone	Yes	COD	UA
丁水华	肾结石、肾囊肿、前列腺增生	146392	20240427	CaOx	2024	4	Spring	Male	66	High age (>60)	1	0	0	0	0	0	0	0	0	0	1	0	0	0	1	0	0	0	0	0	0	0	0	0	0	0	0	0	0	0	0	0	1	Calcium Stone	No	COM	COD
王承亮	肾结石、2型糖尿病、脂肪肝	1993067	20240113	CaOx	2024	1	Winter	Male	42	Middle age (40-60)	1	0	0	0	0	0	0	0	0	0	0	0	0	0	0	0	0	0	1	0	0	0	0	1	0	0	0	0	0	0	0	0	0	Calcium Stone	Yes	COM	CA
马海建	肾结石	2075489	20241121	CaOx	2024	11	Fall	Male	34	Young age (<40)	1	0	0	0	0	0	0	0	0	0	0	0	0	0	0	0	0	0	0	0	0	0	0	0	0	0	0	0	0	0	0	0	0	Calcium Stone	No	COM	COD
黄劲松	肾结石并积水感染、前列腺钙化、2型糖尿病、高血压	2223531	20240709	CaOx	2024	7	Summer	Male	47	Middle age (40-60)	1	1	1	0	0	0	0	0	0	0	0	0	0	0	0	0	0	0	0	0	0	0	0	1	1	0	0	0	0	0	0	0	1	Calcium Stone	Yes	COM	CA
李少杞	肾结石、肾囊肿、多发性硬化、冠心病、高血压性心脏病	2345569	20240319	CaOx	2024	3	Spring	Female	60	High age (>60)	1	0	0	0	0	0	0	0	0	0	1	0	0	0	0	0	0	0	0	0	0	0	0	0	1	0	0	0	1	1	0	0	0	Calcium Stone	Yes	COD	CA
黎美华	肾结石、髓质海绵肾、肾旋转不良、膀胱结石、肾功能不全	2686613	20240919	CaOx	2024	9	Fall	Female	77	High age (>60)	1	0	0	0	1	0	0	1	0	0	0	0	0	0	0	0	0	0	0	0	0	0	0	0	0	0	0	0	0	0	0	0	1	Calcium Stone	Yes	COM	CA
杨再明	肾结石、高血压2级、血糖升高、肾囊肿	2880778	20240806	CaOx	2024	8	Summer	Male	55	Middle age (40-60)	1	0	0	0	0	0	0	0	0	0	1	0	0	0	0	0	0	0	0	0	0	0	0	0	1	0	0	0	0	0	0	0	0	Calcium Stone	Yes	COM	CA
陈云飞	输尿管狭窄并肾积水、肾结石、肾萎缩、肾功能不全	2965363	20240612	CaOx	2024	6	Summer	Male	60	High age (>60)	1	0	1	1	1	0	1	0	0	0	0	0	0	0	0	0	0	0	0	0	0	0	0	0	0	0	0	0	0	0	0	0	0	Calcium Stone	Yes	COD	L-CYS
许嘉宏	肾结石、肾囊肿、马蹄肾	4040509	20240206	CA	2024	2	Winter	Male	39	Young age (<40)	1	0	0	0	0	0	0	1	0	0	1	0	0	0	0	0	0	0	0	0	0	0	0	0	0	0	0	0	0	0	0	0	0	Infection Stone	Yes	CA	COD
陈惠琼	肾结石、血尿、主动脉硬化、胆囊结石、蛋白尿	4936613	20241105	CaOx	2024	11	Fall	Female	76	High age (>60)	1	0	0	0	0	0	0	0	0	0	0	0	0	0	0	0	0	0	0	0	0	0	0	0	0	0	0	0	0	0	0	0	0	Calcium Stone	No	COM	COD
黄丽展	肾结石、肾囊肿、高血压病	5102547	20241223	CaOx	2024	12	Winter	Female	66	High age (>60)	1	0	0	0	0	0	0	0	0	0	1	0	0	0	0	0	0	0	0	0	0	0	0	0	1	0	0	0	0	0	0	0	0	Calcium Stone	Yes	COM	CA
赵渝玲	肾结石、输尿管狭窄并积水、脂肪肝、胆囊结石	5138768	20240814	CaOx	2024	8	Summer	Female	67	High age (>60)	1	0	1	1	0	0	0	0	0	0	0	0	0	0	0	0	0	0	1	0	0	0	0	0	0	0	0	0	0	0	0	0	0	Calcium Stone	No	COM	COD
侯美玲	肾结石、肾囊肿、主动脉硬化	5185492	20240709	CaOx	2024	7	Summer	Female	68	High age (>60)	1	0	0	0	0	0	0	0	0	0	1	0	0	0	0	0	0	0	0	0	0	0	0	0	0	0	0	0	0	0	0	0	0	Calcium Stone	Yes	COM	CA
谢华良	肾结石、子宫平滑肌瘤、慢性宫颈炎	5205323	20240613	CaOx	2024	6	Summer	Female	47	Middle age (40-60)	1	0	0	0	0	0	0	0	0	0	0	0	1	0	0	0	0	0	0	0	0	0	0	0	0	0	0	0	0	0	0	0	0	Calcium Stone	No	COM	COD
杨胜海	肾结石、蛋白尿	5217527	20241205	CaOx	2024	12	Winter	Male	33	Young age (<40)	1	0	0	0	0	0	0	0	0	0	0	0	0	0	0	0	0	0	0	0	0	0	0	0	0	0	0	0	0	0	0	0	1	Calcium Stone	No	COM	COD
陈邦耀	膀胱结石、肾结石、前列腺增生、尿潴留	932249	20241213	CaOx	2024	12	Winter	Male	63	High age (>60)	3	0	0	0	0	0	0	0	0	0	0	0	0	0	1	0	0	0	0	0	0	0	0	0	0	0	0	0	0	0	0	0	0	Calcium Stone	No	COM
董祖耀	肾结石、慢性肾脏病5期、中度贫血、代谢性酸中毒	5236584	20240314	CaOx	2024	3	Spring	Male	61	High age (>60)	1	0	0	0	0	0	0	0	0	0	0	0	0	0	0	0	0	0	0	0	0	0	1	0	0	0	0	0	0	0	0	0	1	Calcium Stone	Yes	COM	CA
陈泽鑫	肾结石、高血压病1级	5245724	20240721	CaOx	2024	7	Summer	Male	39	Young age (<40)	1	0	0	0	0	0	0	0	0	0	0	0	0	0	0	0	0	0	0	0	0	0	0	0	1	0	0	0	0	0	0	0	0	Calcium Stone	No	COM	COD
梁六兴	肾结石、主动脉硬化	5253967	20240225	CaOx	2024	2	Winter	Male	51	Middle age (40-60)	1	0	0	0	0	0	0	0	0	0	0	0	0	0	0	0	0	0	0	0	0	0	0	0	0	0	0	0	0	0	0	0	1	Calcium Stone	Yes	COM	CA
张水干	肾结石伴积水和感染、泌尿道感染、肾囊肿、脂肪肝	5305478	20240526	CA	2024	5	Spring	Male	46	Middle age (40-60)	1	1	1	0	0	0	0	0	0	0	1	0	0	0	0	0	0	0	1	0	0	0	0	0	0	0	0	0	0	0	0	0	0	Infection Stone	Yes	CA	COD
陈水龙	肾结石、泌尿道感染、肾功能不全、高血压	864575	20240218	MAP	2024	2	Winter	Male	68	High age (>60)	1	1	0	0	1	0	0	0	0	0	0	0	0	0	0	0	0	0	0	0	0	0	0	0	1	0	0	0	0	0	0	0	1	Infection Stone	No	MAP
黄少金	肾结石、肾囊肿、高血压病、糖尿病、颈动脉斑块	101453	20240801	CaOx	2024	8	Summer	Female	63	High age (>60)	1	0	0	0	0	0	0	0	0	0	1	0	0	0	0	0	0	0	0	0	0	0	0	1	1	0	0	0	0	0	0	0	1	Calcium Stone	No	COM	COD
严婕	肾结石	1170621	20240822	CA	2024	8	Summer	Female	45	Middle age (40-60)	1	0	0	0	0	0	0	0	0	0	0	0	0	0	0	0	0	0	0	0	0	0	0	0	0	0	0	0	0	0	0	0	0	Infection Stone	Yes	CA	COD
洪伟强	肾结石	1706002	20241115	CaOx	2024	11	Fall	Male	30	Young age (<40)	1	0	0	0	0	0	0	0	0	0	0	0	0	0	0	0	0	0	0	0	0	0	0	0	0	0	0	0	0	0	0	0	0	Calcium Stone	No	COD
侯惠能	肾结石、肾囊肿	2111230	20241112	CaOx	2024	11	Fall	Male	67	High age (>60)	1	0	0	0	0	0	0	0	0	0	1	0	0	0	0	0	0	0	0	0	0	0	0	0	0	0	0	0	0	0	0	0	0	Calcium Stone	No	COM	COD
区金伟	肾结石、前列腺增生、高尿酸血症	2146424	20240711	CaOx	2024	7	Summer	Male	62	High age (>60)	1	0	0	0	0	0	0	0	1	0	0	0	0	0	1	0	0	0	0	0	0	0	0	0	0	0	0	0	0	0	0	0	1	Calcium Stone	Yes	COD	UA
诸田招	肾结石、泌尿道感染、肾囊肿、大脑前动脉狭窄、高尿酸	2272130	20240423	CaOx	2024	4	Spring	Female	67	High age (>60)	1	1	0	1	0	0	0	0	1	0	1	0	0	0	0	0	0	0	0	0	0	0	0	0	0	0	0	0	0	0	0	0	1	Calcium Stone	No	COM	COD
张淑华	肾结石、子宫内膜息肉、高血压、脂肪肝	2326067	20240321	CaOx	2024	3	Spring	Female	54	Middle age (40-60)	1	0	0	0	0	0	0	0	0	0	0	0	0	0	0	0	0	0	1	0	0	0	0	0	1	0	0	0	0	0	0	0	1	Calcium Stone	Yes	COM	AU
郭坚沐	前列腺恶性肿瘤、肾结石	2349512	20241223	CaOx	2024	12	Winter	Male	74	High age (>60)	1	0	0	0	0	0	0	0	0	0	0	0	1	0	0	0	0	0	0	0	0	0	0	0	0	0	0	0	0	0	0	0	0	Calcium Stone	No	COM	COD
谢初晴	肾结石、输尿管狭窄、肾功能不全、泌尿道感染	2558146	20240423	CA	2024	4	Spring	Female	59	Middle age (40-60)	1	1	0	1	1	0	0	0	0	0	0	0	0	0	0	0	0	0	0	0	0	0	0	0	0	0	0	0	0	0	0	0	1	Infection Stone	No	CA	MAP
雷家盛	膀胱结石、尿道狭窄、肾囊肿、肾结石、前列腺增生	2727299	20240617	CaOx	2024	6	Summer	Male	46	Middle age (40-60)	3	0	0	1	0	0	0	0	0	0	1	0	0	0	1	0	0	0	0	0	0	0	0	0	0	0	0	0	0	0	0	0	0	Calcium Stone	No	COM	COD
吴巧莲	肾结石伴积水和感染、肾囊肿、高脂血症、子宫肌瘤	2573787	20240703	CA	2024	7	Summer	Female	60	High age (>60)	1	1	1	0	0	0	0	0	0	0	1	0	1	0	0	0	0	0	0	0	0	0	0	0	0	1	0	0	0	0	0	0	1	Infection Stone	Yes	CA	CDPD
胡碧兰	输尿管结石并积液、输尿管狭窄	2828475	20240724	CaOx	2024	7	Summer	Female	46	Middle age (40-60)	2	0	1	1	0	0	0	0	0	0	0	0	0	0	0	0	0	0	0	0	0	0	0	0	0	0	0	0	0	0	0	0	0	Calcium Stone	Yes	COD	CDPD
陈越明	肾结石、前列腺增生	4246601	20240509	CaOx	2024	5	Spring	Male	55	Middle age (40-60)	1	0	0	0	0	0	0	0	0	0	0	0	0	0	1	0	0	0	0	0	0	0	0	0	0	0	0	0	0	0	0	0	0	Calcium Stone	Yes	COM	COD
李仁枝	左肾多发结石伴感染	1	20140401	CaOx	2014	4	Spring	Female	44	Middle age (40-60)	1	1	0	0	0	0	0	0	0	0	0	0	0	0	0	0	0	0	0	0	0	0	0	0	1	0	0	0	0	0	0	0	0	Calcium Stone	Yes	COM	UA
谢少芳	1.双肾多发结石 2.慢性肾功能不全 3.中度贫血 4.泌尿系感染	2	20140401	CaP	2014	4	Spring	Female	61	High age (>60)	1	1	0	0	1	0	0	0	0	0	0	0	0	0	0	0	0	0	0	0	0	0	1	0	0	0	0	0	0	0	0	0	0	Calcium Stone	Yes	CaP(CO3)	MAP
关锦安	1.右肾结石 2.高血压病3级(极高危)	3	20140401	Uric Acid Stone	2014	4	Spring	Male	72	High age (>60)	1	0	0	0	0	0	0	0	0	0	0	0	0	0	0	0	0	0	0	0	0	0	0	0	1	0	0	0	0	0	0	0	0	Uric Acid Stone	Yes	UA	COM
古结娥	双肾结石并右肾积水，左肾萎缩	4	20140401	CA	2014	4	Spring	Female	45	Middle age (40-60)	1	0	1	0	0	0	1	0	0	0	0	0	0	0	0	0	0	0	0	0	0	0	0	0	0	0	0	0	0	0	0	0	0	Infection Stone	Yes	CA	CaP	MAP
宁林华	1.双侧输尿管上段结石并双肾积水	5	20140401	CaOx	2014	4	Spring	Male	46	Middle age (40-60)	2	0	1	0	0	0	0	0	0	0	0	0	0	0	0	0	0	0	0	0	0	0	0	0	0	0	0	0	0	0	0	0	0	Calcium Stone	No	COM
吴林	1、左肾多发性结石伴少量积液 2、泌尿系感染	6	20140401	Uric Acid Stone	2014	4	Spring	Male	65	High age (>60)	1	1	1	0	0	0	0	0	0	0	0	0	0	0	0	0	0	0	0	0	0	0	0	0	0	0	0	0	0	0	0	0	0	Uric Acid Stone	No	UA
何桂凤	1.右输尿管梗阻伴右肾大量积液 2.双肾多发结石	7	20140401	CA	2014	4	Spring	Female	59	Middle age (40-60)	1	0	1	0	0	0	0	0	0	0	0	0	0	0	0	0	0	0	0	0	0	0	0	0	0	0	0	0	0	0	0	0	0	Infection Stone	Yes	CA	COM	CaP
黄小巧	1、右肾铸型结石，左肾多发性结石并轻度积液 2、泌尿系感染	8	20140401	CA	2014	4	Spring	Female	51	Middle age (40-60)	1	1	1	0	0	0	0	0	0	0	0	0	0	0	0	0	0	0	0	0	0	0	0	0	0	0	0	0	0	0	0	0	1	Infection Stone	Yes	CA	CaP(CO3)	MAP
周兴武	左肾结石合并感染，膀胱癌根治术后，右肾切除术后	9	20140401	CaP	2014	4	Spring	Male	67	High age (>60)	1	1	0	0	0	0	0	0	0	0	0	0	1	0	0	0	0	0	0	0	0	0	0	0	0	0	0	0	0	0	0	0	0	Calcium Stone	Yes	CaP(CO3)	CA	COM
黄奋予	左输尿管中段结石并左肾积液 心脏A型预激综合症 脂肪肝 胆囊多发息肉样病变	10	20140401	CA	2014	4	Spring	Male	44	Middle age (40-60)	2	0	1	0	0	0	0	0	0	0	0	0	0	0	0	0	0	0	1	0	0	0	0	0	0	0	0	0	0	1	0	0	0	Infection Stone	Yes	CA	COM	COD
翁荣盛	1、左肾铸形结石； 2、左肾积液； 3、高血压病。	11	20140401	CaOx	2014	4	Spring	Male	61	High age (>60)	1	0	1	0	0	0	0	0	0	0	0	0	0	0	0	0	0	0	0	0	0	0	0	0	1	0	0	0	0	0	0	0	1	Calcium Stone	No	COM	COD
周浩明	1.右肾D-J管留置术后。 2.右肾结石并积水。 3.右输尿管结石。 4.左肾萎缩。 5.胸腔积液。 6.高血压（3级高危组）	12	20140402	CaOx	2014	4	Spring	Male	65	High age (>60)	1	0	1	0	0	0	1	0	0	0	0	0	0	0	0	0	0	0	0	0	0	0	0	0	1	0	0	0	0	0	0	0	0	Calcium Stone	No	COM
贾洪滨	1.双肾结石并积水 2.多发性陈旧性脑梗塞 3.高血压（3级高危组） 4.肝囊肿 5.动脉硬化 6.小儿麻痹后遗症 7.右髋关节融合术后 8.尿路感染；	13	20140402	CaOx	2014	4	Spring	Male	53	Middle age (40-60)	1	1	1	0	0	0	0	0	0	0	0	0	0	0	0	0	0	0	0	0	0	0	0	0	1	0	0	1	0	0	0	0	0	Calcium Stone	No	COM	COD
周源锐	1.右肾多发结石并右肾积液。 2.左肾鹿角型结石。	14	20140402	CaP	2014	4	Spring	Male	54	Middle age (40-60)	1	0	1	0	0	0	0	0	0	0	0	0	0	0	0	0	0	0	0	0	0	0	0	0	0	0	0	0	0	0	0	0	1	Calcium Stone	Yes	CaP(CO3)	COM	CA
黄丽群	1、左肾上腺肿物 2、继发性高血压病（极高危） 3、左肾多发结石 4、左侧URS术后 5、肾功能不全（失代偿期） 6、脑出血后遗症期	15	20140402	Uric Acid Stone	2014	4	Spring	Female	46	Middle age (40-60)	1	0	0	0	1	0	0	0	0	0	0	0	1	0	0	0	0	0	0	0	0	0	0	0	1	0	0	0	0	0	0	0	0	Uric Acid Stone	Yes	UA	AU
唐召梅	右肾多发结石伴感染	16	20140402	CaOx	2014	4	Spring	Female	63	High age (>60)	1	1	0	0	0	0	0	0	0	0	0	0	0	0	0	0	0	0	0	0	0	0	0	0	0	0	0	0	0	0	0	0	0	Calcium Stone	No	COM
骆建辉	左肾结石并左输尿管结石	17	20140402	CA	2014	4	Spring	Male	23	Young age (<40)	1	0	0	0	0	0	0	0	0	0	0	0	0	0	0	0	0	0	0	0	0	0	0	0	0	0	0	0	0	0	0	0	0	Infection Stone	Yes	CA	COD
柏上云	左肾多发结石并积水。	18	20140402	CaOx	2014	4	Spring	Female	59	Middle age (40-60)	1	0	1	0	0	0	0	0	0	0	0	0	0	0	0	0	0	0	0	0	0	0	0	0	0	0	0	0	0	0	0	0	0	Calcium Stone	No	COM
孔仁辉	双肾多发结石	19	20140402	CaOx	2014	4	Spring	Male	53	Middle age (40-60)	1	0	0	0	0	0	0	0	0	0	0	0	0	0	0	0	0	0	0	0	0	0	0	0	0	0	0	0	0	0	0	0	0	Calcium Stone	No	COM	COD
梁富玲	1.右输尿管上段结石 2.高血压病	20	20140402	CaOx	2014	4	Spring	Female	62	High age (>60)	2	0	0	0	0	0	0	0	0	0	0	0	0	0	0	0	0	0	0	0	0	0	0	0	1	0	0	0	0	0	0	0	0	Calcium Stone	No	COM
何炳坤	1、左肾铸型结石 2、右肾多发小结石 3、右肾多发囊肿 4、前列腺增生 5、高血压病 6、胃大部分切除术后	21	20140403	CaOx	2014	4	Spring	Male	53	Middle age (40-60)	1	0	0	0	0	0	0	0	0	0	1	0	0	0	1	0	0	0	0	0	0	0	0	0	1	0	0	0	0	0	0	0	1	Calcium Stone	No	COM	COD
梁秋娟	1、左肾多发结石和感染2、右PCNL术后	22	20140403	CaP	2014	4	Spring	Female	54	Middle age (40-60)	1	1	0	0	0	0	0	0	0	0	0	0	0	0	0	0	0	0	0	0	0	0	0	0	0	0	0	0	0	0	0	0	0	Calcium Stone	Yes	CaP(CO3)	MAP
徐静华	1、左输尿管下段结石 2、左肾结石并积液	23	20140403	CA	2014	4	Spring	Male	31	Young age (<40)	2	0	1	0	0	0	0	0	0	0	0	0	0	0	0	0	0	0	0	0	0	0	0	0	0	0	0	0	0	0	0	0	0	Infection Stone	Yes	CA	MAP	CaP
胡石养	1、右肾铸型结石 2、肾功能不全 3、置双侧双J管术后 4、左PCNL术后	24	20140403	CaP	2014	4	Spring	Male	56	Middle age (40-60)	1	0	0	0	1	0	0	0	0	0	0	0	0	0	0	0	0	0	0	0	0	0	0	0	0	0	0	0	0	0	0	0	1	Calcium Stone	Yes	CaP(CO3)	MAP
李家权	左侧输尿管狭窄术后；左侧输尿管结石，泌尿系感染	25	20140403	CaOx	2014	4	Spring	Male	64	High age (>60)	2	1	0	1	0	0	0	0	0	0	0	0	0	0	0	0	0	0	0	0	0	0	0	0	0	0	0	0	0	0	0	0	0	Calcium Stone	No	COM
黄汉胜	右肾结石	26	20140403	CaOx	2014	4	Spring	Male	68	High age (>60)	1	0	0	0	0	0	0	0	0	0	0	0	0	0	0	0	0	0	0	0	0	0	0	0	0	0	0	0	0	0	0	0	0	Calcium Stone	No	COM
钟智强	1.右肾多发结石 2.左肾多发小结石 3.2型糖尿病	27	20140403	CaOx	2014	4	Spring	Male	53	Middle age (40-60)	1	0	0	0	0	0	0	0	0	0	0	0	0	0	0	0	0	0	0	0	0	0	0	1	0	0	0	0	0	0	0	0	0	Calcium Stone	No	COM	COD
余晓平	1.右肾多发结石并右肾积液 2.高血压病 3.腰椎间盘手术术后	28	20140403	CaOx	2014	4	Spring	Male	50	Middle age (40-60)	1	0	1	0	0	0	0	0	0	0	0	0	0	0	0	0	0	0	0	0	0	0	0	0	1	0	0	0	0	0	0	0	0	Calcium Stone	No	COM	COD
许振连	1、双肾结石并积液 2、肾功能减退 3、II型高血压病（高危组）	29	20140403	CaOx	2014	4	Spring	Female	43	Middle age (40-60)	1	0	1	0	1	0	0	0	0	0	0	0	0	0	0	0	0	0	0	0	0	0	0	0	1	0	0	0	0	0	0	0	0	Calcium Stone	No	COM
廖雪英	1.右侧输尿管上段结石并右肾积液 2.右肾结石 3.泌尿系感染	30	20140403	CaOx	2014	4	Spring	Female	49	Middle age (40-60)	2	1	1	0	0	0	0	0	0	0	0	0	0	0	0	0	0	0	0	0	0	0	0	0	0	0	0	0	0	0	0	0	0	Calcium Stone	No	COM
潘健宏	1、左侧输尿管下段结石并左肾积液 2、G6PD缺乏症	31	20140403	CA	2014	4	Spring	Male	25	Young age (<40)	2	0	1	0	0	0	0	0	0	0	0	0	0	0	0	0	0	0	0	0	0	0	0	0	0	0	0	0	0	0	0	0	0	Infection Stone	Yes	CA	COM
欧海	右肾结石，泌尿系感染	32	20140404	CaP	2014	4	Spring	Male	63	High age (>60)	1	1	0	0	0	0	0	0	0	0	0	0	0	0	0	0	0	0	0	0	0	0	0	0	0	0	0	0	0	0	0	0	0	Calcium Stone	Yes	CaP(CO3)	MAP	CA
吴建忠	左肾结石并积液和感染，膀胱结石，左侧输尿管狭窄	33	20140404	CA	2014	4	Spring	Male	61	High age (>60)	1	1	1	1	0	0	0	0	0	0	0	0	0	0	0	0	0	0	0	0	0	0	0	0	0	0	0	0	0	0	0	0	0	Infection Stone	Yes	CA	COD	MAP	CaP(CO3)
吴国欢	双肾多发性结石伴积液和感染，双侧多囊肾，双侧输尿管内支架置入，高血压病（极高危）	34	20140404	CA	2014	4	Spring	Male	45	Middle age (40-60)	1	1	1	0	0	0	0	0	0	0	1	0	0	0	0	0	0	0	0	0	0	0	0	0	1	0	0	0	0	0	0	0	0	Infection Stone	Yes	CA	MAP	CaP
李燕霞	左肾多发结石并重度积液和感染，左侧脓肾？	35	20140404	CaP	2014	4	Spring	Female	35	Young age (<40)	1	1	1	0	1	0	0	0	0	0	0	0	0	0	0	0	0	0	0	0	0	0	0	0	0	0	0	0	0	0	0	0	0	Calcium Stone	Yes	CaP(CO3)	CA	MAP
蔡冬燕	1.右肾结石并右肾积液 2.2型糖尿病	36	20140404	CaOx	2014	4	Spring	Female	38	Young age (<40)	1	0	1	0	0	0	0	0	0	0	0	0	0	0	0	0	0	0	0	0	0	0	0	1	0	0	0	0	0	0	0	0	0	Calcium Stone	No	COM	COD
张丽君	1、左肾多发结石 2、泌尿系感染	37	20140404	CA	2014	4	Spring	Female	56	Middle age (40-60)	1	1	0	0	0	0	0	0	0	0	0	0	0	0	0	0	0	0	0	0	0	0	0	0	0	0	0	0	0	0	0	0	0	Infection Stone	No	CA	MAP
谭小英	1、血尿查因 2、双肾多发结石 3、尿路感染 4、II型高血压（极高危）	38	20140404	AU	2014	4	Spring	Female	48	Middle age (40-60)	1	1	0	0	0	0	0	0	0	0	0	0	0	0	0	0	0	0	0	0	0	0	0	0	1	0	0	0	0	0	0	0	0	Infection Stone	Yes	AU	COM	CA
邝润生	1：左肾多发结石并左肾积液 2：左输尿管下段结石	39	20140404	CaOx	2014	4	Spring	Male	37	Young age (<40)	1	0	1	0	0	0	0	0	0	0	0	0	0	0	0	0	0	0	0	0	0	0	0	0	0	0	0	0	0	0	0	0	0	Calcium Stone	Yes	COD	COM	CA
欧阳克强	1、双肾多发性结石 2、高血压病 3、糖尿病	40	20140404	CaOx	2014	4	Spring	Male	49	Middle age (40-60)	1	0	0	0	0	0	0	0	0	0	0	0	0	0	0	0	0	0	0	0	0	0	0	1	1	0	0	0	0	0	0	0	0	Calcium Stone	No	COM	COD
曾铁汉	左输尿管结石	41	20140404	CaOx	2014	4	Spring	Male	43	Middle age (40-60)	2	0	0	0	0	0	0	0	0	0	0	0	0	0	0	0	0	0	0	0	0	0	0	0	0	0	0	0	0	0	0	0	0	Calcium Stone	Yes	COM	CA
陈新玉	双侧肾结石伴重度积水伴感染	42	20140404	CaOx	2014	4	Spring	Female	60	High age (>60)	1	1	1	0	1	0	0	0	0	0	0	0	0	0	0	0	0	0	0	0	0	0	0	0	0	0	0	0	0	0	0	0	0	Calcium Stone	Yes	COM	AU	UA
谭小英	1、血尿查因 2、双肾多发结石 3、尿路感染 4、II型高血压（极高危）	43	20140404	Uric Acid Stone	2014	4	Spring	Female	48	Middle age (40-60)	1	1	0	0	0	0	0	0	0	0	0	0	0	0	0	0	0	0	0	0	0	0	0	0	1	0	0	0	0	0	0	0	0	Uric Acid Stone	Yes	UA	AU
温定娣	1.左肾结石； 2.右肾多发性小结石伴囊肿；	44	20140409	Uric Acid Stone	2014	4	Spring	Female	65	High age (>60)	1	0	0	0	0	0	0	0	0	0	1	0	0	0	0	0	0	0	0	0	0	0	0	0	0	0	0	0	0	0	0	0	0	Uric Acid Stone	No	UA
陈灶贤	1、双侧输尿管结石并双肾重度积液 2、双肾小结石 3、慢性肾功能不全 4、梗阻性肾病 5、右肾切开取石术后 6、左PCNL术后	45	20140409	CaOx	2014	4	Spring	Female	65	High age (>60)	2	0	1	0	1	0	0	0	0	0	0	0	0	0	0	1	0	0	0	0	0	0	0	0	0	0	0	0	0	0	0	0	0	Calcium Stone	No	COM
朱小玲	右侧输尿管结石，双肾结石并积液合并感染	46	20140409	CA	2014	4	Spring	Female	41	Middle age (40-60)	2	1	1	0	0	0	0	0	0	0	0	0	0	0	0	0	0	0	0	0	0	0	0	0	0	0	0	0	0	0	0	0	0	Infection Stone	Yes	CA	MAP	CaP
郑枝泉	右肾结石	47	20140409	CaOx	2014	4	Spring	Male	60	High age (>60)	1	0	0	0	0	0	0	0	0	0	0	0	0	0	0	0	0	0	0	0	0	0	0	0	0	0	0	0	0	0	0	0	0	Calcium Stone	No	COM	COD
郑枝泉	左肾结石	48	20140409	CaOx	2014	4	Spring	Male	60	High age (>60)	1	0	0	0	0	0	0	0	0	0	0	0	0	0	0	0	0	0	0	0	0	0	0	0	0	0	0	0	0	0	0	0	0	Calcium Stone	No	COM
陈事愈	双肾结石合并感染血尿待查？右肾萎缩，双肾切开取石术后	49	20140409	CaOx	2014	4	Spring	Male	52	Middle age (40-60)	1	1	0	0	0	0	1	0	0	0	0	0	0	0	0	0	0	0	0	0	0	0	0	0	0	0	0	0	0	0	0	0	0	Calcium Stone	No	COM	COD
肖本君	左肾结石 右肾切除术后	50	20140409	Uric Acid Stone	2014	4	Spring	Male	39	Young age (<40)	1	0	0	0	0	0	0	0	0	0	0	0	0	0	0	0	0	0	0	0	0	0	0	0	0	0	0	0	0	0	0	0	0	Uric Acid Stone	No	UA
贺炳兰	1.左肾多发结石。 2.原发性高血压病。	51	20140409	Uric Acid Stone	2014	4	Spring	Female	59	Middle age (40-60)	1	0	0	0	0	0	0	0	0	0	0	0	0	0	0	0	0	0	0	0	0	0	0	0	1	0	0	0	0	0	0	0	0	Uric Acid Stone	Yes	UA	AU	CaP(CO3)
廖日招	双肾多发结石并双肾积液和感染。双肾多发囊肿，慢性肾功能不全，双侧URS术后，高血压病，子宫全切术后	52	20140409	Uric Acid Stone	2014	4	Spring	Female	60	High age (>60)	1	1	1	0	1	0	0	0	0	0	1	0	0	0	0	0	0	0	0	0	0	0	0	0	1	0	0	0	0	0	0	0	0	Uric Acid Stone	No	UA
曾群娣	右肾多发性结石 高血压病	53	20140409	CaOx	2014	4	Spring	Female	47	Middle age (40-60)	1	0	0	0	0	0	0	0	0	0	0	0	0	0	0	0	0	0	0	0	0	0	0	0	1	0	0	0	0	0	0	0	0	Calcium Stone	No	COM	COD
吴演玲	1、双肾积水伴结石 2、泌尿系感染	54	20140409	CaOx	2014	4	Spring	Female	50	Middle age (40-60)	1	1	1	0	0	0	0	0	0	0	0	0	0	0	0	0	0	0	0	0	0	0	0	0	0	0	0	0	0	0	0	0	0	Calcium Stone	No	COD	COM
彭水祥	1.右输尿管下段结石并右肾轻度积水和感染；左肾结石；膀胱结石；	55	20140409	CaOx	2014	4	Spring	Male	40	Middle age (40-60)	2	1	1	0	0	0	0	0	0	0	0	0	0	0	0	0	0	0	0	0	0	0	0	0	0	0	0	0	0	0	0	0	0	Calcium Stone	No	COD	COM
罗勇	右侧肾结石	56	20140409	CaOx	2014	4	Spring	Male	36	Young age (<40)	1	0	0	0	0	0	0	0	0	0	0	0	0	0	0	0	0	0	0	0	0	0	0	0	0	0	0	0	0	0	0	0	0	Calcium Stone	Yes	COD	COM	UA
徐静	1.右肾结石并右肾积液 2.左肾轻度积液 3.左肾下垂 4.右侧UPJ狭窄扩张术后 5.剖宫产术后	57	20140409	CA	2014	4	Spring	Female	30	Young age (<40)	1	0	1	1	0	0	0	0	0	0	0	0	0	0	0	0	0	0	0	0	0	0	0	0	0	0	0	0	0	0	0	0	0	Infection Stone	Yes	CA	CaP	COM
刘银清	左肾多发结石并积水	58	20140409	CaOx	2014	4	Spring	Female	59	Middle age (40-60)	1	0	1	0	0	0	0	0	0	0	0	0	0	0	0	0	0	0	0	0	0	0	0	0	0	0	0	0	0	0	0	0	0	Calcium Stone	No	COM	COD
刘军	1.左肾结石； 2.左肾造瘘术后； 3.泌尿系感染； 4.UPJ狭窄；	59	20140410	CaOx	2014	4	Spring	Male	37	Young age (<40)	1	1	0	1	0	0	0	0	0	0	0	0	0	0	0	0	0	0	0	0	0	0	0	0	0	0	0	0	0	0	0	0	0	Calcium Stone	No	COM	COD
潘伙林	1.左肾多发结石并左肾穿刺造瘘术后 2.泌尿系感染 3.慢性肾功能不全（尿毒症期，肾性贫血） 4.右侧PCNL术后 5.双侧输尿管内支架放置术后 6.痛风性关节炎	60	20140410	Uric Acid Stone	2014	4	Spring	Male	46	Middle age (40-60)	1	1	0	0	1	0	0	0	1	1	0	0	0	0	0	0	0	0	0	0	0	0	1	0	0	0	0	0	0	0	0	0	0	Uric Acid Stone	No	UA
杨安连	1、左肾多发结石并左肾重度积液 2、右肾多发结石并右肾轻度积液	61	20140410	CaOx	2014	4	Spring	Male	55	Middle age (40-60)	1	0	1	0	1	0	0	0	0	0	0	0	0	0	0	0	0	0	0	0	0	0	0	0	0	0	0	0	0	0	0	0	0	Calcium Stone	No	COM
萧梅芬	双肾结石术后	62	20140410	CA	2014	4	Spring	Female	34	Young age (<40)	1	0	0	0	0	0	0	0	0	0	0	0	0	0	0	0	0	0	0	0	0	0	0	0	0	0	0	0	0	0	0	0	0	Infection Stone	No	CA	MAP
徐锐光	右输尿管上段结石	63	20140411	CaOx	2014	4	Spring	Male	57	Middle age (40-60)	2	0	0	0	0	0	0	0	0	0	0	0	0	0	0	0	0	0	0	0	0	0	0	0	0	0	0	0	0	0	0	0	0	Calcium Stone	No	COM
张鹏勤	1、右肾鹿角型结石 2、左肾PCNL术后 3、泌尿系感染	64	20140411	CA	2014	4	Spring	Male	45	Middle age (40-60)	1	1	0	0	0	0	0	0	0	0	0	0	0	0	0	0	0	0	0	0	0	0	0	0	0	0	0	0	0	0	0	0	1	Infection Stone	Yes	CA	MAP	CaP(CO3)
钟玉勤	1.双肾铸型结石。 2.尿路感染。	65	20140411	CA	2014	4	Spring	Male	35	Young age (<40)	1	1	0	0	0	0	0	0	0	0	0	0	0	0	0	0	0	0	0	0	0	0	0	0	0	0	0	0	0	0	0	0	1	Infection Stone	Yes	CA	COM	COD	CaP(CO3)
梁凤珍	左肾结石,泌尿系感染	66	20140411	CaOx	2014	4	Spring	Female	51	Middle age (40-60)	1	1	0	0	0	0	0	0	0	0	0	0	0	0	0	0	0	0	0	0	0	0	0	0	0	0	0	0	0	0	0	0	0	Calcium Stone	No	COM	COD
李丽颜	右肾结石	67	20140411	CaOx	2014	4	Spring	Female	38	Young age (<40)	1	0	0	0	0	0	0	0	0	0	0	0	0	0	0	0	0	0	0	0	0	0	0	0	0	0	0	0	0	0	0	0	0	Calcium Stone	No	COM	COD
陈肖金	1、右输尿管上段结石 2、双肾结石 3、高血压病3级	68	20140411	CaOx	2014	4	Spring	Female	52	Middle age (40-60)	2	0	0	0	0	0	0	0	0	0	0	0	0	0	0	0	0	0	0	0	0	0	0	0	1	0	0	0	0	0	0	0	0	Calcium Stone	No	COM
廖聪辉	1、右肾结石2、右输尿管结石并右肾积水3、左肾结石4、高血压病可能	69	20140411	CaOx	2014	4	Spring	Male	31	Young age (<40)	1	0	1	0	0	0	0	0	0	0	0	0	0	0	0	0	0	0	0	0	0	0	0	0	1	0	0	0	0	0	0	0	0	Calcium Stone	Yes	COD	CA	COM
高阳	1、右肾结石 2、高血压病	70	20140411	CaOx	2014	4	Spring	Male	39	Young age (<40)	1	0	0	0	0	0	0	0	0	0	0	0	0	0	0	0	0	0	0	0	0	0	0	0	1	0	0	0	0	0	0	0	0	Calcium Stone	No	COM	COD
方忠民	1、右肾结石 2、高血压病	71	20140411	CaOx	2014	4	Spring	Male	50	Middle age (40-60)	1	0	0	0	0	0	0	0	0	0	0	0	0	0	0	0	0	0	0	0	0	0	0	0	1	0	0	0	0	0	0	0	0	Calcium Stone	No	COM	COD
李雪贞	左输尿管下段结石和感染	72	20140411	CaOx	2014	4	Spring	Female	33	Young age (<40)	2	1	0	0	0	0	0	0	0	0	0	0	0	0	0	0	0	0	0	0	0	0	0	0	0	0	0	0	0	0	0	0	0	Calcium Stone	No	COM	COD
伍哲祥	1、双肾多发结石 2、高血压病3级（很高危）	73	20140411	CaOx	2014	4	Spring	Male	44	Middle age (40-60)	1	0	0	0	0	0	0	0	0	0	0	0	0	0	0	0	0	0	0	0	0	0	0	0	1	0	0	0	0	0	0	0	0	Calcium Stone	No	COM
徐声浓	1、右肾积水 2、右输尿管结石 3、糖尿病	74	20140411	Uric Acid Stone	2014	4	Spring	Male	56	Middle age (40-60)	1	0	1	0	0	0	0	0	0	0	0	0	0	0	0	0	0	0	0	0	0	0	0	1	0	0	0	0	0	0	0	0	0	Uric Acid Stone	Yes	UA	COM
林兴姬	1、右输尿管上段结石并右肾积液 2、双肾结石	75	20140411	CaOx	2014	4	Spring	Female	32	Young age (<40)	2	0	1	0	0	0	0	0	0	0	0	0	0	0	0	0	0	0	0	0	0	0	0	0	0	0	0	0	0	0	0	0	0	Calcium Stone	No	COM	COD
赵艳	左肾结石并积液	76	20140411	CA	2014	4	Spring	Female	41	Middle age (40-60)	1	0	1	0	0	0	0	0	0	0	0	0	0	0	0	0	0	0	0	0	0	0	0	0	0	0	0	0	0	0	0	0	0	Infection Stone	Yes	CA	COM
史达雄	1.膀胱结石 2.双肾结石	77	20140411	CaOx	2014	4	Spring	Male	47	Middle age (40-60)	3	0	0	0	0	0	0	0	0	0	0	0	0	0	0	0	0	0	0	0	0	0	0	0	0	0	0	0	0	0	0	0	0	Calcium Stone	No	COM
戴毛四	1、左肾多发结石 2、右肾萎缩	78	20140411	CaOx	2014	4	Spring	Male	57	Middle age (40-60)	1	0	0	0	0	0	1	0	0	0	0	0	0	0	0	0	0	0	0	0	0	0	0	0	0	0	0	0	0	0	0	0	0	Calcium Stone	No	COM
曹结枝	1.右侧输尿管上段结石并右肾积液 2.2型糖尿病？	79	20140411	CaOx	2014	4	Spring	Female	52	Middle age (40-60)	2	0	1	0	0	0	0	0	0	0	0	0	0	0	0	0	0	0	0	0	0	0	0	1	0	0	0	0	0	0	0	0	0	Calcium Stone	No	COM	COD
高海珍	1.左肾盂结石并肾盂扩张 2.右肾囊肿 3.冠心病（不稳定型心绞痛 心功能2级）	80	20140411	CaOx	2014	4	Spring	Female	57	Middle age (40-60)	1	0	0	0	0	0	0	0	0	0	1	0	0	0	0	0	0	0	0	0	0	0	0	0	0	0	0	0	1	1	0	0	0	Calcium Stone	No	COM	COD
利丽贞	右肾铸型结石 高血压病3级	81	20140411	CaOx	2014	4	Spring	Female	60	High age (>60)	1	0	0	0	0	0	0	0	0	0	0	0	0	0	0	0	0	0	0	0	0	0	0	0	1	0	0	0	0	0	0	0	1	Calcium Stone	No	COM	COD
刘祥潮	1.左肾多发性结石并左肾积液 2.右肾多发性结石 3.右输尿管上段结石并右肾积液 4.颈椎间盘突出	82	20140411	CaOx	2014	4	Spring	Male	47	Middle age (40-60)	1	0	1	0	0	0	0	0	0	0	0	0	0	0	0	0	0	0	0	0	0	0	0	0	0	0	0	0	0	0	0	0	0	Calcium Stone	No	COM
程翔	双侧输尿管结石 双肾结石 双侧输尿管软镜术后	83	20140411	Cystine Stone	2014	4	Spring	Male	33	Young age (<40)	2	0	0	0	0	0	0	0	0	0	0	0	0	0	0	0	0	0	0	0	0	0	0	0	0	0	0	0	0	0	0	0	0	Cystine Stone	No	L-CYS
陈会贤	1、右肾多发结石 2、左肾萎缩并多发结石 3、前列腺增生症	84	20140411	CaOx	2014	4	Spring	Male	62	High age (>60)	1	0	0	0	0	0	1	0	0	0	0	0	0	0	1	0	0	0	0	0	0	0	0	0	0	0	0	0	0	0	0	0	0	Calcium Stone	No	COM
欧阳少兰	1.双肾结石并积液;	85	20140411	Uric Acid Stone	2014	4	Spring	Female	59	Middle age (40-60)	1	0	1	0	0	0	0	0	0	0	0	0	0	0	0	0	0	0	0	0	0	0	0	0	0	0	0	0	0	0	0	0	0	Uric Acid Stone	Yes	UA	COM
潘秋兰	1、右肾多发石并右肾积水2、左肾结石 ,泌尿系感染	86	20140411	CaOx	2014	4	Spring	Female	50	Middle age (40-60)	1	1	1	0	0	0	0	0	0	0	0	0	0	0	0	0	0	0	0	0	0	0	0	0	0	0	0	0	0	0	0	0	0	Calcium Stone	No	COM	COD
闭润锦	肾结石	87	20140411	CaOx	2014	4	Spring	Male	39	Young age (<40)	1	0	0	0	0	0	0	0	0	0	0	0	0	0	0	0	0	0	0	0	0	0	0	0	0	0	0	0	0	0	0	0	0	Calcium Stone	Yes	COM	COD	CA
赵淑琴	1.右肾多发结石。 2.尿路感染。 3.原发性高血压病。	88	20140414	MAP	2014	4	Spring	Female	51	Middle age (40-60)	1	1	0	0	0	0	0	0	0	0	0	0	0	0	0	0	0	0	0	0	0	0	0	0	1	0	0	0	0	0	0	0	0	Infection Stone	Yes	MAP	CaP(CO3)
焦春亮	1、左肾铸型结石 2、右肾下盏结石 3、右PCNL术后 4、肾功能减退 5、膀胱肾源性腺瘤 6、膀胱造瘘术后,泌尿系感染	89	20140414	CA	2014	4	Spring	Male	54	Middle age (40-60)	1	1	0	0	1	0	0	0	0	0	0	0	1	0	0	0	0	0	0	0	0	0	0	0	0	0	0	0	0	0	0	0	1	Infection Stone	Yes	CA	CaP(CO3)	MAP
谭演权	1.右侧输尿管上段结石并右肾积液 2.右肾多发结石 3.腰背部多发性脂肪瘤 4.附睾肿物切除术后 5.阑尾切除术后	90	20140414	Uric Acid Stone	2014	4	Spring	Male	45	Middle age (40-60)	2	0	1	0	0	0	0	0	0	0	0	0	1	0	0	0	0	0	0	0	0	0	0	0	0	0	0	0	0	0	0	0	0	Uric Acid Stone	No	UA
赖群花	1.右输尿管上段结石并右肾轻度积液 2.右肾结石 3.肝囊肿	91	20140414	CaOx	2014	4	Spring	Female	49	Middle age (40-60)	2	0	1	0	0	0	0	0	0	0	0	0	0	0	0	0	0	0	0	0	0	0	0	0	0	0	0	0	0	0	0	0	0	Calcium Stone	No	COM	COD
周少军	双肾多发结石并双肾积液	92	20140414	CA	2014	4	Spring	Male	55	Middle age (40-60)	1	0	1	0	0	0	0	0	0	0	0	0	0	0	0	0	0	0	0	0	0	0	0	0	0	0	0	0	0	0	0	0	0	Infection Stone	Yes	CA	COD	COM
莫金凤	1、双肾结石并积水 2、左PCNL术后 3、血尿	93	20140415	CaP	2014	4	Spring	Female	52	Middle age (40-60)	1	0	1	0	0	0	0	0	0	0	0	0	0	0	0	0	0	0	0	0	0	0	0	0	0	0	0	0	0	0	0	0	0	Calcium Stone	No	CaHPO4	CaP
刘炳英	左侧输尿管上段结石并扩张和感染，左肾结石，.糖尿病	94	20140415	CaOx	2014	4	Spring	Female	68	High age (>60)	2	1	0	0	0	0	0	0	0	0	0	0	0	0	0	0	0	0	0	0	0	0	0	1	0	0	0	0	0	0	0	0	0	Calcium Stone	Yes	COM	CA
刘远	1.左输尿管结石合并感染，左侧UPJ结石左URL术后，左肾多发性结石，右肾萎缩，双肾多发性囊肿	95	20140415	Uric Acid Stone	2014	4	Spring	Male	75	High age (>60)	2	1	0	0	0	0	1	0	0	0	1	0	0	0	0	0	0	0	0	0	0	0	0	0	0	0	0	0	0	0	0	0	0	Uric Acid Stone	No	UA
周金柱	右肾结石	96	20140415	CA	2014	4	Spring	Male	33	Young age (<40)	1	0	0	0	0	0	0	0	0	0	0	0	0	0	0	0	0	0	0	0	0	0	0	0	0	0	0	0	0	0	0	0	0	Infection Stone	Yes	CA	COD	COM
邵聘贤	右肾铸型结石 左肾结石 高血压病 冠心病	97	20140415	Uric Acid Stone	2014	4	Spring	Female	76	High age (>60)	1	0	0	0	0	0	0	0	0	0	0	0	0	0	0	0	0	0	0	0	0	0	0	0	1	0	0	0	1	1	0	0	1	Uric Acid Stone	No	UA
肖红娟	右肾结石和感染，高血压病	98	20140415	MAP	2014	4	Spring	Female	40	Middle age (40-60)	1	1	0	0	0	0	0	0	0	0	0	0	0	0	0	0	0	0	0	0	0	0	0	0	1	0	0	0	0	0	0	0	0	Infection Stone	Yes	MAP	CA	CaP(CO3)
黄兰珍	1、左肾多发性结石； 2、左肾积液； 3、陈旧性脑梗； 4、高血压病。	99	20140415	CaOx	2014	4	Spring	Female	62	High age (>60)	1	0	1	0	0	0	0	0	0	0	0	0	0	0	0	0	0	0	0	0	0	0	0	0	1	0	0	1	0	0	0	0	0	Calcium Stone	No	COM
杨玉兰	1、双肾多发结石并双肾积液 2、尿路感染	100	20140415	CaOx	2014	4	Spring	Female	46	Middle age (40-60)	1	1	1	0	0	0	0	0	0	0	0	0	0	0	0	0	0	0	0	0	0	0	0	0	0	0	0	0	0	0	0	0	0	Calcium Stone	No	COM
徐灿伶	1.左肾多发结石 2.前列腺增生症	101	20140415	CaOx	2014	4	Spring	Male	72	High age (>60)	1	0	0	0	0	0	0	0	0	0	0	0	0	0	1	0	0	0	0	0	0	0	0	0	0	0	0	0	0	0	0	0	0	Calcium Stone	No	COM	COD
江瑞琼	左肾多发性结石并积液和感染，右肾多发性结石，右肾囊肿，高血压病	102	20140415	CA	2014	4	Spring	Female	56	Middle age (40-60)	1	1	1	0	0	0	0	0	0	0	1	0	0	0	0	0	0	0	0	0	0	0	0	0	1	0	0	0	0	0	0	0	0	Infection Stone	No	CA	MAP	AU
魏福嫒	1、左肾结石 2、II型糖尿病 3、高血压病（高危组）	103	20140415	CaOx	2014	4	Spring	Female	61	High age (>60)	1	0	0	0	0	0	0	0	0	0	0	0	0	0	0	0	0	0	0	0	0	0	0	1	1	0	0	0	0	0	0	0	0	Calcium Stone	Yes	COM	CA	MAP
廉文娥	右肾结石	104	20140415	CA	2014	4	Spring	Female	49	Middle age (40-60)	1	0	0	0	0	0	0	0	0	0	0	0	0	0	0	0	0	0	0	0	0	0	0	0	0	0	0	0	0	0	0	0	0	Infection Stone	No	CA
陈顺容	右输尿管上段结石并右肾积液	105	20140415	CaOx	2014	4	Spring	Female	56	Middle age (40-60)	2	0	1	0	0	0	0	0	0	0	0	0	0	0	0	0	0	0	0	0	0	0	0	0	0	0	0	0	0	0	0	0	0	Calcium Stone	No	COM	COD
陈银	1.左肾结石合并感染，左侧输尿管上段结石，右侧PCNL术后	106	20140415	CaOx	2014	4	Spring	Female	46	Middle age (40-60)	1	1	0	0	0	0	0	0	0	0	0	0	0	0	0	0	0	0	0	0	0	0	0	0	0	0	0	0	0	0	0	0	0	Calcium Stone	No	COM
李卫东	1、左肾结石 2、右肾小结石 3、高血压病	107	20140415	CaOx	2014	4	Spring	Male	42	Middle age (40-60)	1	0	0	0	0	0	0	0	0	0	0	0	0	0	0	0	0	0	0	0	0	0	0	0	1	0	0	0	0	0	0	0	0	Calcium Stone	Yes	COD	COM	UA
覃卫国	右肾结石和感染，右肾切开取石术后	108	20140415	CA	2014	4	Spring	Male	34	Young age (<40)	1	1	0	0	0	0	0	0	0	0	0	0	0	0	0	0	0	0	0	0	0	0	0	0	0	0	0	0	0	0	0	0	0	Infection Stone	Yes	CA	COM
梁莲珍	双肾结石伴右肾重度积水和感染，左肾轻度积水	109	20140415	Uric Acid Stone	2014	4	Spring	Female	62	High age (>60)	1	1	1	0	1	0	0	0	0	0	0	0	0	0	0	0	0	0	0	0	0	0	0	0	0	0	0	0	0	0	0	0	0	Uric Acid Stone	Yes	UA	COM
吴锦强	双肾结石；尿路感染	110	20140415	CaOx	2014	4	Spring	Male	43	Middle age (40-60)	1	1	0	0	0	0	0	0	0	0	0	0	0	0	0	0	0	0	0	0	0	0	0	0	0	0	0	0	0	0	0	0	0	Calcium Stone	No	COM	COD
陈育华	右肾结石	111	20140415	CaOx	2014	4	Spring	Male	36	Young age (<40)	1	0	0	0	0	0	0	0	0	0	0	0	0	0	0	0	0	0	0	0	0	0	0	0	0	0	0	0	0	0	0	0	0	Calcium Stone	No	COM
吴剑锋	左输尿管结石并左肾积液	112	20140415	CA	2014	4	Spring	Male	36	Young age (<40)	2	0	1	0	0	0	0	0	0	0	0	0	0	0	0	0	0	0	0	0	0	0	0	0	0	0	0	0	0	0	0	0	0	Infection Stone	Yes	CA	COD	UA
李见焕	1.左输尿管上段结石并积水； 2.左肾结石；	113	20140416	CaOx	2014	4	Spring	Male	74	High age (>60)	2	0	1	0	0	0	0	0	0	0	0	0	0	0	0	0	0	0	0	0	0	0	0	0	0	0	0	0	0	0	0	0	0	Calcium Stone	No	COM
潘桂焕	1、左肾多发结石 2、右PCNL术后 3、甲状腺腺瘤切除术后 4、高血压病	114	20140416	Uric Acid Stone	2014	4	Spring	Female	64	High age (>60)	1	0	0	0	0	0	0	0	0	0	0	0	1	0	0	0	0	0	0	0	0	0	0	0	1	0	0	0	0	0	0	0	0	Uric Acid Stone	No	UA
陆区伟	1、左输尿管上段结石并左肾积液 2、右输尿管镜碎石术后 3、右输尿管开口狭窄 4、泌尿系感染	115	20140416	CaOx	2014	4	Spring	Male	46	Middle age (40-60)	2	1	1	1	0	0	0	0	0	0	0	0	0	0	0	0	0	0	0	0	0	0	0	0	0	0	0	0	0	0	0	0	0	Calcium Stone	No	COM	COD
姚坚	左肾多发性结石并积液	116	20140416	CaOx	2014	4	Spring	Male	29	Young age (<40)	1	0	1	0	0	0	0	0	0	0	0	0	0	0	0	0	0	0	0	0	0	0	0	0	0	0	0	0	0	0	0	0	0	Calcium Stone	No	COM	COD
彭泽华	1.左肾结石并左肾积液 2.左输尿管上段结石 3.泌尿系感染？ 4.马蹄肾 5.高血压 6.糖尿病 7.左肾开放取石术后	117	20140416	CA	2014	4	Spring	Male	58	Middle age (40-60)	1	1	1	0	0	0	0	1	0	0	0	0	0	0	0	0	0	0	0	0	0	0	0	1	1	0	0	0	0	0	0	0	0	Infection Stone	Yes	CA	COM	XAN
潘浅婵	右肾结石	118	20140416	CaOx	2014	4	Spring	Female	36	Young age (<40)	1	0	0	0	0	0	0	0	0	0	0	0	0	0	0	0	0	0	0	0	0	0	0	0	0	0	0	0	0	0	0	0	0	Calcium Stone	Yes	COD	COM	CA
石九细	右输尿管上段结石 右肾积水 高血压病	119	20140416	Uric Acid Stone	2014	4	Spring	Male	62	High age (>60)	2	0	1	0	0	0	0	0	0	0	0	0	0	0	0	0	0	0	0	0	0	0	0	0	1	0	0	0	0	0	0	0	0	Uric Acid Stone	Yes	UA	COM
陈文棠	左输尿管结石	120	20140416	Uric Acid Stone	2014	4	Spring	Male	43	Middle age (40-60)	2	0	0	0	0	0	0	0	0	0	0	0	0	0	0	0	0	0	0	0	0	0	0	0	0	0	0	0	0	0	0	0	0	Uric Acid Stone	Yes	UA	MAP
辜锐生	1、双肾结石并积液 2、泌尿系感染	121	20140416	CaOx	2014	4	Spring	Male	33	Young age (<40)	1	1	1	0	0	0	0	0	0	0	0	0	0	0	0	0	0	0	0	0	0	0	0	0	0	0	0	0	0	0	0	0	0	Calcium Stone	No	COM
王妃杰	1、右输尿管下段结石 2、双肾结石 3、慢性乙型病毒性肝炎	122	20140417	CaOx	2014	4	Spring	Male	50	Middle age (40-60)	2	0	0	0	0	0	0	0	0	0	0	0	0	0	0	0	0	0	0	0	0	0	0	0	0	0	0	0	0	0	0	0	0	Calcium Stone	No	COM	COD
汤东娇	1.左肾多发结石并积水； 2.右肾PCNL术后； 3.高血压（2级高危组）； 4.尿路感染;	123	20140417	CA	2014	4	Spring	Female	45	Middle age (40-60)	1	1	1	0	0	0	0	0	0	0	0	0	0	0	0	0	0	0	0	0	0	0	0	0	1	0	0	0	0	0	0	0	0	Infection Stone	Yes	CA	CaP(CO3)	COM	MAP
温旭平	1.左肾多发结石并积液 2.右肾多发结石 3.左URL术后	124	20140417	Uric Acid Stone	2014	4	Spring	Male	67	High age (>60)	1	0	1	0	0	0	0	0	0	0	0	0	0	0	0	0	0	0	0	0	0	0	0	0	0	0	0	0	0	0	0	0	0	Uric Acid Stone	No	UA
利丽贞	右肾铸型结石 高血压病3级	125	20140417	CaOx	2014	4	Spring	Female	60	High age (>60)	1	0	0	0	0	0	0	0	0	0	0	0	0	0	0	0	0	0	0	0	0	0	0	0	1	0	0	0	0	0	0	0	1	Calcium Stone	No	COM	COD
谭智权	双肾结石	126	20140418	CaOx	2014	4	Spring	Male	38	Young age (<40)	1	0	0	0	0	0	0	0	0	0	0	0	0	0	0	0	0	0	0	0	0	0	0	0	0	0	0	0	0	0	0	0	0	Calcium Stone	No	COM
刘敬雄	1、双侧输尿管结石并双肾积液 2、右肾结石 3、左URL术后 4、轻度脂肪肝	127	20140418	CA	2014	4	Spring	Male	44	Middle age (40-60)	2	0	1	0	0	0	0	0	0	0	0	0	0	0	0	0	0	0	1	0	0	0	0	0	0	0	0	0	0	0	0	0	0	Infection Stone	Yes	CA	COM	MAP
陈辉华	1.左输尿管结石。 2.左肾积水。 3.左肾双肾盂，双输尿管。	128	20140418	CaOx	2014	4	Spring	Male	32	Young age (<40)	2	0	1	0	0	0	0	0	0	0	0	0	0	0	0	0	0	0	0	0	0	0	0	0	0	0	0	0	0	0	0	0	0	Calcium Stone	No	COM	COD
吴影	1.左肾结石并积液 2.双侧输尿管内支架置入 3.慢性肾衰竭（氮质血症期） 4.尿路感染 5.II型糖尿病	129	20140418	Uric Acid Stone	2014	4	Spring	Male	52	Middle age (40-60)	1	1	1	0	1	1	0	0	0	0	0	0	0	0	0	0	0	0	0	0	0	0	0	1	0	0	0	0	0	0	0	0	0	Uric Acid Stone	No	UA
张翠英	1.左肾铸型结石； 2.右侧PCNL术后； 3.尿路感染； 4.继发性血小板增多； 5.缺铁性贫血；	130	20140418	CaOx	2014	4	Spring	Female	45	Middle age (40-60)	1	1	0	0	0	1	0	0	0	0	0	0	0	0	0	0	0	0	0	0	0	0	1	0	0	0	0	0	0	0	0	0	1	Calcium Stone	No	COM	CaP(CO3)
焦春亮	1、左肾铸型结石 2、右肾下盏结石 3、右PCNL术后 4、肾功能减退 5、膀胱肾源性腺瘤 6、膀胱造瘘术后,泌尿系感染	131	20140418	CA	2014	4	Spring	Male	54	Middle age (40-60)	1	1	0	0	1	1	0	0	0	0	0	0	1	0	0	0	0	0	0	0	0	0	0	0	0	0	0	0	0	0	0	0	1	Infection Stone	Yes	CA	MAP	CaP	CaP(CO3)
曾南	1、左肾孤立肾并多发结石 2、左输尿管内支架置入术后	132	20140418	Uric Acid Stone	2014	4	Spring	Male	70	High age (>60)	1	0	0	0	0	1	0	1	0	0	0	0	0	0	0	0	0	0	0	0	0	0	0	0	0	0	0	0	0	0	0	0	0	Uric Acid Stone	Yes	UA	COM
钱红燕	双肾多发结石并双肾积液和感染	133	20140418	CA	2014	4	Spring	Female	45	Middle age (40-60)	1	1	1	0	0	1	0	0	0	0	0	0	0	0	0	0	0	0	0	0	0	0	0	0	0	0	0	0	0	0	0	0	0	Infection Stone	Yes	CA	MAP	CaP
叶志坤	右肾结石	134	20140418	CA	2014	4	Spring	Male	39	Young age (<40)	1	0	0	0	0	1	0	0	0	0	0	0	0	0	0	0	0	0	0	0	0	0	0	0	0	0	0	0	0	0	0	0	0	Infection Stone	Yes	CA	COM	CaP(CO3)
戴达强	双肾结石	135	20140418	CaOx	2014	4	Spring	Male	57	Middle age (40-60)	1	0	0	0	0	1	0	0	0	0	0	0	0	0	0	0	0	0	0	0	0	0	0	0	0	0	0	0	0	0	0	0	0	Calcium Stone	No	COM	COD
何丽转	1：双肾多发结石 2：尿路感染	136	20140418	CaOx	2014	4	Spring	Female	53	Middle age (40-60)	1	1	0	0	0	1	0	0	0	0	0	0	0	0	0	0	0	0	0	0	0	0	0	0	0	0	0	0	0	0	0	0	0	Calcium Stone	No	COD	COM	CaHPO4
黄世梁	1、双肾多发结石 2、双肾囊肿 3、2型糖尿病 4、高血压病	137	20140418	CaOx	2014	4	Spring	Male	50	Middle age (40-60)	1	0	0	0	0	1	0	0	0	0	1	0	0	0	0	0	0	0	0	0	0	0	0	1	1	0	0	0	0	0	0	0	0	Calcium Stone	No	COM	COD
吴仕琦	1、双侧输尿管结石并双侧肾积水，2、双肾结石	138	20140418	CaOx	2014	4	Spring	Male	64	High age (>60)	2	0	1	0	0	1	0	0	0	0	0	0	0	0	0	0	0	0	0	0	0	0	0	0	0	0	0	0	0	0	0	0	0	Calcium Stone	No	COM
梁永强	1.右肾结石并积液 2.左侧输尿管梗阻并积液？ 3.泌尿系感染 4.前列腺肥大并钙化	139	20140418	Uric Acid Stone	2014	4	Spring	Male	48	Middle age (40-60)	1	1	1	0	0	1	0	0	0	0	0	0	0	0	0	0	0	0	0	0	0	0	0	0	0	0	0	0	0	0	0	0	0	Uric Acid Stone	No	UA
纪子英	左肾多发结石和感染	140	20140418	CaOx	2014	4	Spring	Female	50	Middle age (40-60)	1	1	0	0	0	1	0	0	0	0	0	0	0	0	0	0	0	0	0	0	0	0	0	0	0	0	0	0	0	0	0	0	0	Calcium Stone	Yes	COM	CA
蔡玩香	右输尿管下段结石并积液	141	20140418	CaOx	2014	4	Spring	Female	52	Middle age (40-60)	2	0	1	0	0	1	0	0	0	0	0	0	0	0	0	0	0	0	0	0	0	0	0	0	0	0	0	0	0	0	0	0	0	Calcium Stone	No	COM
霍广南	1.右肾结石 2.左肾切开取石术后	142	20140418	CaOx	2014	4	Spring	Male	44	Middle age (40-60)	1	0	0	0	0	1	0	0	0	0	0	0	0	0	0	0	0	0	0	0	0	0	0	0	0	0	0	0	0	0	0	0	0	Calcium Stone	No	COM	COD
胡冬玲	左肾结石 高血压病	143	20140418	Uric Acid Stone	2014	4	Spring	Female	45	Middle age (40-60)	1	0	0	0	0	1	0	0	0	0	0	0	0	0	0	0	0	0	0	0	0	0	0	0	1	0	0	0	0	0	0	0	0	Uric Acid Stone	No	UA
欧阳少兰	1、左输尿管左肾结石并积液； 2、右肾结石并积液； 3、尿路感染	144	20140418	Uric Acid Stone	2014	4	Spring	Female	59	Middle age (40-60)	1	1	1	0	0	1	0	0	0	0	0	0	0	0	0	0	0	0	0	0	0	0	0	0	0	0	0	0	0	0	0	0	0	Uric Acid Stone	No	UA
伍活灯	1、右输尿管上段结石并右肾重度积液 2、右肾结石 3、高血压病	145	20140418	CaOx	2014	4	Spring	Male	45	Middle age (40-60)	2	0	1	0	1	1	0	0	0	0	0	0	0	0	0	0	0	0	0	0	0	0	0	0	1	0	0	0	0	0	0	0	0	Calcium Stone	No	COM	COD
伍英明	左肾结石并左肾积液	146	20140418	CA	2014	4	Spring	Male	54	Middle age (40-60)	1	0	1	0	0	1	0	0	0	0	0	0	0	0	0	0	0	0	0	0	0	0	0	0	0	0	0	0	0	0	0	0	0	Infection Stone	Yes	CA	COM
黄平辉	1.左输尿管上段结石并左肾积液 2.左肾结石	147	20140418	CaOx	2014	4	Spring	Male	66	High age (>60)	2	0	1	0	0	1	0	0	0	0	0	0	0	0	0	0	0	0	0	0	0	0	0	0	0	0	0	0	0	0	0	0	0	Calcium Stone	Yes	COM	CA	COD
郑友才	1.右肾多发结石并积液	148	20140418	CaOx	2014	4	Spring	Male	40	Middle age (40-60)	1	0	1	0	0	1	0	0	0	0	0	0	0	0	0	0	0	0	0	0	0	0	0	0	0	0	0	0	0	0	0	0	0	Calcium Stone	No	COM	COD
梁炼坤	左输尿管结石	149	20140422	CA	2014	4	Spring	Male	32	Young age (<40)	2	0	0	0	0	1	0	0	0	0	0	0	0	0	0	0	0	0	0	0	0	0	0	0	0	0	0	0	0	0	0	0	0	Infection Stone	Yes	CA	COD
黄雁英	1.右输尿管结石并右肾积液 2.右肾结石 3.泌尿系感染	150	20140422	CaOx	2014	4	Spring	Female	42	Middle age (40-60)	2	1	1	0	0	1	0	0	0	0	0	0	0	0	0	0	0	0	0	0	0	0	0	0	0	0	0	0	0	0	0	0	0	Calcium Stone	No	COM
陈少芳	1、双肾铸型结石 2、泌尿系感染	151	20140422	CaP	2014	4	Spring	Female	55	Middle age (40-60)	1	1	0	0	0	1	0	0	0	0	0	0	0	0	0	0	0	0	0	0	0	0	0	0	0	0	0	0	0	0	0	0	1	Calcium Stone	Yes	CaP(CO3)	MAP
龙云峰	左侧输尿管中段狭窄；左输尿管结石；左侧股骨头坏死	152	20140422	Uric Acid Stone	2014	4	Spring	Male	53	Middle age (40-60)	2	0	0	1	0	1	0	0	0	0	0	0	0	0	0	0	0	0	0	0	0	0	0	0	0	0	0	0	0	0	0	0	0	Uric Acid Stone	No	UA
丘美冰	1.右输尿管上段结石并右肾积液 2.双肾多发性结石 3.高血压病 4.左侧输尿管镜碎石术后 5.全子宫切除术、右侧附件切除术后	153	20140422	Uric Acid Stone	2014	4	Spring	Female	59	Middle age (40-60)	2	0	1	0	0	1	0	0	0	0	0	0	0	0	0	0	0	0	0	0	0	0	0	0	1	0	0	0	0	0	0	0	0	Uric Acid Stone	Yes	UA	COM
文宇旺	左肾多发结石	154	20140422	CaP	2014	4	Spring	Male	41	Middle age (40-60)	1	0	0	0	0	1	0	0	0	0	0	0	0	0	0	0	0	0	0	0	0	0	0	0	0	0	0	0	0	0	0	0	0	Calcium Stone	Yes	CaP(CO3)	CA	CaHPO4
童如生	右肾多发结石和感染，右肾重度积水，左肾结石	155	20140422	CaOx	2014	4	Spring	Male	45	Middle age (40-60)	1	1	1	0	1	1	0	0	0	0	0	0	0	0	0	0	0	0	0	0	0	0	0	0	0	0	0	0	0	0	0	0	0	Calcium Stone	Yes	COM	CA	COD
李尚钦	1.左输尿管上段结石 2.右肾结石 3.慢性肾功能不全 4.轻度贫血 5.代谢性酸中毒 6.泌尿系感染 7.双侧PCN术后	156	20140422	Uric Acid Stone	2014	4	Spring	Male	34	Young age (<40)	2	1	0	0	1	1	0	0	0	0	0	0	0	0	0	0	0	0	0	0	0	0	1	0	0	0	0	0	0	0	0	0	0	Uric Acid Stone	No	UA
胡蓉	1、右肾多发结石2、泌尿系感染	157	20140422	CaOx	2014	4	Spring	Female	25	Young age (<40)	1	1	0	0	0	1	0	0	0	0	0	0	0	0	0	0	0	0	0	0	0	0	0	0	0	0	0	0	0	0	0	0	0	Calcium Stone	No	COM	COD
廖锦鸿	左输尿管上段结石并左肾积液 左侧双肾盂？	158	20140422	CaOx	2014	4	Spring	Male	2	Young age (<40)	2	0	1	0	0	1	0	0	0	0	0	0	0	0	0	0	0	0	0	0	0	0	0	0	0	0	0	0	0	0	0	0	0	Calcium Stone	Yes	COD	AU	COM
冯伟晖	双肾铸型结石 焦虑症 甲状腺功能亢进症 慢性胃炎	159	20140422	Uric Acid Stone	2014	4	Spring	Male	34	Young age (<40)	1	0	0	0	0	1	0	0	0	0	0	0	0	0	0	0	0	0	0	1	0	0	0	0	0	0	0	0	0	0	1	0	1	Uric Acid Stone	No	UA
蔡美凤	左输尿管上段结石并积液和感染，双肾小结石	160	20140422	CA	2014	4	Spring	Female	35	Young age (<40)	2	1	1	0	0	1	0	0	0	0	0	0	0	0	0	0	0	0	0	0	0	0	0	0	0	0	0	0	0	0	0	0	0	Infection Stone	Yes	CA	COM
邝汝莲	右肾多发结石并右肾积液	161	20140422	Uric Acid Stone	2014	4	Spring	Female	67	High age (>60)	1	0	1	0	0	1	0	0	0	0	0	0	0	0	0	0	0	0	0	0	0	0	0	0	0	0	0	0	0	0	0	0	0	Uric Acid Stone	Yes	UA	CaP
张俊芍	右肾铸型结石并积液	162	20140422	CA	2014	4	Spring	Female	54	Middle age (40-60)	1	0	1	0	0	1	0	0	0	0	0	0	0	0	0	0	0	0	0	0	0	0	0	0	0	0	0	0	0	0	0	0	1	Infection Stone	Yes	CA	MAP	CaP(CO3)
郑则雄	左肾铸型结石伴感染。右肾萎缩，肾功能减退	163	20140422	Uric Acid Stone	2014	4	Spring	Male	45	Middle age (40-60)	1	1	0	0	1	1	1	0	0	0	0	0	0	0	0	0	0	0	0	0	0	0	0	0	0	0	0	0	0	0	0	0	1	Uric Acid Stone	No	UA
范香生	1、膀胱结石。 2、左输尿管结石。 3、前列腺增生症。 4、双肾结石。	164	20140422	Uric Acid Stone	2014	4	Spring	Male	56	Middle age (40-60)	3	0	0	0	0	1	0	0	0	0	0	0	0	0	1	0	0	0	0	0	0	0	0	0	0	0	0	0	0	0	0	0	0	Uric Acid Stone	No	UA
黄永熙	1、双肾结石 2、双侧肾上腺腺瘤	165	20140422	CaOx	2014	4	Spring	Male	39	Young age (<40)	1	0	0	0	0	1	0	0	0	0	0	0	1	0	0	0	0	0	0	0	0	0	0	0	0	0	0	0	0	0	0	0	0	Calcium Stone	No	COM	COD
蒋朝旺	1、左输尿管上段结石 2、左肾结石	166	20140422	CaOx	2014	4	Spring	Male	60	High age (>60)	2	0	0	0	0	1	0	0	0	0	0	0	0	0	0	0	0	0	0	0	0	0	0	0	0	0	0	0	0	0	0	0	0	Calcium Stone	No	COM
陈丽卿	右肾结石和感染，高血压病，2型糖尿病	167	20140422	CaOx	2014	4	Spring	Female	57	Middle age (40-60)	1	1	0	0	0	1	0	0	0	0	0	0	0	0	0	0	0	0	0	0	0	0	0	1	1	0	0	0	0	0	0	0	0	Calcium Stone	Yes	COM	CA
黄石妹	1.左肾铸型结石 2.右肾结石	168	20140422	Uric Acid Stone	2014	4	Spring	Female	55	Middle age (40-60)	1	0	0	0	0	1	0	0	0	0	0	0	0	0	0	0	0	0	0	0	0	0	0	0	0	0	0	0	0	0	0	0	1	Uric Acid Stone	Yes	UA	COM
钟文兵	1.右肾铸型结石并右肾积液。 2.高血压病。	169	20140422	CaOx	2014	4	Spring	Male	42	Middle age (40-60)	1	0	1	0	0	1	0	0	0	0	0	0	0	0	0	0	0	0	0	0	0	0	0	0	1	0	0	0	0	0	0	0	1	Calcium Stone	No	COM	COD
廖松单	1、右肾铸型结石并积液 2、左输尿管结石术后	170	20140423	CaP	2014	4	Spring	Male	34	Young age (<40)	1	0	1	0	0	1	0	0	0	0	0	0	0	0	0	0	0	0	0	0	0	0	0	0	0	0	0	0	0	0	0	0	1	Calcium Stone	Yes	CaP(CO3)	MAP
洪启志	左肾结石	171	20140423	CaOx	2014	4	Spring	Male	49	Middle age (40-60)	1	0	0	0	0	1	0	0	0	0	0	0	0	0	0	0	0	0	0	0	0	0	0	0	0	0	0	0	0	0	0	0	0	Calcium Stone	No	COM	COD
黄志雄	左肾铸型结石并积液。,泌尿系感染	172	20140423	CaOx	2014	4	Spring	Male	39	Young age (<40)	1	1	1	0	0	1	0	0	0	0	0	0	0	0	0	0	0	0	0	0	0	0	0	0	0	0	0	0	0	0	0	0	1	Calcium Stone	No	COD	COM
李玉顺	1.左肾鹿角型结石 2.左PCNL术后	173	20140423	CA	2014	4	Spring	Female	56	Middle age (40-60)	1	0	0	0	0	1	0	0	0	0	0	0	0	0	0	0	0	0	0	0	0	0	0	0	0	0	0	0	0	0	0	0	1	Infection Stone	No	CA	MAP
李秀环	1.右肾结石 2.高血压病 3.糖尿病	174	20140423	CaOx	2014	4	Spring	Female	76	High age (>60)	1	0	0	0	0	1	0	0	0	0	0	0	0	0	0	0	0	0	0	0	0	0	0	1	1	0	0	0	0	0	0	0	0	Calcium Stone	No	COM	COD
胡胜忠	1.膀胱结石 2.后尿道结石？ 3.2型糖尿病	175	20140423	CaOx	2014	4	Spring	Male	45	Middle age (40-60)	3	0	0	0	0	1	0	0	0	0	0	0	0	0	0	0	0	0	0	0	0	0	0	1	0	0	0	0	0	0	0	0	0	Calcium Stone	No	COM	COD
黄良志	1.左肾多发结石 2.右肾结石并右肾积液 3.多囊肾	176	20140423	Uric Acid Stone	2014	4	Spring	Male	56	Middle age (40-60)	1	0	1	0	0	1	0	0	0	0	1	0	0	0	0	0	0	0	0	0	0	0	0	0	0	0	0	0	0	0	0	0	0	Uric Acid Stone	No	UA
叶梓鸿	1、左侧输尿管上段结石并左肾轻度积液 2、双肾结石 3、高血压病 4、糖尿病	177	20140423	CaOx	2014	4	Spring	Male	58	Middle age (40-60)	2	0	1	0	0	1	0	0	0	0	0	0	0	0	0	0	0	0	0	0	0	0	0	1	1	0	0	0	0	0	0	0	0	Calcium Stone	No	COM	COD
杨吉泽	1.右肾铸型结石 2.慢性肾功能不全 3.前列腺增生 4.痛风性关节炎 5.高血压（2级，高危） 6.下肢动脉硬化	178	20140423	Uric Acid Stone	2014	4	Spring	Male	68	High age (>60)	1	0	0	0	1	1	0	0	1	1	0	0	0	0	1	0	0	0	0	0	0	0	0	0	1	0	0	0	0	0	0	0	1	Uric Acid Stone	No	UA
罗池森	左输尿管中段结石伴积水	179	20140423	Uric Acid Stone	2014	4	Spring	Male	65	High age (>60)	2	0	1	0	0	0	0	0	0	0	0	0	0	0	0	0	0	0	0	0	0	0	0	0	0	0	0	0	0	0	0	0	0	Uric Acid Stone	No	UA
陈秀娟	1、右肾结石 2、左侧PCNL术后，左肾萎缩 3、泌尿系感染	180	20140424	CaOx	2014	4	Spring	Female	74	High age (>60)	1	1	0	0	0	0	1	0	0	0	0	0	0	0	0	0	0	0	0	0	0	0	0	0	0	0	0	0	0	0	0	0	0	Calcium Stone	Yes	COM	CA
林为芳	1.左肾多发结石并左肾积液。 2.右肾下垂。	181	20140424	Uric Acid Stone	2014	4	Spring	Female	36	Young age (<40)	1	0	1	0	0	0	0	0	0	0	0	0	0	0	0	0	0	0	0	0	0	0	0	0	0	0	0	0	0	0	0	0	0	Uric Acid Stone	Yes	NaU	COM
张碧云	1、双肾结石并积水 2、泌尿系感染	182	20140424	Uric Acid Stone	2014	4	Spring	Female	59	Middle age (40-60)	1	1	1	0	0	0	0	0	0	0	0	0	0	0	0	0	0	0	0	0	0	0	0	0	0	0	0	0	0	0	0	0	0	Uric Acid Stone	Yes	UA	COM
张彩凤	左侧输尿管下段结石并左肾积液 左肾结石 泌尿系感染	183	20140428	CaOx	2014	4	Spring	Female	50	Middle age (40-60)	2	1	1	0	0	0	0	0	0	0	0	0	0	0	0	0	0	0	0	0	0	0	0	0	0	0	0	0	0	0	0	0	0	Calcium Stone	No	COM	COD
黎文彬	左侧输尿管结石并积水 左输尿管上段狭窄	184	20140428	CaOx	2014	4	Spring	Male	42	Middle age (40-60)	2	0	1	1	0	0	0	0	0	0	0	0	0	0	0	0	0	0	0	0	0	0	0	0	0	0	0	0	0	0	0	0	0	Calcium Stone	No	COM	COD
黄来娣	1、双肾多发结石伴感染，右侧URL术后	185	20140428	CA	2014	4	Spring	Female	59	Middle age (40-60)	1	1	0	0	0	0	0	0	0	0	0	0	0	0	0	0	0	0	0	0	0	0	0	0	0	0	0	0	0	0	0	0	0	Infection Stone	Yes	CA	COM	COD
欧阳赛英	右肾多发结石，泌尿系感染	186	20140428	CaOx	2014	4	Spring	Female	49	Middle age (40-60)	1	1	0	0	0	0	0	0	0	0	0	0	0	0	0	0	0	0	0	0	0	0	0	0	0	0	0	0	0	0	0	0	0	Calcium Stone	No	COM	COD
骆中娣	1、右肾结石 2、左肾萎缩 3、肾功能不全	187	20140428	Uric Acid Stone	2014	4	Spring	Female	73	High age (>60)	1	0	0	0	1	0	1	0	0	0	0	0	0	0	0	0	0	0	0	0	0	0	0	0	0	0	0	0	0	0	0	0	0	Uric Acid Stone	No	UA
谭宇明	1、双肾结石 2、双侧输尿管支架置入术后 3、高血压病 4、2型糖尿病	188	20140428	Uric Acid Stone	2014	4	Spring	Male	47	Middle age (40-60)	1	0	0	0	0	0	0	0	0	0	0	0	0	0	0	0	0	0	0	0	0	0	0	1	1	0	0	0	0	0	0	0	0	Uric Acid Stone	No	UA
洪惠英	1、右肾结石并积液。 2、肝内结石。	189	20140428	CaOx	2014	4	Spring	Female	61	High age (>60)	1	0	1	0	0	0	0	0	0	0	0	0	0	0	0	0	0	0	0	0	0	0	0	0	0	0	0	0	0	0	0	0	0	Calcium Stone	Yes	COM	CA	COD
邓国根	1.右输尿管结石并右肾积液 2.右肾多发结石 3.左肾盂结石 4.泌尿系感染？ 52型糖尿病	190	20140428	Uric Acid Stone	2014	4	Spring	Male	50	Middle age (40-60)	2	1	1	0	0	0	0	0	0	0	0	0	0	0	0	0	0	0	0	0	0	0	0	1	0	0	0	0	0	0	0	0	0	Uric Acid Stone	Yes	UA	CaP
傅锡存	1、左肾结石 2、高血压病1级，低危组	191	20140428	CaOx	2014	4	Spring	Male	60	High age (>60)	1	0	0	0	0	0	0	0	0	0	0	0	0	0	0	0	0	0	0	0	0	0	0	0	1	0	0	0	0	0	0	0	0	Calcium Stone	No	COM	COD
彭光明	右输尿管上段结石 右肾结石 右输尿管下段狭窄	192	20140428	CaOx	2014	4	Spring	Male	35	Young age (<40)	2	0	0	1	0	0	0	0	0	0	0	0	0	0	0	0	0	0	0	0	0	0	0	0	0	0	0	0	0	0	0	0	0	Calcium Stone	No	COM	COD
蔡焕民	1、左输尿管上段结石 2、左肾多发性结石并积液 3、高血压病3级（极高危组） 4、2-型糖尿病 5、冠心病 6、慢性支气管炎	193	20140428	CaOx	2014	4	Spring	Male	64	High age (>60)	2	0	1	0	0	0	0	0	0	0	0	0	0	0	0	0	0	0	0	0	0	0	0	1	1	0	0	0	1	1	0	0	0	Calcium Stone	No	COM	COD
曹普翠	右肾多发结石，泌尿系感染	194	20140428	Uric Acid Stone	2014	4	Spring	Female	53	Middle age (40-60)	1	1	0	0	0	0	0	0	0	0	0	0	0	0	0	0	0	0	0	0	0	0	0	0	0	0	0	0	0	0	0	0	0	Uric Acid Stone	Yes	UA	COM
吴衡军	右肾结石伴感染	195	20140428	CaOx	2014	4	Spring	Female	45	Middle age (40-60)	1	1	0	0	0	0	0	0	0	0	0	0	0	0	0	0	0	0	0	0	0	0	0	0	0	0	0	0	0	0	0	0	0	Calcium Stone	No	COM	COD
伍耀联	右肾结石 原发性高血压1级 高危	196	20140428	CaOx	2014	4	Spring	Male	63	High age (>60)	1	0	0	0	0	0	0	0	0	0	0	0	0	0	0	0	0	0	0	0	0	0	0	0	1	0	0	0	0	0	0	0	0	Calcium Stone	No	COM	COD
黎月章	右侧输尿管上段多发结石，右肾多发结石，右肾积液和感染	197	20140428	CaOx	2014	4	Spring	Female	50	Middle age (40-60)	2	1	1	0	0	0	0	0	0	0	0	0	0	0	0	0	0	0	0	0	0	0	0	0	0	0	0	0	0	0	0	0	0	Calcium Stone	No	COM	COD
黄舜珍	1.右肾结石并积水 2.慢性肾功能不全 3.高血压病 4.结节性甲状腺肿术后	198	20140428	CaOx	2014	4	Spring	Female	78	High age (>60)	1	0	1	0	1	0	0	0	0	0	0	0	0	0	0	0	0	0	0	0	0	0	0	0	1	0	0	0	0	0	0	0	0	Calcium Stone	No	COM
邓碧香	左输尿管结石并左肾积液	199	20140428	CaOx	2014	4	Spring	Female	35	Young age (<40)	2	0	1	0	0	0	0	0	0	0	0	0	0	0	0	0	0	0	0	0	0	0	0	0	0	0	0	0	0	0	0	0	0	Calcium Stone	No	COM
曾泽意	1、膀胱结石 2、前列腺增生症 3、右肾结石 4、双肾多发囊肿	200	20140428	Uric Acid Stone	2014	4	Spring	Male	92	High age (>60)	3	0	0	0	0	0	0	0	0	0	1	0	0	0	1	0	0	0	0	0	0	0	0	0	0	0	0	0	0	0	0	0	0	Uric Acid Stone	No	UA
郑宋和	右输尿管上段结石和感染，右肾结石	201	20140428	CaOx	2014	4	Spring	Male	45	Middle age (40-60)	2	1	0	0	0	0	0	0	0	0	0	0	0	0	0	0	0	0	0	0	0	0	0	0	0	0	0	0	0	0	0	0	0	Calcium Stone	No	COM
单晓鹏	左输尿管上段结石并左肾积液	202	20140428	AU	2014	4	Spring	Male	25	Young age (<40)	2	0	1	0	0	0	0	0	0	0	0	0	0	0	0	0	0	0	0	0	0	0	0	0	0	0	0	0	0	0	0	0	0	Infection Stone	Yes	AU	NaU
谢淑娴	1.右输尿管结石并右肾积液 2.宫颈癌放疗术后右侧输尿管狭窄？ 3.高血压病 4.2型糖尿病 5.宫颈癌根治术后	203	20140428	CaOx	2014	4	Spring	Female	64	High age (>60)	2	0	1	1	0	0	0	0	0	0	0	0	1	0	0	0	0	0	0	0	0	0	0	1	1	0	0	0	0	0	0	0	0	Calcium Stone	No	COM	COD
麦石利	1、左肾萎缩并结石 2、右肾积液 3、右URS术后 4、肾功能减退 5、高血压病3级（极高危）	204	20140428	CaOx	2014	4	Spring	Male	66	High age (>60)	1	0	1	0	1	0	1	0	0	0	0	0	0	0	0	0	0	0	0	0	0	0	0	0	1	0	0	0	0	0	0	0	0	Calcium Stone	No	COM	COD
梁桂柱	1.右肾结石并积液 2.泌尿系感染	205	20140428	CaOx	2014	4	Spring	Male	44	Middle age (40-60)	1	1	1	0	0	0	0	0	0	0	0	0	0	0	0	0	0	0	0	0	0	0	0	0	0	0	0	0	0	0	0	0	0	Calcium Stone	No	COM
梁正球	1.右肾多发结石 2.左肾结石 3.胃穿孔修补术后	206	20140428	Uric Acid Stone	2014	4	Spring	Male	55	Middle age (40-60)	1	0	0	0	0	0	0	0	0	0	0	0	0	0	0	0	0	0	0	0	0	0	0	0	0	0	0	0	0	0	0	0	0	Uric Acid Stone	No	UA
董惠真	1.双肾结石 2.泌尿道感染 3.冠心病 4.高血压病	207	20140428	CaOx	2014	4	Spring	Female	67	High age (>60)	1	1	0	0	0	0	0	0	0	0	0	0	0	0	0	0	0	0	0	0	0	0	0	0	1	0	0	0	1	1	0	0	0	Calcium Stone	Yes	COD	COM	UA
陈少梅	1、右肾铸型结石，泌尿系感染2、左肾结石	208	20140428	Uric Acid Stone	2014	4	Spring	Female	57	Middle age (40-60)	1	1	0	0	0	0	0	0	0	0	0	0	0	0	0	0	0	0	0	0	0	0	0	0	0	0	0	0	0	0	0	0	1	Uric Acid Stone	No	UA
谢春兰	1、左肾多发结石并重度积液 2、右肾结石 3、甲状腺功能亢进 4、高血压病	209	20140428	CaOx	2014	4	Spring	Female	62	High age (>60)	1	0	1	0	1	0	0	0	0	0	0	0	0	0	0	0	0	0	0	1	0	0	0	0	1	0	0	0	0	0	0	0	0	Calcium Stone	No	COM	COD
钟新球	1、右输尿管上段结石并右肾积液 2、脂肪肝 3、高血压病 4、高脂血症	210	20140428	CaOx	2014	4	Spring	Female	60	High age (>60)	2	0	1	0	0	0	0	0	0	0	0	0	0	0	0	0	0	0	1	0	0	0	0	0	1	1	0	0	0	0	0	0	0	Calcium Stone	No	COM
叶志坚	右肾结石并轻度积液和感染，左肾囊肿，糖尿病	211	20140428	CaOx	2014	4	Spring	Male	54	Middle age (40-60)	1	1	1	0	0	0	0	0	0	0	1	0	0	0	0	0	0	0	0	0	0	0	0	1	0	0	0	0	0	0	0	0	0	Calcium Stone	No	COM	COD
闫守波	1、双肾小结石。 2、右输尿管上段结石。	212	20140428	CaOx	2014	4	Spring	Male	35	Young age (<40)	1	0	0	0	0	0	0	0	0	0	0	0	0	0	0	0	0	0	0	0	0	0	0	0	0	0	0	0	0	0	0	0	0	Calcium Stone	No	COM	COD
池汰洌	右输尿管中段结石，泌尿系感染	213	20140428	CA	2014	4	Spring	Female	54	Middle age (40-60)	2	1	0	0	0	0	0	0	0	0	0	0	0	0	0	0	0	0	0	0	0	0	0	0	0	0	0	0	0	0	0	0	0	Infection Stone	Yes	CA	MAP	CaP(CO3)
杨德民	1、右输尿管结石并右肾结石 2、右肾积液 3、高血压病	214	20140429	CaOx	2014	4	Spring	Male	78	High age (>60)	2	0	1	0	0	0	0	0	0	0	0	0	0	0	0	0	0	0	0	0	0	0	0	0	1	0	0	0	0	0	0	0	0	Calcium Stone	No	COD	COM
邓转好	1.左侧输尿管结石并左肾积液 2.右侧输尿管结石并右肾积液？ 3.左肾萎缩？ 4.双肾结石 5.泌尿系感染？ 6.2型糖尿病？ 7.胆石症？	215	20140429	CaOx	2014	4	Spring	Female	63	High age (>60)	2	1	1	0	0	0	1	0	0	0	0	0	0	0	0	0	0	0	0	0	0	0	0	1	0	0	0	0	0	0	0	0	0	Calcium Stone	No	COM	COD
汤龙珍	1、双肾结石。 2、尿路感染。 3、左侧ESWL术后。	216	20140429	CaOx	2014	4	Spring	Female	51	Middle age (40-60)	1	1	0	0	0	0	0	0	0	0	0	0	0	0	0	0	0	0	0	0	0	0	0	0	0	0	0	0	0	0	0	0	0	Calcium Stone	No	COM
王建设	1.左肾多发结石并积水 2.右肾小结石	217	20140429	CaOx	2014	4	Spring	Male	46	Middle age (40-60)	1	0	1	0	0	0	0	0	0	0	0	0	0	0	0	0	0	0	0	0	0	0	0	0	0	0	0	0	0	0	0	0	0	Calcium Stone	Yes	COM	CA	COD
林创思	右肾结石并肾积水，泌尿系感染	218	20140429	CaOx	2014	4	Spring	Male	37	Young age (<40)	1	1	1	0	0	0	0	0	0	0	0	0	0	0	0	0	0	0	0	0	0	0	0	0	0	0	0	0	0	0	0	0	0	Calcium Stone	Yes	COD	COM	CA
姚洪云	1、左输尿管上段结石 2、左肾结石并积液	219	20140429	CaOx	2014	4	Spring	Male	55	Middle age (40-60)	2	0	1	0	0	0	0	0	0	0	0	0	0	0	0	0	0	0	0	0	0	0	0	0	0	0	0	0	0	0	0	0	0	Calcium Stone	No	COM	COD
肖响妹	左输尿管上段结石并积水，泌尿系感染	220	20140429	CaOx	2014	4	Spring	Female	52	Middle age (40-60)	2	1	1	0	0	0	0	0	0	0	0	0	0	0	0	0	0	0	0	0	0	0	0	0	0	0	0	0	0	0	0	0	0	Calcium Stone	No	COM
林汉南	左肾结石，泌尿系感染	221	20140429	CaOx	2014	4	Spring	Male	50	Middle age (40-60)	1	1	0	0	0	0	0	0	0	0	0	0	0	0	0	0	0	0	0	0	0	0	0	0	0	0	0	0	0	0	0	0	0	Calcium Stone	Yes	COD	CA	COM
梁文辉	左肾结石，泌尿系感染，膀胱肿瘤；	222	20140429	CaOx	2014	4	Spring	Male	61	High age (>60)	1	1	0	0	0	0	0	0	0	0	0	0	1	0	0	0	0	0	0	0	0	0	0	0	0	0	0	0	0	0	0	0	0	Calcium Stone	No	COM	CaP	COD
资兰英	1）左侧肾盂输尿管连接部结石； 2）左肾积液。	223	20140429	CaOx	2014	4	Spring	Female	50	Middle age (40-60)	1	0	1	0	0	0	0	0	0	0	0	0	0	0	0	0	0	0	0	0	0	0	0	0	0	0	0	0	0	0	0	0	0	Calcium Stone	No	COM	COD
李丽评	右输尿管上段结石并右肾重度积水	224	20140430	CA	2014	4	Spring	Female	30	Young age (<40)	2	0	1	0	1	0	0	0	0	0	0	0	0	0	0	0	0	0	0	0	0	0	0	0	0	0	0	0	0	0	0	0	0	Infection Stone	Yes	CA	COM	UA
陈少宜	1.右输尿管上段结石并右肾积液 2.右肾多发结石 3.泌尿系感染	225	20140430	CaOx	2014	4	Spring	Female	34	Young age (<40)	2	1	1	0	0	0	0	0	0	0	0	0	0	0	0	0	0	0	0	0	0	0	0	0	0	0	0	0	0	0	0	0	0	Calcium Stone	No	COM	COD
彭银英	1.双肾、右输尿管多发性结石伴轻度积水和感染，双肾、右输尿管切开取石术后，轻度主动脉瓣关闭不全，轻度二尖瓣关闭不全	226	20140430	CaOx	2014	4	Spring	Female	56	Middle age (40-60)	1	1	1	0	0	0	0	0	0	0	0	0	0	0	0	0	0	0	0	0	0	0	0	0	0	0	0	0	0	0	0	0	0	Calcium Stone	No	COM
陈良	右输尿管上段结石，泌尿系感染	227	20140430	Uric Acid Stone	2014	4	Spring	Male	63	High age (>60)	2	1	0	0	0	0	0	0	0	0	0	0	0	0	0	0	0	0	0	0	0	0	0	0	0	0	0	0	0	0	0	0	0	Uric Acid Stone	Yes	UA	CaP
曾昭铿	1.左肾鹿角型结石。 2.右肾萎缩。	228	20140430	MAP	2014	4	Spring	Male	51	Middle age (40-60)	1	0	0	0	0	0	1	0	0	0	0	0	0	0	0	0	0	0	0	0	0	0	0	0	0	0	0	0	0	0	0	0	1	Infection Stone	Yes	MAP	CaP(CO3)	COM
梁巨荣	1.左肾多发结石并左肾积液。 2.泌尿系感染。 3.左侧重复肾。	229	20140430	CaOx	2014	4	Spring	Male	28	Young age (<40)	1	1	1	0	0	0	0	1	0	0	0	0	0	0	0	0	0	0	0	0	0	0	0	0	0	0	0	0	0	0	0	0	0	Calcium Stone	No	COM	COD
谢仲全	1.右肾多发性结石 2.左肾结石 3.泌尿系感染 4.高血压病（II级，中危）	230	20140430	Uric Acid Stone	2014	4	Spring	Male	51	Middle age (40-60)	1	1	0	0	0	0	0	0	0	0	0	0	0	0	0	0	0	0	0	0	0	0	0	0	1	0	0	0	0	0	0	0	0	Uric Acid Stone	No	UA
龙朝晖	双肾多发结石 双肾积水 高血压病3级（很高危）	231	20140430	Uric Acid Stone	2014	4	Spring	Male	45	Middle age (40-60)	1	0	1	0	0	0	0	0	0	0	0	0	0	0	0	0	0	0	0	0	0	0	0	0	1	0	0	0	0	0	0	0	0	Uric Acid Stone	Yes	UA	COM
王家兵	右输尿管结石，泌尿系感染	232	20140430	CaOx	2014	4	Spring	Male	42	Middle age (40-60)	2	1	0	0	0	0	0	0	0	0	0	0	0	0	0	0	0	0	0	0	0	0	0	0	0	0	0	0	0	0	0	0	0	Calcium Stone	No	COM	COD
王家兵	左输尿管结石，泌尿系感染	233	20140430	CaOx	2014	4	Spring	Male	42	Middle age (40-60)	2	1	0	0	0	0	0	0	0	0	0	0	0	0	0	0	0	0	0	0	0	0	0	0	0	0	0	0	0	0	0	0	0	Calcium Stone	No	COM	COD
何素华	1.左肾结石合并积水；泌尿系感染	234	20140430	Uric Acid Stone	2014	4	Spring	Female	49	Middle age (40-60)	1	1	1	0	0	0	0	0	0	0	0	0	0	0	0	0	0	0	0	0	0	0	0	0	0	0	0	0	0	0	0	0	0	Uric Acid Stone	No	UA
倪克全	1、前列腺增生症 2、膀胱多发结石	235	20140430	Uric Acid Stone	2014	4	Spring	Male	65	High age (>60)	3	0	0	0	0	0	0	0	0	0	0	0	0	0	1	0	0	0	0	0	0	0	0	0	0	0	0	0	0	0	0	0	0	Uric Acid Stone	No	UA
陈耀南	右肾铸型结石 左肾多发小结石并肾萎缩 高血压病	236	20140430	CaOx	2014	4	Spring	Male	63	High age (>60)	1	0	0	0	0	0	1	0	0	0	0	0	0	0	0	0	0	0	0	0	0	0	0	0	1	0	0	0	0	0	0	0	1	Calcium Stone	No	COM
刘金明	右输尿管结石，泌尿系感染	237	20140504	CaOx	2014	5	Spring	Male	44	Middle age (40-60)	2	1	0	0	0	0	0	0	0	0	0	0	0	0	0	0	0	0	0	0	0	0	0	0	0	0	0	0	0	0	0	0	0	Calcium Stone	No	COM
刘金明	双肾多发结石 右肾重度积水 左肾轻度积水	238	20140504	MAP	2014	5	Spring	Male	44	Middle age (40-60)	1	0	1	0	1	0	0	0	0	0	0	0	0	0	0	0	0	0	0	0	0	0	0	0	0	0	0	0	0	0	0	0	0	Infection Stone	No	MAP
卢德生	1.多囊肾并感染、出血 2.双肾多发鹿角形结石 3.双侧精囊腺积血 4.多囊肝	239	20140504	Uric Acid Stone	2014	5	Spring	Male	49	Middle age (40-60)	1	1	0	0	0	0	0	0	0	0	1	0	0	0	0	0	0	0	0	0	0	0	0	0	0	0	0	0	0	0	0	0	1	Uric Acid Stone	No	UA
许贝洁	1.双侧肾多发结石 2.泌尿系感染？ 3.慢性荨麻疹 4.慢性咽喉炎 5.剖宫产术后	240	20140504	CaOx	2014	5	Spring	Female	41	Middle age (40-60)	1	1	0	0	0	0	0	0	0	0	0	0	0	0	0	0	0	0	0	0	0	0	0	0	0	0	0	0	0	0	0	0	0	Calcium Stone	No	COM	COD
刘小萍	1.左肾结石并左肾积液 2.前列腺增生 3.右肾囊肿 4.膀胱结石 5.泌尿系感染	241	20140504	Uric Acid Stone	2014	5	Spring	Male	56	Middle age (40-60)	1	1	1	0	0	0	0	0	0	0	1	0	0	0	1	0	0	0	0	0	0	0	0	0	0	0	0	0	0	0	0	0	0	Uric Acid Stone	No	UA
梁月芳	1.左肾铸行结石并左肾积液 2.腰椎骨质增生 3.泌尿系感染？	242	20140504	CaOx	2014	5	Spring	Female	55	Middle age (40-60)	1	1	1	0	0	0	0	0	0	0	0	0	0	0	0	0	0	0	0	0	0	0	0	0	0	0	0	0	0	0	0	0	1	Calcium Stone	Yes	COD	CA	COM
马彩红	肾结石，泌尿系感染	243	20140504	CaOx	2014	5	Spring	Female	49	Middle age (40-60)	1	1	0	0	0	0	0	0	0	0	0	0	0	0	0	0	0	0	0	0	0	0	0	0	0	0	0	0	0	0	0	0	0	Calcium Stone	No	COM	COD
吴菊花	1、右肾绞痛 2、双肾结石 3、右肾积水、右输尿管上段结石 4、双侧PCNL术后 5、子宫肌瘤术后	244	20140505	CaOx	2014	5	Spring	Female	45	Middle age (40-60)	1	0	1	0	0	0	0	0	0	0	0	0	1	0	0	0	0	0	0	0	0	0	0	0	0	0	0	0	0	0	0	0	0	Calcium Stone	Yes	COM	COD	CA
叶汉平	1.右肾结石 2.泌尿系感染？ 3.右肾囊肿 4.高血压病	245	20140505	CaOx	2014	5	Spring	Male	73	High age (>60)	1	1	0	0	0	0	0	0	0	0	1	0	0	0	0	0	0	0	0	0	0	0	0	0	1	0	0	0	0	0	0	0	0	Calcium Stone	Yes	COM	CA	UA
吴汉光	左输尿管结石，泌尿系感染	246	20140505	CaOx	2014	5	Spring	Male	49	Middle age (40-60)	2	1	0	0	0	0	0	0	0	0	0	0	0	0	0	0	0	0	0	0	0	0	0	0	0	0	0	0	0	0	0	0	0	Calcium Stone	No	COM
蔡有泰	1、左肾多发性结石 2、左肾周脓肿 3、肾功能不全 4、左PCNL术后	247	20140505	CA	2014	5	Spring	Male	48	Middle age (40-60)	1	0	0	0	1	0	0	0	0	0	0	0	0	0	0	0	0	0	0	0	0	0	0	0	0	0	0	0	0	0	0	0	0	Infection Stone	Yes	CA	CaP(CO3)	MAP
鲁富	双肾结石并积液，泌尿系感染	248	20140505	CaOx	2014	5	Spring	Male	43	Middle age (40-60)	1	1	1	0	0	0	0	0	0	0	0	0	0	0	0	0	0	0	0	0	0	0	0	0	0	0	0	0	0	0	0	0	0	Calcium Stone	No	COM	COD
黄神妹	双侧肾结石伴感染，双肾肾积水，左侧肾功能受损，2型糖尿病，左侧肾盂输尿管重复畸形	249	20140505	CaOx	2014	5	Spring	Female	53	Middle age (40-60)	1	1	1	0	1	0	0	1	0	0	0	0	0	0	0	0	0	0	0	0	0	0	0	1	0	0	0	0	0	0	0	0	0	Calcium Stone	No	COM
陈彩金	1、双肾结石2、高血压病1级，低危组。	250	20140505	AU	2014	5	Spring	Female	64	High age (>60)	1	0	0	0	0	0	0	0	0	0	0	0	0	0	0	0	0	0	0	0	0	0	0	0	1	0	0	0	0	0	0	0	0	Infection Stone	Yes	AU	UA	COM
陆西	1.右肾结石伴积液 2.泌尿系感染 3.马蹄肾 4.慢性胃炎	251	20140505	Uric Acid Stone	2014	5	Spring	Female	50	Middle age (40-60)	1	1	1	0	0	0	0	1	0	0	0	0	0	0	0	0	0	0	0	0	0	0	0	0	0	0	0	0	0	0	0	0	0	Uric Acid Stone	Yes	UA	COM
黄火娇	1、右肾盂结石并积液。 2、脂肪肝。 3、高血压病。 4、糖尿病II型。	252	20140505	CA	2014	5	Spring	Female	54	Middle age (40-60)	1	0	1	0	0	0	0	0	0	0	0	0	0	0	0	0	0	0	1	0	0	0	0	1	1	0	0	0	0	0	0	0	0	Infection Stone	Yes	CA	COM	MAP
潘世强	1）前列腺增生症； 2）膀胱结石； 3）胆囊切除术后。	253	20140505	Uric Acid Stone	2014	5	Spring	Male	69	High age (>60)	3	0	0	0	0	0	0	0	0	0	0	0	0	0	1	0	0	0	0	0	0	0	0	0	0	0	0	0	0	0	0	0	0	Uric Acid Stone	No	UA
丁宝华	右肾结石，泌尿系感染，右肾积水	254	20140505	CaOx	2014	5	Spring	Male	33	Young age (<40)	1	1	1	0	0	0	0	0	0	0	0	0	0	0	0	0	0	0	0	0	0	0	0	0	0	0	0	0	0	0	0	0	0	Calcium Stone	No	COM	COD
廖贱子	1、右输尿管下段结石，泌尿系感染，右肾结石	255	20140505	CaOx	2014	5	Spring	Female	59	Middle age (40-60)	2	1	0	0	0	0	0	0	0	0	0	0	0	0	0	0	0	0	0	0	0	0	0	0	0	0	0	0	0	0	0	0	0	Calcium Stone	Yes	COD	COM	CA
黄瑞英	1.左肾多发结石 2.右肾结石 3.右肾切开取石术后 4.子宫全切术后	256	20140505	MAP	2014	5	Spring	Female	53	Middle age (40-60)	1	0	0	0	0	0	0	0	0	0	0	0	0	0	0	0	0	0	0	0	0	0	0	0	0	0	0	0	0	0	0	0	0	Infection Stone	Yes	MAP	CaP(CO3)	CA
洪福	1.右肾多发结石并右肾积液 2.左肾下盏多发结石 3.胃-十二指肠幽门螺旋杆菌感染 4.左肾盂切开取石术后	257	20140506	CaOx	2014	5	Spring	Female	51	Middle age (40-60)	1	1	1	0	0	0	0	0	0	0	0	0	0	0	0	0	0	0	0	0	0	0	0	0	0	0	0	0	0	0	0	0	0	Calcium Stone	No	COM	COD
谢桂霞	右肾结石并积液和感染	258	20140506	CA	2014	5	Spring	Female	40	Middle age (40-60)	1	1	1	0	0	0	0	0	0	0	0	0	0	0	0	0	0	0	0	0	0	0	0	0	0	0	0	0	0	0	0	0	0	Infection Stone	Yes	CA	MAP	CaP
曾东英	1.右肾多结石并右肾积液。 2.右输尿管下段结石。 3.尿路感染。 4.右肾盂切开取石术后。	259	20140506	CA	2014	5	Spring	Female	45	Middle age (40-60)	1	1	1	0	0	0	0	0	0	0	0	0	0	0	0	0	0	0	0	0	0	0	0	0	0	0	0	0	0	0	0	0	0	Infection Stone	Yes	CA	CaP	COM
陈昌屏	1.右肾铸型结石并右肾积液 2.前列腺增生症 3.泌尿系感染？ 4.高血压病（2 高危）	260	20140506	CaOx	2014	5	Spring	Male	75	High age (>60)	1	1	1	0	0	0	0	0	0	0	0	0	0	0	1	0	0	0	0	0	0	0	0	0	1	0	0	0	0	0	0	0	1	Calcium Stone	No	COM	COD
江洪勇	1、右肾多发结石并积液 2、左肾下盏结石	261	20140506	CaOx	2014	5	Spring	Male	38	Young age (<40)	1	0	1	0	0	0	0	0	0	0	0	0	0	0	0	0	0	0	0	0	0	0	0	0	0	0	0	0	0	0	0	0	0	Calcium Stone	No	COM	COD
刘国龙	1、左肾铸型结石并积液。 2、右肾结石。 3、右肾囊肿。	262	20140506	CaOx	2014	5	Spring	Male	57	Middle age (40-60)	1	0	1	0	0	0	0	0	0	0	1	0	0	0	0	0	0	0	0	0	0	0	0	0	0	0	0	0	0	0	0	0	1	Calcium Stone	No	COM
唐后全	1、左肾积水 2、左输尿管上段结石 3、血尿	263	20140506	CaOx	2014	5	Spring	Male	61	High age (>60)	1	0	1	0	0	0	0	0	0	0	0	0	0	0	0	0	0	0	0	0	0	0	0	0	0	0	0	0	0	0	0	0	0	Calcium Stone	No	COD	COM
徐广英	1、左肾多发结石并积液 2、右肾多发结石并积液 3、右肾结石开放取石术后 4、胆囊结石	264	20140506	CA	2014	5	Spring	Female	40	Middle age (40-60)	1	0	1	0	0	0	0	0	0	0	0	0	0	0	0	0	0	0	0	0	0	0	0	0	0	0	0	0	0	0	0	0	0	Infection Stone	Yes	CA	COM
李德高	右肾结石，泌尿系感染	265	20140506	CaOx	2014	5	Spring	Male	52	Middle age (40-60)	1	1	0	0	0	0	0	0	0	0	0	0	0	0	0	0	0	0	0	0	0	0	0	0	0	0	0	0	0	0	0	0	0	Calcium Stone	No	COM	COD
何孔荣	1、双肾结石 2、右肾周积液 3、双侧输尿管置管术后	266	20140507	Uric Acid Stone	2014	5	Spring	Male	42	Middle age (40-60)	1	0	1	0	0	0	0	0	0	0	0	0	0	0	0	0	0	0	0	0	0	0	0	0	0	0	0	0	0	0	0	0	0	Uric Acid Stone	No	UA
张上池	1.右输尿管上段结石并右肾积水 2.右肾结石 3.左肾结石 4.高血压病（3级，极高危） 5.高血压心脏病	267	20140507	CaOx	2014	5	Spring	Male	42	Middle age (40-60)	2	0	1	0	0	0	0	0	0	0	0	0	0	0	0	0	0	0	0	0	0	0	0	0	1	0	0	0	0	1	0	0	0	Calcium Stone	No	COM
龙朝晖	双肾多发结石 双肾积水 高血压病3级（很高危）	268	20140507	CaOx	2014	5	Spring	Male	45	Middle age (40-60)	1	0	1	0	0	0	0	0	0	0	0	0	0	0	0	0	0	0	0	0	0	0	0	0	1	0	0	0	0	0	0	0	0	Calcium Stone	Yes	COM	UA
叶青贵	右肾多发结石并积液和感染	269	20140507	CaOx	2014	5	Spring	Male	23	Young age (<40)	1	1	1	0	0	0	0	0	0	0	0	0	0	0	0	0	0	0	0	0	0	0	0	0	0	0	0	0	0	0	0	0	0	Calcium Stone	Yes	COM	UA
孙国强	1.右输尿管上段结石 2.双肾结石	270	20140507	CaOx	2014	5	Spring	Male	47	Middle age (40-60)	2	0	0	0	0	0	0	0	0	0	0	0	0	0	0	0	0	0	0	0	0	0	0	0	0	0	0	0	0	0	0	0	0	Calcium Stone	No	COM	COD
李翠兰	双肾结石，泌尿系感染，左肾绞痛	271	20140507	Uric Acid Stone	2014	5	Spring	Female	62	High age (>60)	1	1	0	0	0	0	0	0	0	0	0	0	0	0	0	0	0	0	0	0	0	0	0	0	0	0	0	0	0	0	0	0	0	Uric Acid Stone	Yes	UA	COM
谭儒富	膀胱结石，泌尿系感染	272	20140507	Uric Acid Stone	2014	5	Spring	Male	68	High age (>60)	3	1	0	0	0	0	0	0	0	0	0	0	0	0	0	0	0	0	0	0	0	0	0	0	0	0	0	0	0	0	0	0	0	Uric Acid Stone	No	UA
吴妙珊	右肾多发性结石，泌尿系感染	273	20140507	CA	2014	5	Spring	Female	37	Young age (<40)	1	1	0	0	0	0	0	0	0	0	0	0	0	0	0	0	0	0	0	0	0	0	0	0	0	0	0	0	0	0	0	0	0	Infection Stone	Yes	CA	COM
谯存蓉	1.左肾结石并积液，泌尿系感染	274	20140507	CA	2014	5	Spring	Female	37	Young age (<40)	1	1	1	0	0	0	0	0	0	0	0	0	0	0	0	0	0	0	0	0	0	0	0	0	0	0	0	0	0	0	0	0	0	Infection Stone	Yes	CA	CaP	MAP
谭国强	1、左输尿管上段结石 2、左肾囊肿	275	20140507	CaOx	2014	5	Spring	Male	48	Middle age (40-60)	2	0	0	0	0	0	0	0	0	0	1	0	0	0	0	0	0	0	0	0	0	0	0	0	0	0	0	0	0	0	0	0	0	Calcium Stone	Yes	COD	COM	CA
吴水连	右输尿管下段结石并右肾重度积水	276	20140507	CaOx	2014	5	Spring	Female	55	Middle age (40-60)	2	0	1	0	1	0	0	0	0	0	0	0	0	0	0	0	0	0	0	0	0	0	0	0	0	0	0	0	0	0	0	0	0	Calcium Stone	No	COM	COD
陈茂坤	1、右输尿管结石 2、右肾多发结石并积液 3、左肾多发结石	277	20140507	CaOx	2014	5	Spring	Male	51	Middle age (40-60)	2	0	1	0	0	0	0	0	0	0	0	0	0	0	0	0	0	0	0	0	0	0	0	0	0	0	0	0	0	0	0	0	0	Calcium Stone	No	COM
何伟明	１.右肾结石并积液 ２.右肾多发囊肿 3.高血压病,泌尿系感染	278	20140508	CaOx	2014	5	Spring	Male	53	Middle age (40-60)	1	1	1	0	0	0	0	0	0	0	1	0	0	0	0	0	0	0	0	0	0	0	0	0	1	0	0	0	0	0	0	0	0	Calcium Stone	No	COM	COD
林益珍	1、左肾铸型结石 2、右PCNL术后 3、慢性肾功能不全（氮质血症期） 4、高血压3级（极高危）	279	20140508	Uric Acid Stone	2014	5	Spring	Female	51	Middle age (40-60)	1	0	0	0	1	0	0	0	0	0	0	0	0	0	0	0	0	0	0	0	0	0	0	0	1	0	0	0	0	0	0	0	1	Uric Acid Stone	No	UA	NaU
黄小巧	1.右肾铸型结石； 2.泌尿系感染； 3.左PCNL术后；	280	20140508	CA	2014	5	Spring	Female	51	Middle age (40-60)	1	1	0	0	0	0	0	0	0	0	0	0	0	0	0	0	0	0	0	0	0	0	0	0	0	0	0	0	0	0	0	0	1	Infection Stone	Yes	CA	MAP	CaP(CO3)
吴开发	1.双肾结石并积水； 2.肾功能不全； 3.双侧URS术后	281	20140508	Uric Acid Stone	2014	5	Spring	Male	54	Middle age (40-60)	1	0	1	0	1	0	0	0	0	0	0	0	0	0	0	0	0	0	0	0	0	0	0	0	0	0	0	0	0	0	0	0	0	Uric Acid Stone	Yes	UA	COM
陈少梅	1、右肾铸型结石 2、左肾结石,泌尿系感染	282	20140508	Uric Acid Stone	2014	5	Spring	Female	57	Middle age (40-60)	1	1	0	0	0	0	0	0	0	0	0	0	0	0	0	0	0	0	0	0	0	0	0	0	0	0	0	0	0	0	0	0	1	Uric Acid Stone	Yes	UA	AU
郭益军	右肾铸型结石并积液 左肾小结石？ 右肾盂切开取石术后	283	20140508	Uric Acid Stone	2014	5	Spring	Male	49	Middle age (40-60)	1	0	1	0	0	0	0	0	0	0	0	0	0	0	0	0	0	0	0	0	0	0	0	0	0	0	0	0	0	0	0	0	1	Uric Acid Stone	Yes	UA	COM
李镜波	右肾结石并积液	284	20140508	CaOx	2014	5	Spring	Male	48	Middle age (40-60)	1	0	1	0	0	0	0	0	0	0	0	0	0	0	0	0	0	0	0	0	0	0	0	0	0	0	0	0	0	0	0	0	0	Calcium Stone	No	COM
黄启志	右输尿管肾盂连接部结石，泌尿系感染	285	20140508	CaOx	2014	5	Spring	Male	42	Middle age (40-60)	1	1	0	0	0	0	0	0	0	0	0	0	0	0	0	0	0	0	0	0	0	0	0	0	0	0	0	0	0	0	0	0	0	Calcium Stone	Yes	COD	CA	COM
张见香	双肾结石，泌尿系感染，右输尿管中段结石	286	20140509	CA	2014	5	Spring	Female	47	Middle age (40-60)	1	1	0	0	0	0	0	0	0	0	0	0	0	0	0	0	0	0	0	0	0	0	0	0	0	0	0	0	0	0	0	0	0	Infection Stone	No	CA	MAP
李燕霞	1.右肾结石并积水和感染，左肾小结石，高血压病。慢性肾功能不全	287	20140509	CaOx	2014	5	Spring	Female	53	Middle age (40-60)	1	1	1	0	1	0	0	0	0	0	0	0	0	0	0	0	0	0	0	0	0	0	0	0	1	0	0	0	0	0	0	0	0	Calcium Stone	No	COM
苏剑华	1、左肾多发结石伴中量积液 2、右肾多发结石伴局限性积液 3、左肾输尿管上段结石。	288	20140509	CaOx	2014	5	Spring	Male	40	Middle age (40-60)	1	0	1	0	0	0	0	0	0	0	0	0	0	0	0	0	0	0	0	0	0	0	0	0	0	0	0	0	0	0	0	0	0	Calcium Stone	No	COM
叶应强	1、右输尿管结石并右肾积水2、右肾结石。	289	20140509	CaOx	2014	5	Spring	Male	46	Middle age (40-60)	2	0	1	0	0	0	0	0	0	0	0	0	0	0	0	0	0	0	0	0	0	0	0	0	0	0	0	0	0	0	0	0	0	Calcium Stone	Yes	COM	CA	COD
刘香连	右肾多发性结石并积液，泌尿系感染	290	20140509	CaOx	2014	5	Spring	Female	54	Middle age (40-60)	1	1	1	0	0	0	0	0	0	0	0	0	0	0	0	0	0	0	0	0	0	0	0	0	0	0	0	0	0	0	0	0	0	Calcium Stone	No	COM	COD
区翠霞	左输尿管上段结石，泌尿系感染	291	20140509	CaOx	2014	5	Spring	Female	49	Middle age (40-60)	2	1	0	0	0	0	0	0	0	0	0	0	0	0	0	0	0	0	0	0	0	0	0	0	0	0	0	0	0	0	0	0	0	Calcium Stone	No	COM	COD
练秀红	1、右肾多发性结石； 2、右肾积液； 3、先天性心脏病。	292	20140509	CaOx	2014	5	Spring	Female	50	Middle age (40-60)	1	0	1	0	0	0	0	0	0	0	0	0	0	0	0	0	0	0	0	0	0	0	0	0	0	0	0	0	0	1	0	0	0	Calcium Stone	Yes	COD	COM	CA
黎亚松	双肾多发结石	293	20140509	CA	2014	5	Spring	Male	41	Middle age (40-60)	1	0	0	0	0	0	0	0	0	0	0	0	0	0	0	0	0	0	0	0	0	0	0	0	0	0	0	0	0	0	0	0	0	Infection Stone	Yes	CA	CaP(CO3)	COM
黄天坝	左输尿管上段结石	294	20140509	CaOx	2014	5	Spring	Male	48	Middle age (40-60)	2	0	0	0	0	0	0	0	0	0	0	0	0	0	0	0	0	0	0	0	0	0	0	0	0	0	0	0	0	0	0	0	0	Calcium Stone	No	COM	COD
王瑞琼	1、左肾多发结石并左肾重度积液 2、左输尿管上段结石 3、右肾结石并右肾积液 4、尿路感染	295	20140509	CaOx	2014	5	Spring	Female	47	Middle age (40-60)	1	1	1	0	1	0	0	0	0	0	0	0	0	0	0	0	0	0	0	0	0	0	0	0	0	0	0	0	0	0	0	0	0	Calcium Stone	No	COM	COD
唐小荣	1.右肾多发性结石 2.右肾积液查因：右UPJ狭窄？ 3.左肾积液查因 4.高血压病	296	20140509	CaOx	2014	5	Spring	Male	54	Middle age (40-60)	1	0	1	1	0	0	0	0	0	0	0	0	0	0	0	0	0	0	0	0	0	0	0	0	1	0	0	0	0	0	0	0	0	Calcium Stone	Yes	COM	UA
刘少辉	左肾多发结石，泌尿系感染	297	20140509	CaOx	2014	5	Spring	Male	61	High age (>60)	1	1	0	0	0	0	0	0	0	0	0	0	0	0	0	0	0	0	0	0	0	0	0	0	0	0	0	0	0	0	0	0	0	Calcium Stone	No	COM	COD
徐玉兴	1、左输尿管结石 2、尿路感染	298	20140509	CaOx	2014	5	Spring	Female	55	Middle age (40-60)	2	1	0	0	0	0	0	0	0	0	0	0	0	0	0	0	0	0	0	0	0	0	0	0	0	0	0	0	0	0	0	0	0	Calcium Stone	No	COM	COD
刘振贤	1.右肾结石 2.左肾萎缩 3.高血压病	299	20140509	CaOx	2014	5	Spring	Male	56	Middle age (40-60)	1	0	0	0	0	0	1	0	0	0	0	0	0	0	0	0	0	0	0	0	0	0	0	0	1	0	0	0	0	0	0	0	0	Calcium Stone	No	COM	COD
李镱鹏	右肾结石，泌尿系感染	300	20140509	CaOx	2014	5	Spring	Male	6	Young age (<40)	1	1	0	0	0	0	0	0	0	0	0	0	0	0	0	0	0	0	0	0	0	0	0	0	0	0	0	0	0	0	0	0	0	Calcium Stone	Yes	COD	AU	NaU
苏广滔	1.左肾结石并积液 2.右肾结石并积液 3.泌尿系感染 4.双侧肾开放取石术后	301	20140512	Uric Acid Stone	2014	5	Spring	Male	65	High age (>60)	1	1	1	0	0	0	0	0	0	0	0	0	0	0	0	0	0	0	0	0	0	0	0	0	0	0	0	0	0	0	0	0	0	Uric Acid Stone	No	UA
何金香	右肾铸型结石，泌尿系感染	302	20140512	CaP	2014	5	Spring	Female	30	Young age (<40)	1	1	0	0	0	0	0	0	0	0	0	0	0	0	0	0	0	0	0	0	0	0	0	0	0	0	0	0	0	0	0	0	1	Calcium Stone	Yes	CaP(CO3)	CA	COM
陈金林	左侧输尿管上段结石，左肾多发结石并积液，泌尿系感染	303	20140512	CaOx	2014	5	Spring	Male	27	Young age (<40)	2	1	1	0	0	0	0	0	0	0	0	0	0	0	0	0	0	0	0	0	0	0	0	0	0	0	0	0	0	0	0	0	0	Calcium Stone	No	COM	COD
王浩然	1.左肾结石； 2.右PCNL术后； 3.膀胱尿道切开取石术术后； 4.外生殖器整形术后； 5.右肾切开取石术后；	304	20140513	Cystine Stone	2014	5	Spring	Male	5	Young age (<40)	1	0	0	0	0	0	0	0	0	0	0	0	0	0	0	0	0	0	0	0	0	0	0	0	0	0	0	0	0	0	0	0	0	Cystine Stone	No	L-CYS
刘凤	左侧肾盂输尿管交界处狭窄 左肾积液 左肾结石 双肾囊肿	305	20140513	CaOx	2014	5	Spring	Female	57	Middle age (40-60)	1	0	1	1	0	0	0	0	0	0	1	0	0	0	0	0	0	0	0	0	0	0	0	0	0	0	0	0	0	0	0	0	0	Calcium Stone	No	COM
丘文英	1、右肾多发结石 2、右输尿管上段结石并积液 3、左肾多发小结石	306	20140513	CaOx	2014	5	Spring	Male	51	Middle age (40-60)	1	0	1	0	0	0	0	0	0	0	0	0	0	0	0	0	0	0	0	0	0	0	0	0	0	0	0	0	0	0	0	0	0	Calcium Stone	Yes	COD	UA	COM
邝美珍	双肾结石，泌尿系感染，双肾积水	307	20140513	CaOx	2014	5	Spring	Female	50	Middle age (40-60)	1	1	1	0	0	0	0	0	0	0	0	0	0	0	0	0	0	0	0	0	0	0	0	0	0	0	0	0	0	0	0	0	0	Calcium Stone	No	COM	COD
冯昌岸	1、膀胱结石 2、前列腺增生症 3、高血压病	308	20140513	Uric Acid Stone	2014	5	Spring	Male	76	High age (>60)	3	0	0	0	0	0	0	0	0	0	0	0	0	0	1	0	0	0	0	0	0	0	0	0	1	0	0	0	0	0	0	0	0	Uric Acid Stone	No	UA
陈志梅	1.双肾结石 2.右肾积液 3.泌尿系感染 4.左肾囊肿	309	20140514	MAP	2014	5	Spring	Female	61	High age (>60)	1	1	1	0	0	0	0	0	0	0	1	0	0	0	0	0	0	0	0	0	0	0	0	0	0	0	0	0	0	0	0	0	0	Infection Stone	Yes	MAP	CA	CaP(CO3)
郭兰凤	1、双输尿管结石并双肾积液 2.双肾结石	310	20140514	CA	2014	5	Spring	Female	44	Middle age (40-60)	2	0	1	0	0	0	0	0	0	0	0	0	0	0	0	0	0	0	0	0	0	0	0	0	0	0	0	0	0	0	0	0	0	Infection Stone	Yes	CA	COM	COD
乐学明	1、右肾铸形结石； 2、左PCNL术后； 3、高血压病； 4、冠心病； 5、右侧肾上腺静止性腺瘤。	311	20140514	CaOx	2014	5	Spring	Male	59	Middle age (40-60)	1	0	0	0	0	0	0	0	0	0	0	0	1	0	0	0	0	0	0	0	0	0	0	0	1	0	0	0	1	1	0	0	1	Calcium Stone	No	COM
吴开发	1.双肾结石并积水； 2.肾功能不全； 3.双侧URS术后	312	20140514	Uric Acid Stone	2014	5	Spring	Male	54	Middle age (40-60)	1	0	1	0	1	0	0	0	0	0	0	0	0	0	0	0	0	0	0	0	0	0	0	0	0	0	0	0	0	0	0	0	0	Uric Acid Stone	Yes	UA	COM
胡秋月	1、右输尿管下段多发结石 2、右肾多发结石 3、右输尿管内支架置入术后 4、泌尿系感染	313	20140514	CA	2014	5	Spring	Female	55	Middle age (40-60)	2	1	0	0	0	0	0	0	0	0	0	0	0	0	0	0	0	0	0	0	0	0	0	0	0	0	0	0	0	0	0	0	0	Infection Stone	Yes	CA	MAP	COM
禤四女	左肾多发结石并左肾轻度积液和感染，左URL术后	314	20140514	CaOx	2014	5	Spring	Female	45	Middle age (40-60)	1	1	1	0	0	0	0	0	0	0	0	0	0	0	0	0	0	0	0	0	0	0	0	0	0	0	0	0	0	0	0	0	0	Calcium Stone	No	COM	COD
时国青	右肾结石，泌尿系感染	315	20140514	CaOx	2014	5	Spring	Male	52	Middle age (40-60)	1	1	0	0	0	0	0	0	0	0	0	0	0	0	0	0	0	0	0	0	0	0	0	0	0	0	0	0	0	0	0	0	0	Calcium Stone	No	COM	COD
陈连带	1.右输尿管上段结石并右肾积液 2.右肾多发结石 3.左肾多发结石并积液 4.肝内胆管结石 5.泌尿系感染	316	20140514	CaOx	2014	5	Spring	Female	69	High age (>60)	2	1	1	0	0	0	0	0	0	0	0	0	0	0	0	0	0	0	0	0	0	0	0	0	0	0	0	0	0	0	0	0	0	Calcium Stone	No	COM	COD
李雪芬	1、左输尿管上段结石并左肾大量积液 2、高血压病3级	317	20140514	CA	2014	5	Spring	Female	59	Middle age (40-60)	2	0	1	0	0	0	0	0	0	0	0	0	0	0	0	0	0	0	0	0	0	0	0	0	1	0	0	0	0	0	0	0	0	Infection Stone	Yes	CA	COM
欧平娣	1、双肾结石 2、糖尿病	318	20140514	CA	2014	5	Spring	Female	57	Middle age (40-60)	1	0	0	0	0	0	0	0	0	0	0	0	0	0	0	0	0	0	0	0	0	0	0	1	0	0	0	0	0	0	0	0	0	Infection Stone	Yes	CA	COM	COD
李镱鹏	右肾结石，泌尿系感染	319	20140514	CaOx	2014	5	Spring	Male	6	Young age (<40)	1	1	0	0	0	0	0	0	0	0	0	0	0	0	0	0	0	0	0	0	0	0	0	0	0	0	0	0	0	0	0	0	0	Calcium Stone	No	COD	COM
王有用	1、后尿道结石 2、双肾结石 3、尿路感染	320	20140514	CaOx	2014	5	Spring	Male	32	Young age (<40)	4	1	0	0	0	0	0	0	0	0	0	0	0	0	0	0	0	0	0	0	0	0	0	0	0	0	0	0	0	0	0	0	0	Calcium Stone	No	COM	COD
曹松生	右肾结石，泌尿系感染	321	20140514	CaOx	2014	5	Spring	Male	32	Young age (<40)	1	1	0	0	0	0	0	0	0	0	0	0	0	0	0	0	0	0	0	0	0	0	0	0	0	0	0	0	0	0	0	0	0	Calcium Stone	No	COM	COD
郑菲娟	左肾下盏结石，泌尿系感染	322	20140514	CaOx	2014	5	Spring	Female	55	Middle age (40-60)	1	1	0	0	0	0	0	0	0	0	0	0	0	0	0	0	0	0	0	0	0	0	0	0	0	0	0	0	0	0	0	0	0	Calcium Stone	No	COM	COD
刘振仑	1.右输尿管上段结石并积液 2.右肾多发结石	323	20140514	CaOx	2014	5	Spring	Male	53	Middle age (40-60)	2	0	1	0	0	0	0	0	0	0	0	0	0	0	0	0	0	0	0	0	0	0	0	0	0	0	0	0	0	0	0	0	0	Calcium Stone	No	COM
肖海	左输尿管结石并左肾积液	324	20140514	CaOx	2014	5	Spring	Male	49	Middle age (40-60)	2	0	1	0	0	0	0	0	0	0	0	0	0	0	0	0	0	0	0	0	0	0	0	0	0	0	0	0	0	0	0	0	0	Calcium Stone	No	COM	COD
邓燕群	1.左肾多发结石并积液 2.右肾结石？ 3.高血压病	325	20140515	MAP	2014	5	Spring	Female	51	Middle age (40-60)	1	0	1	0	0	0	0	0	0	0	0	0	0	0	0	0	0	0	0	0	0	0	0	0	1	0	0	0	0	0	0	0	0	Infection Stone	Yes	MAP	CA	CaP(CO3)
陈富国	1、左肾多发结石 2、泌尿系感染 3、右PCNL术后。	326	20140515	CaOx	2014	5	Spring	Male	44	Middle age (40-60)	1	1	0	0	0	0	0	0	0	0	0	0	0	0	0	0	0	0	0	0	0	0	0	0	0	0	0	0	0	0	0	0	0	Calcium Stone	No	COM
黄来友	1、左肾绞痛 2、左肾积水 3、左肾结石 4、左输尿管结石	327	20140515	CaOx	2014	5	Spring	Male	61	High age (>60)	1	0	1	0	0	0	0	0	0	0	0	0	0	0	0	0	0	0	0	0	0	0	0	0	0	0	0	0	0	0	0	0	0	Calcium Stone	No	COM
刘城林	左肾结石，泌尿系感染	328	20140515	CaOx	2014	5	Spring	Male	54	Middle age (40-60)	1	1	0	0	0	0	0	0	0	0	0	0	0	0	0	0	0	0	0	0	0	0	0	0	0	0	0	0	0	0	0	0	0	Calcium Stone	No	COM	COD
周建华	左输尿管中段结石伴积水	329	20140515	Uric Acid Stone	2014	5	Spring	Male	61	High age (>60)	2	0	1	0	0	0	0	0	0	0	0	0	0	0	0	0	0	0	0	0	0	0	0	0	0	0	0	0	0	0	0	0	0	Uric Acid Stone	Yes	UA	COM
钟淑娣	右输尿管上段结石，泌尿系感染	330	20140516	CaOx	2014	5	Spring	Female	57	Middle age (40-60)	2	1	0	0	0	0	0	0	0	0	0	0	0	0	0	0	0	0	0	0	0	0	0	0	0	0	0	0	0	0	0	0	0	Calcium Stone	No	COM	COD
黄细妹	1、左输尿管尿路上皮癌 2、双肾结石并积液 3、右URS术后 4、囊性膀胱炎	331	20140516	CA	2014	5	Spring	Female	65	High age (>60)	1	1	1	0	0	0	0	0	0	0	0	0	1	0	0	0	0	0	0	0	0	0	0	0	0	0	0	0	0	0	0	0	0	Infection Stone	Yes	CA	CaP(CO3)	AU
龙万程	1.右肾多发结石并积液 2.左肾结石 3.高血压病（2级 高危） 4.2型糖尿病 5.痛风性关节炎 6.前列腺增生症TURP术后 7.胆囊切除术后	332	20140516	CaOx	2014	5	Spring	Male	62	High age (>60)	1	0	1	0	0	0	0	0	1	1	0	0	0	0	1	0	0	0	0	0	0	0	0	1	1	0	0	0	0	0	0	0	0	Calcium Stone	No	COM
黄永熙	1、双肾结石 2、双侧肾上腺腺瘤	333	20140516	CaOx	2014	5	Spring	Male	40	Middle age (40-60)	1	0	0	0	0	0	0	0	0	0	0	0	1	0	0	0	0	0	0	0	0	0	0	0	0	0	0	0	0	0	0	0	0	Calcium Stone	No	COM	COD
黄潮辉	1.左肾多发结石并左肾积液 2.高血压病（2级 极高危） 3.2型糖尿病 4.脑梗塞后遗症期 5.腹主动脉瘤	334	20140516	Uric Acid Stone	2014	5	Spring	Male	63	High age (>60)	1	0	1	0	0	0	0	0	0	0	0	0	1	0	0	0	0	0	0	0	0	0	0	1	1	0	0	1	0	0	0	0	0	Uric Acid Stone	Yes	UA	COM	COD
麦洁连	1、双肾结石 2、高血压病2级，中危组	335	20140516	CA	2014	5	Spring	Female	55	Middle age (40-60)	1	0	0	0	0	0	0	0	0	0	0	0	0	0	0	0	0	0	0	0	0	0	0	0	1	0	0	0	0	0	0	0	0	Infection Stone	Yes	CA	COD	COM
邹奕韶	左肾结石，泌尿系感染	336	20140516	CaOx	2014	5	Spring	Male	64	High age (>60)	1	1	0	0	0	0	0	0	0	0	0	0	0	0	0	0	0	0	0	0	0	0	0	0	0	0	0	0	0	0	0	0	0	Calcium Stone	No	COM	COD
黄杰宝	右肾多发结石，泌尿系感染	337	20140516	CaOx	2014	5	Spring	Male	29	Young age (<40)	1	1	0	0	0	0	0	0	0	0	0	0	0	0	0	0	0	0	0	0	0	0	0	0	0	0	0	0	0	0	0	0	0	Calcium Stone	No	COM	COD
莫杨	左肾结石，泌尿系感染	338	20140516	CaOx	2014	5	Spring	Male	36	Young age (<40)	1	1	0	0	0	0	0	0	0	0	0	0	0	0	0	0	0	0	0	0	0	0	0	0	0	0	0	0	0	0	0	0	0	Calcium Stone	No	COM	COD
陈丽洁	右肾结石伴积水；宫颈癌术后，泌尿系感染	339	20140516	CaOx	2014	5	Spring	Female	45	Middle age (40-60)	1	1	1	0	0	0	0	0	0	0	0	0	1	0	0	0	0	0	0	0	0	0	0	0	0	0	0	0	0	0	0	0	0	Calcium Stone	No	COM	COD
柳秀娇	1、左肾铸型结石 2、左肾切开取石术后 3、高血压病	340	20140516	CaOx	2014	5	Spring	Female	56	Middle age (40-60)	1	0	0	0	0	0	0	0	0	0	0	0	0	0	0	0	0	0	0	0	0	0	0	0	1	0	0	0	0	0	0	0	1	Calcium Stone	No	COM
黎伯坚	1、左肾多发结石并积液 2、右肾萎缩 3、冠心病	341	20140516	CaOx	2014	5	Spring	Male	53	Middle age (40-60)	1	0	1	0	0	0	1	0	0	0	0	0	0	0	0	0	0	0	0	0	0	0	0	0	0	0	0	0	1	1	0	0	0	Calcium Stone	No	COM	COD
熊元娣	1.双肾多发结石 2.右侧PCNL术 3.轻度贫血 4.尿路感染	342	20140519	CA	2014	5	Spring	Female	55	Middle age (40-60)	1	1	0	0	0	0	0	0	0	0	0	0	0	0	0	0	0	0	0	0	0	0	1	0	0	0	0	0	0	0	0	0	0	Infection Stone	Yes	CA	CaP(CO3)	COM
谢如新	1.右肾铸型结石 2.左PCNL术后 3.高血压病3级（极高危）	343	20140519	CaOx	2014	5	Spring	Male	65	High age (>60)	1	0	0	0	0	0	0	0	0	0	0	0	0	0	0	0	0	0	0	0	0	0	0	0	1	0	0	0	0	0	0	0	1	Calcium Stone	Yes	COM	UA
刘运华	1.右肾鹿角型结石 2.左PCNL术后	344	20140519	CaOx	2014	5	Spring	Male	40	Middle age (40-60)	1	0	0	0	0	0	0	0	0	0	0	0	0	0	0	0	0	0	0	0	0	0	0	0	0	0	0	0	0	0	0	0	1	Calcium Stone	No	COM	COD
陈见哲	1.左肾结石； 2.左输尿管上段结石伴积水； 3.支气管哮喘。	345	20140519	CaOx	2014	5	Spring	Male	37	Young age (<40)	1	0	1	0	0	0	0	0	0	0	0	0	0	0	0	0	0	0	0	0	0	0	0	0	0	0	0	0	0	0	0	0	0	Calcium Stone	Yes	COM	COD	CA
黄良英	1.右肾多发结石并右肾积液 2.左输尿管上段结石并左肾积液 3.左肾结石	346	20140519	CaOx	2014	5	Spring	Female	46	Middle age (40-60)	1	0	1	0	0	0	0	0	0	0	0	0	0	0	0	0	0	0	0	0	0	0	0	0	0	0	0	0	0	0	0	0	0	Calcium Stone	No	COM	COD
庾亮明	右肾结石	347	20140519	Uric Acid Stone	2014	5	Spring	Female	50	Middle age (40-60)	1	0	0	0	0	0	0	0	0	0	0	0	0	0	0	0	0	0	0	0	0	0	0	0	0	0	0	0	0	0	0	0	0	Uric Acid Stone	Yes	UA	COM
苏森	1：尿潴留 膀胱结石？ 2：双肾多发结石	348	20140519	CaOx	2014	5	Spring	Male	33	Young age (<40)	3	0	0	0	0	0	0	0	0	0	0	0	0	0	0	0	0	0	0	0	0	0	0	0	0	0	0	0	0	0	0	0	0	Calcium Stone	No	COM	COD
王乐军	1.左输尿管中段结石 2.右肾结石	349	20140519	CaOx	2014	5	Spring	Male	29	Young age (<40)	2	0	0	0	0	0	0	0	0	0	0	0	0	0	0	0	0	0	0	0	0	0	0	0	0	0	0	0	0	0	0	0	0	Calcium Stone	Yes	COM	CA	COD
刘桂兰	1、双肾多发结石并双肾积液 2、右肾周围炎 尿路感染	350	20140520	CA	2014	5	Spring	Female	46	Middle age (40-60)	1	1	1	0	0	0	0	0	0	0	0	0	0	0	0	0	0	0	0	0	0	0	0	0	0	0	0	0	0	0	0	0	0	Infection Stone	Yes	CA	CaP(CO3)	MAP
黄得来	双肾多发结石合并感染	351	20140520	CaOx	2014	5	Spring	Male	67	High age (>60)	1	1	0	0	0	0	0	0	0	0	0	0	0	0	0	0	0	0	0	0	0	0	0	0	0	0	0	0	0	0	0	0	0	Calcium Stone	No	COM
阮月连	右肾多发结石，左肾多发结石。甲状腺机能减退症	352	20140520	CA	2014	5	Spring	Female	41	Middle age (40-60)	1	0	0	0	0	0	0	0	0	0	0	0	0	0	0	0	0	0	0	0	0	1	0	0	0	0	0	0	0	0	0	0	0	Infection Stone	Yes	CA	CaP(CO3)
邵火兰	左肾盂肾盏铸形结石合并感染；青光眼。	353	20140520	MAP	2014	5	Spring	Female	65	High age (>60)	1	1	0	0	0	0	0	0	0	0	0	0	0	0	0	0	0	0	0	0	0	0	0	0	0	0	0	0	0	0	0	0	1	Infection Stone	Yes	MAP	CA	CaP(CO3)
梁伟基	双肾结石并左肾积液	354	20140520	CaOx	2014	5	Spring	Male	60	High age (>60)	1	0	1	0	0	0	0	0	0	0	0	0	0	0	0	0	0	0	0	0	0	0	0	0	0	0	0	0	0	0	0	0	0	Calcium Stone	No	COD	COM
江燕姬	1、左肾多发结石并左肾重度积水 2、高血压病3级 3、左肾切开取石术后	355	20140520	CaOx	2014	5	Spring	Female	65	High age (>60)	1	0	1	0	1	0	0	0	0	0	0	0	0	0	0	0	0	0	0	0	0	0	0	0	1	0	0	0	0	0	0	0	0	Calcium Stone	No	COM	COD
邱平桂	1、膀胱结石 2、前列腺增生 3、左肾结石	356	20140520	Uric Acid Stone	2014	5	Spring	Male	56	Middle age (40-60)	3	0	0	0	0	0	0	0	0	0	0	0	0	0	1	0	0	0	0	0	0	0	0	0	0	0	0	0	0	0	0	0	0	Uric Acid Stone	No	UA
蔡孟	1、左肾铸型结石 2、右肾多发小结石	357	20140520	CA	2014	5	Spring	Male	50	Middle age (40-60)	1	0	0	0	0	0	0	0	0	0	0	0	0	0	0	0	0	0	0	0	0	0	0	0	0	0	0	0	0	0	0	0	1	Infection Stone	Yes	CA	COM
梁金妹	右肾结石 ,泌尿系感染	358	20140520	CaOx	2014	5	Spring	Female	61	High age (>60)	1	1	0	0	0	0	0	0	0	0	0	0	0	0	0	0	0	0	0	0	0	0	0	0	0	0	0	0	0	0	0	0	0	Calcium Stone	Yes	COM	UA
曾妙梅	双侧输尿管结石合并感染	359	20140520	CaOx	2014	5	Spring	Female	62	High age (>60)	2	1	0	0	0	0	0	0	0	0	0	0	0	0	0	0	0	0	0	0	0	0	0	0	0	0	0	0	0	0	0	0	0	Calcium Stone	Yes	COD	COM	CA
刘自容	右肾结石 右肾积水 右输尿管狭窄	360	20140521	Uric Acid Stone	2014	5	Spring	Female	61	High age (>60)	1	0	1	1	0	0	0	0	0	0	0	0	0	0	0	0	0	0	0	0	0	0	0	0	0	0	0	0	0	0	0	0	0	Uric Acid Stone	Yes	UA	COM
林明华	1、右肾结石并输尿管上段结石 2、右肾积液 3、左肾下盏结石 4、右输尿管狭窄	361	20140521	CaOx	2014	5	Spring	Male	45	Middle age (40-60)	1	0	1	1	0	0	0	0	0	0	0	0	0	0	0	0	0	0	0	0	0	0	0	0	0	0	0	0	0	0	0	0	0	Calcium Stone	No	COM	COD
钟义玄	1、双肾多发结石并积水 2、左肾萎缩 3、精神分裂症	362	20140521	CA	2014	5	Spring	Male	39	Young age (<40)	1	0	1	0	0	0	1	0	0	0	0	0	0	0	0	0	0	0	0	0	0	0	0	0	0	0	0	0	0	0	0	0	0	Infection Stone	Yes	CA	MAP	COM
杨永荣	1、左肾多发结石 2、左肾囊肿 3、高血压病 4、2型糖尿病	363	20140521	CaOx	2014	5	Spring	Male	52	Middle age (40-60)	1	0	0	0	0	0	0	0	0	0	1	0	0	0	0	0	0	0	0	0	0	0	0	1	1	0	0	0	0	0	0	0	0	Calcium Stone	No	COM
宋雨佳	左肾多发性结石	364	20140521	Others	2014	5	Spring	Female	5	Young age (<40)	1	0	0	0	0	0	0	0	0	0	0	0	0	0	0	0	0	0	0	0	0	0	0	0	0	0	0	0	0	0	0	0	0	Others	Yes	XAN	COD
陈淑媛	1、左肾多发性结石； 2、右肾多发性结石； 3、左输尿管上段结石； 4、左肾积液； 5、右肾多发性囊肿； 6、多发性肝囊肿； 7、慢性糜烂性胃炎； 8、食管小息肉（已摘除）； 9、胃底多发小息肉（已摘除）；10、直肠多发息肉（已摘除）； 1	365	20140521	Uric Acid Stone	2014	5	Spring	Female	65	High age (>60)	1	0	1	0	0	0	0	0	0	0	1	0	0	0	0	0	0	0	0	0	0	0	0	0	0	0	0	0	0	0	0	0	0	Uric Acid Stone	Yes	NaU	AU
欧有华	左肾铸型结石	366	20140521	CaOx	2014	5	Spring	Male	30	Young age (<40)	1	0	0	0	0	0	0	0	0	0	0	0	0	0	0	0	0	0	0	0	0	0	0	0	0	0	0	0	0	0	0	0	1	Calcium Stone	Yes	COM	COD	CA
陈炳林	1、右肾结石并多发囊肿； 2、左肾囊肿； 3、前列腺增生；	367	20140521	Uric Acid Stone	2014	5	Spring	Male	73	High age (>60)	1	0	0	0	0	0	0	0	0	0	1	0	0	0	1	0	0	0	0	0	0	0	0	0	0	0	0	0	0	0	0	0	0	Uric Acid Stone	Yes	UA	COM
杨建国	右肾结石	368	20140521	CaOx	2014	5	Spring	Male	27	Young age (<40)	1	0	0	0	0	0	0	0	0	0	0	0	0	0	0	0	0	0	0	0	0	0	0	0	0	0	0	0	0	0	0	0	0	Calcium Stone	No	COD	COM
温必伟	双肾多发结石和感染，2型糖尿病	369	20140521	CaOx	2014	5	Spring	Male	36	Young age (<40)	1	1	0	0	0	0	0	0	0	0	0	0	0	0	0	0	0	0	0	0	0	0	0	1	0	0	0	0	0	0	0	0	0	Calcium Stone	No	COM
刘翠玲	1、右肾积液并感染 2、右肾结石 3、子宫附件切除术后	370	20140521	CA	2014	5	Spring	Female	61	High age (>60)	1	1	1	0	0	0	0	0	0	0	0	0	0	0	0	0	0	0	0	0	0	0	0	0	0	0	0	0	0	0	0	0	0	Infection Stone	Yes	CA	COM
王华荣	1.左输尿管上段结石并积液 2.左输尿管下段结石？ 3.右肾小结石	371	20140521	CaOx	2014	5	Spring	Male	49	Middle age (40-60)	2	0	1	0	0	0	0	0	0	0	0	0	0	0	0	0	0	0	0	0	0	0	0	0	0	0	0	0	0	0	0	0	0	Calcium Stone	Yes	COD	COM	XAN
沈微炜	双肾结石	372	20140521	CA	2014	5	Spring	Male	25	Young age (<40)	1	0	0	0	0	0	0	0	0	0	0	0	0	0	0	0	0	0	0	0	0	0	0	0	0	0	0	0	0	0	0	0	0	Infection Stone	Yes	CA	COD	COM
王伟聪	肾结石	373	20140522	CaOx	2014	5	Spring	Male	42	Middle age (40-60)	1	0	0	0	0	0	0	0	0	0	0	0	0	0	0	0	0	0	0	0	0	0	0	0	0	0	0	0	0	0	0	0	0	Calcium Stone	No	COM	COD
黄佩云	1、左肾多发性结石； 2、右肾多发性结石； 3、左输尿管上段结石； 4、高血压病； 5、糖尿病； 6、左PCNL术后； 7、右肾盂切开取石术后。	374	20140522	CaOx	2014	5	Spring	Female	56	Middle age (40-60)	1	0	0	0	0	0	0	0	0	0	0	0	0	0	0	0	0	0	0	0	0	0	0	1	1	0	0	0	0	0	0	0	0	Calcium Stone	No	COM
陆新娣	双肾鹿角型结石	375	20140522	CaOx	2014	5	Spring	Female	52	Middle age (40-60)	1	0	0	0	0	0	0	0	0	0	0	0	0	0	0	0	0	0	0	0	0	0	0	0	0	0	0	0	0	0	0	0	1	Calcium Stone	Yes	COM	UA
张建辉	右肾多发结石并右肾积液	376	20140522	CaOx	2014	5	Spring	Male	39	Young age (<40)	1	0	1	0	0	0	0	0	0	0	0	0	0	0	0	0	0	0	0	0	0	0	0	0	0	0	0	0	0	0	0	0	0	Calcium Stone	No	COM	COD
戴秀荣	1.右肾血肿； 2.右肾输尿管上段结石并积水； 3.左肾结石；	377	20140522	CaOx	2014	5	Spring	Female	35	Young age (<40)	1	0	1	0	0	0	0	0	0	0	0	0	0	0	0	0	0	0	0	0	0	0	0	0	0	0	0	0	0	0	0	0	0	Calcium Stone	Yes	COD	COM	CA
杨景珍	左侧输尿管结石 高血压	378	20140522	CaOx	2014	5	Spring	Male	55	Middle age (40-60)	2	0	0	0	0	0	0	0	0	0	0	0	0	0	0	0	0	0	0	0	0	0	0	0	1	0	0	0	0	0	0	0	0	Calcium Stone	No	COM	COD
陈国鸿	膀胱结石	379	20140522	CA	2014	5	Spring	Male	60	High age (>60)	3	0	0	0	0	0	0	0	0	0	0	0	0	0	0	0	0	0	0	0	0	0	0	0	0	0	0	0	0	0	0	0	0	Infection Stone	Yes	CA	COD
何则花	右输尿管上段结石并积水和感染，左肾多发性囊肿	380	20140522	CaOx	2014	5	Spring	Female	64	High age (>60)	2	1	1	0	0	0	0	0	0	0	1	0	0	0	0	0	0	0	0	0	0	0	0	0	0	0	0	0	0	0	0	0	0	Calcium Stone	No	COM	COD
黄河清	左肾结石	381	20140522	Uric Acid Stone	2014	5	Spring	Male	56	Middle age (40-60)	1	0	0	0	0	0	0	0	0	0	0	0	0	0	0	0	0	0	0	0	0	0	0	0	0	0	0	0	0	0	0	0	0	Uric Acid Stone	No	UA
周雪英	1、左输尿管下段多发性小结石； 2、左肾盂盏区多发性结石； 3、右肾下盏小小结石 4、泌尿系感染	382	20140523	CaOx	2014	5	Spring	Female	68	High age (>60)	2	1	0	0	0	0	0	0	0	0	0	0	0	0	0	0	0	0	0	0	0	0	0	0	0	0	0	0	0	0	0	0	0	Calcium Stone	No	COM
李贤优	铸型结石伴积水和感染，肾功能不全，糖尿病	383	20210525	CaOx	2021	5	Spring	Female	52	Middle age (40-60)	1	1	1	0	1	0	0	0	0	0	0	0	0	0	0	0	0	0	0	0	0	0	0	1	0	0	0	0	0	0	0	0	1	Calcium Stone	Yes	COM	CA	COD
李贤优	铸型结石伴积水和感染，肾功能不全，糖尿病	384	20230813	CA	2023	8	Summer	Female	57	Middle age (40-60)	1	1	1	0	1	0	0	0	0	0	0	0	0	0	0	0	0	0	0	0	0	0	0	1	0	0	0	0	0	0	0	0	1	Infection Stone	Yes	CA	CaP(CO3)	COM
李贤优	铸型结石伴积水和感染，肾功能不全，糖尿病，脓毒血症	385	20230910	CA	2023	9	Fall	Female	57	Middle age (40-60)	1	1	1	0	1	0	0	0	0	0	0	0	0	0	0	0	0	0	0	0	0	0	0	1	0	0	0	0	0	0	0	1	1	Infection Stone	Yes	CA	CaP(CO3)	COM
张毓玲	1、右肾结石 2、右PCNL术后	386	20140523	CaOx	2014	5	Spring	Female	25	Young age (<40)	1	0	0	0	0	0	0	0	0	0	0	0	0	0	0	0	0	0	0	0	0	0	0	0	0	0	0	0	0	0	0	0	0	Calcium Stone	No	COM	COD
温忠明	前列腺增生症 膀胱结石	387	20140523	Uric Acid Stone	2014	5	Spring	Male	51	Middle age (40-60)	3	0	0	0	0	0	0	0	0	0	0	0	0	0	1	0	0	0	0	0	0	0	0	0	0	0	0	0	0	0	0	0	0	Uric Acid Stone	No	UA
林顺荣	左肾铸型结石	388	20140523	CaOx	2014	5	Spring	Male	54	Middle age (40-60)	1	0	0	0	0	0	0	0	0	0	0	0	0	0	0	0	0	0	0	0	0	0	0	0	0	0	0	0	0	0	0	0	1	Calcium Stone	No	COM	COD
黄新平	1、右输尿管上段结石并积水； 2、左肾小结石。	389	20140523	CaOx	2014	5	Spring	Female	41	Middle age (40-60)	2	0	1	0	0	0	0	0	0	0	0	0	0	0	0	0	0	0	0	0	0	0	0	0	0	0	0	0	0	0	0	0	0	Calcium Stone	No	COM
陈绍梅	右肾铸形结石合并感染	390	20140523	CaOx	2014	5	Spring	Male	74	High age (>60)	1	1	0	0	0	0	0	0	0	0	0	0	0	0	0	0	0	0	0	0	0	0	0	0	0	0	0	0	0	0	0	0	1	Calcium Stone	No	COM
杨安连	1.右肾铸型结石； 2.左PCNL术后	391	20140523	CaOx	2014	5	Spring	Male	55	Middle age (40-60)	1	0	0	0	0	0	0	0	0	0	0	0	0	0	0	0	0	0	0	0	0	0	0	0	0	0	0	0	0	0	0	0	1	Calcium Stone	No	COM
刘运华	1.右肾鹿角型结石 2.左PCNL术后	392	20140523	CaOx	2014	5	Spring	Male	40	Middle age (40-60)	1	0	0	0	0	0	0	0	0	0	0	0	0	0	0	0	0	0	0	0	0	0	0	0	0	0	0	0	0	0	0	0	1	Calcium Stone	No	COM	COD
杨凤莲	右输尿管多发结石合并感染，右肾多发结石，右独肾，左肾切除术后	393	20140523	CaOx	2014	5	Spring	Female	33	Young age (<40)	2	1	0	0	0	0	0	1	0	0	0	0	0	0	0	0	0	0	0	0	0	0	0	0	0	0	0	0	0	0	0	0	0	Calcium Stone	No	COM	CaP(CO3)	COD
陈松娣	1、右肾周血肿 2、右肾结石 3、右侧输尿管中下段结石	394	20140523	CaOx	2014	5	Spring	Female	56	Middle age (40-60)	1	0	0	0	0	0	0	0	0	0	0	0	0	0	0	0	0	0	0	0	0	0	0	0	0	0	0	0	0	0	0	0	0	Calcium Stone	Yes	COM	CA	COD
廖敏珍	双肾结石	395	20140523	CaOx	2014	5	Spring	Female	58	Middle age (40-60)	1	0	0	0	0	0	0	0	0	0	0	0	0	0	0	0	0	0	0	0	0	0	0	0	0	0	0	0	0	0	0	0	0	Calcium Stone	No	COM	COD
陈六妹	1、右输尿管结石并右肾积液 2、双肾结石 3、泌尿系感染	396	20140523	CaOx	2014	5	Spring	Female	59	Middle age (40-60)	2	1	1	0	0	0	0	0	0	0	0	0	0	0	0	0	0	0	0	0	0	0	0	0	0	0	0	0	0	0	0	0	0	Calcium Stone	Yes	COD	COM	CA
邹碧香	左侧输尿管结石 双肾结石 双肾积水 高血压,泌尿系感染	397	20140523	CaOx	2014	5	Spring	Female	58	Middle age (40-60)	2	1	1	0	0	0	0	0	0	0	0	0	0	0	0	0	0	0	0	0	0	0	0	0	1	0	0	0	0	0	0	0	0	Calcium Stone	No	COM
黄家初	膀胱结石	398	20140523	CaOx	2014	5	Spring	Male	86	High age (>60)	3	0	0	0	0	0	0	0	0	0	0	0	0	0	0	0	0	0	0	0	0	0	0	0	0	0	0	0	0	0	0	0	0	Calcium Stone	No	COM
肖夏秀	1、左肾多发结石 2、右肾结石 3、右肾萎缩 4、高血压病	399	20140523	Uric Acid Stone	2014	5	Spring	Female	49	Middle age (40-60)	1	0	0	0	0	0	1	0	0	0	0	0	0	0	0	0	0	0	0	0	0	0	0	0	1	0	0	0	0	0	0	0	0	Uric Acid Stone	No	UA
佘瑞珠	1.左肾多发结石并左肾积液 2.右输尿管下段结石并右肾积液	400	20140523	CaOx	2014	5	Spring	Female	60	High age (>60)	1	0	1	0	0	0	0	0	0	0	0	0	0	0	0	0	0	0	0	0	0	0	0	0	0	0	0	0	0	0	0	0	0	Calcium Stone	No	COM	COD
黄贤云	1.右肾铸型结石 2.左肾结石	401	20140523	CaOx	2014	5	Spring	Female	60	High age (>60)	1	0	0	0	0	0	0	0	0	0	0	0	0	0	0	0	0	0	0	0	0	0	0	0	0	0	0	0	0	0	0	0	1	Calcium Stone	No	COM
罗敬朋	1、左侧输尿管下段结石 2、高血压病	402	20140523	CaOx	2014	5	Spring	Female	59	Middle age (40-60)	2	0	0	0	0	0	0	0	0	0	0	0	0	0	0	0	0	0	0	0	0	0	0	0	1	0	0	0	0	0	0	0	0	Calcium Stone	No	COM	COD
王若云	1、左肾多发结石并肾积水 2、左输尿管上段扩张	403	20140523	CaOx	2014	5	Spring	Male	36	Young age (<40)	1	0	1	0	0	0	0	0	0	0	0	0	0	0	0	0	0	0	0	0	0	0	0	0	0	0	0	0	0	0	0	0	0	Calcium Stone	No	COM	COD
郭紧	双肾多发结石并积液和感染	404	20140526	CaOx	2014	5	Spring	Female	41	Middle age (40-60)	1	1	1	0	0	0	0	0	0	0	0	0	0	0	0	0	0	0	0	0	0	0	0	0	0	0	0	0	0	0	0	0	0	Calcium Stone	No	COM	COD
程娟	1.右输尿管结石并右肾积液 2.右肾多发结石 3.泌尿系感染 4.右PCNL术后 5.子宫肌瘤切除术后	405	20140526	CaOx	2014	5	Spring	Female	34	Young age (<40)	2	1	1	0	0	0	0	0	0	0	0	0	1	0	0	0	0	0	0	0	0	0	0	0	0	0	0	0	0	0	0	0	0	Calcium Stone	No	COM	COD
刘榕玲	1、双肾铸型结石并积水 2、高血压病（2级 高危） 3、泌尿系感染?	406	20140526	Uric Acid Stone	2014	5	Spring	Female	64	High age (>60)	1	1	1	0	0	0	0	0	0	0	0	0	0	0	0	0	0	0	0	0	0	0	0	0	1	0	0	0	0	0	0	0	1	Uric Acid Stone	No	UA
刘国强	右肾结石	407	20140526	CaOx	2014	5	Spring	Male	51	Middle age (40-60)	1	0	0	0	0	0	0	0	0	0	0	0	0	0	0	0	0	0	0	0	0	0	0	0	0	0	0	0	0	0	0	0	0	Calcium Stone	No	COM
郑杜鹏	双肾结石	408	20140526	CaOx	2014	5	Spring	Male	37	Young age (<40)	1	0	0	0	0	0	0	0	0	0	0	0	0	0	0	0	0	0	0	0	0	0	0	0	0	0	0	0	0	0	0	0	0	Calcium Stone	No	COM	COD
周素华	1、右肾多发性结石 2、右肾盂旁囊肿？	409	20140526	CaOx	2014	5	Spring	Female	57	Middle age (40-60)	1	0	0	0	0	0	0	0	0	0	0	0	0	0	0	0	0	0	0	0	0	0	0	0	0	0	0	0	0	0	0	0	0	Calcium Stone	No	COM	COD
陈维标	1、左输尿管上段结石并左肾积液 2、高血压病	410	20140526	CaOx	2014	5	Spring	Male	49	Middle age (40-60)	2	0	1	0	0	0	0	0	0	0	0	0	0	0	0	0	0	0	0	0	0	0	0	0	1	0	0	0	0	0	0	0	0	Calcium Stone	No	COM	COD
周莉娜	右肾结石	411	20140526	CaOx	2014	5	Spring	Female	6	Young age (<40)	1	0	0	0	0	0	0	0	0	0	0	0	0	0	0	0	0	0	0	0	0	0	0	0	0	0	0	0	0	0	0	0	0	Calcium Stone	Yes	COM	AU
邓锦雄	右侧肾结石，高血压病，泌尿系感染，腰椎间盘突出症	412	20140526	CaOx	2014	5	Spring	Male	32	Young age (<40)	1	1	0	0	0	0	0	0	0	0	0	0	0	0	0	0	0	0	0	0	0	0	0	0	1	0	0	0	0	0	0	0	0	Calcium Stone	No	COM	COD
祝剑雄	双肾结石伴积水	413	20140526	Uric Acid Stone	2014	5	Spring	Male	42	Middle age (40-60)	1	0	1	0	0	0	0	0	0	0	0	0	0	0	0	0	0	0	0	0	0	0	0	0	0	0	0	0	0	0	0	0	0	Uric Acid Stone	No	UA
黄菖峰	1、右肾多发结石 2、泌尿系感染？ 3、右侧经皮肾镜取石术后	414	20140527	CaOx	2014	5	Spring	Male	50	Middle age (40-60)	1	1	0	0	0	0	0	0	0	0	0	0	0	0	0	0	0	0	0	0	0	0	0	0	0	0	0	0	0	0	0	0	0	Calcium Stone	No	COM	COD
魏桂文	双肾多发性结石并积液和感染，慢性肾功能不全	415	20140527	MAP	2014	5	Spring	Female	44	Middle age (40-60)	1	1	1	0	1	0	0	0	0	0	0	0	0	0	0	0	0	0	0	0	0	0	0	0	0	0	0	0	0	0	0	0	0	Infection Stone	Yes	MAP	CA	COM
陈佩奕	右输尿管下段结石和感染，双肾多发性结石	416	20140527	CA	2014	5	Spring	Female	53	Middle age (40-60)	2	1	0	0	0	0	0	0	0	0	0	0	0	0	0	0	0	0	0	0	0	0	0	0	0	0	0	0	0	0	0	0	0	Infection Stone	Yes	CA	COD	COM
黄文生	1、左肾结石并积水 2、右肾结石 3、左腹股沟疝 4、右睾丸下降不全	417	20140527	CA	2014	5	Spring	Male	51	Middle age (40-60)	1	0	1	0	0	0	0	0	0	0	0	0	0	0	0	0	0	0	0	0	0	0	0	0	0	0	0	0	0	0	0	0	0	Infection Stone	Yes	CA	COM	COD
赖永明	1、移植肾多发结石并积水 2、肾功能不全尿毒症期	418	20140527	CaOx	2014	5	Spring	Male	47	Middle age (40-60)	1	0	1	0	1	0	0	0	0	0	0	1	0	0	0	0	0	0	0	0	0	0	0	0	0	0	0	0	0	0	0	0	0	Calcium Stone	No	COM	COD
李莉梅	右输尿管中段结石	419	20140527	CaOx	2014	5	Spring	Female	25	Young age (<40)	2	0	0	0	0	0	0	0	0	0	0	0	0	0	0	0	0	0	0	0	0	0	0	0	0	0	0	0	0	0	0	0	0	Calcium Stone	No	COM	COD
杨昔洪	左输尿管中段结石伴积水	420	20140527	CaOx	2014	5	Spring	Male	55	Middle age (40-60)	2	0	1	0	0	0	0	0	0	0	0	0	0	0	0	0	0	0	0	0	0	0	0	0	0	0	0	0	0	0	0	0	0	Calcium Stone	No	COM	COD
廖日招	1、双肾多发结石并双肾积液 2、双肾多发囊肿 3、慢性肾功能不全 4、尿路感染 5、右PCNL术后 6、双侧URS术后 7、高血压病 8、子宫全切术后	421	20140528	Uric Acid Stone	2014	5	Spring	Female	60	High age (>60)	1	1	1	0	1	0	0	0	0	0	1	0	0	0	0	0	0	0	0	0	0	0	0	0	1	0	0	0	0	0	0	0	0	Uric Acid Stone	No	UA
伍哲祥	双肾结石，泌尿系感染	422	20140528	CaOx	2014	5	Spring	Male	44	Middle age (40-60)	1	1	0	0	0	0	0	0	0	0	0	0	0	0	0	0	0	0	0	0	0	0	0	0	0	0	0	0	0	0	0	0	0	Calcium Stone	Yes	COM	UA	COD
邵火兰	左肾盂肾盏铸形结石合并感染；青光眼。	423	20140528	CaP	2014	5	Spring	Female	65	High age (>60)	1	1	0	0	0	0	0	0	0	0	0	0	0	0	0	0	0	0	0	0	0	0	0	0	0	0	0	0	0	0	0	0	1	Calcium Stone	Yes	CaP(CO3)	CA	MAP
梁平娟	1.左肾多发结石并肾积液 2、地中海贫血	424	20140528	CA	2014	5	Spring	Female	28	Young age (<40)	1	0	1	0	0	0	0	0	0	0	0	0	0	0	0	0	0	0	0	0	0	0	1	0	0	0	0	0	0	0	0	0	0	Infection Stone	Yes	CA	COM	COD
林坚雄	左肾结石和感染，右侧肾造瘘术后，肺结核	425	20140528	CaOx	2014	5	Spring	Male	35	Young age (<40)	1	1	0	0	0	0	0	0	0	0	0	0	0	0	0	0	0	0	0	0	0	0	0	0	0	0	0	0	0	0	0	0	0	Calcium Stone	No	COM	COD
李传柏	右肾铸型结石 尿路感染	426	20140528	CaOx	2014	5	Spring	Male	55	Middle age (40-60)	1	1	0	0	0	0	0	0	0	0	0	0	0	0	0	0	0	0	0	0	0	0	0	0	0	0	0	0	0	0	0	0	1	Calcium Stone	No	COM	COD
温杏华	1.左肾多发性结石并左肾积液 2.糖尿病 3.高血压病？	427	20140528	CaOx	2014	5	Spring	Male	46	Middle age (40-60)	1	0	1	0	0	0	0	0	0	0	0	0	0	0	0	0	0	0	0	0	0	0	0	1	1	0	0	0	0	0	0	0	0	Calcium Stone	Yes	COD	COM	CA
吴孝常	1、右肾多发结石并积液 2、左肾多发结石	428	20140528	CaOx	2014	5	Spring	Male	48	Middle age (40-60)	1	0	1	0	0	0	0	0	0	0	0	0	0	0	0	0	0	0	0	0	0	0	0	0	0	0	0	0	0	0	0	0	0	Calcium Stone	No	COM
陈怀佑	1.膀胱结石 2.右肾结石并积液	429	20140528	MAP	2014	5	Spring	Male	65	High age (>60)	3	0	1	0	0	0	0	0	0	0	0	0	0	0	0	0	0	0	0	0	0	0	0	0	0	0	0	0	0	0	0	0	0	Infection Stone	No	MAP	CA
黄梅初	右肾多发结石，泌尿系感染	430	20140528	CaOx	2014	5	Spring	Male	65	High age (>60)	1	1	0	0	0	0	0	0	0	0	0	0	0	0	0	0	0	0	0	0	0	0	0	0	0	0	0	0	0	0	0	0	0	Calcium Stone	No	COM
李晓白	1、双肾结石并左肾积液 2、左输尿管下段结石 3、糖尿病	431	20140528	CaOx	2014	5	Spring	Male	56	Middle age (40-60)	1	0	1	0	0	0	0	0	0	0	0	0	0	0	0	0	0	0	0	0	0	0	0	1	0	0	0	0	0	0	0	0	0	Calcium Stone	No	COM
张丽敏	右肾上盏铸型结石伴感染	432	20140528	CaP	2014	5	Spring	Female	30	Young age (<40)	1	1	0	0	0	0	0	0	0	0	0	0	0	0	0	0	0	0	0	0	0	0	0	0	0	0	0	0	0	0	0	0	1	Calcium Stone	Yes	CaP(CO3)	CA	MAP
许雪清	1.左肾结石，泌尿系感染	433	20140528	CaOx	2014	5	Spring	Female	46	Middle age (40-60)	1	1	0	0	0	0	0	0	0	0	0	0	0	0	0	0	0	0	0	0	0	0	0	0	0	0	0	0	0	0	0	0	0	Calcium Stone	No	COM	COD
王晓春	左肾结石合并感染，2型糖尿病，乙肝病毒携带	434	20140528	CaOx	2014	5	Spring	Male	50	Middle age (40-60)	1	1	0	0	0	0	0	0	0	0	0	0	0	0	0	0	0	0	0	0	0	0	0	1	0	0	0	0	0	0	0	0	0	Calcium Stone	No	COM	COD
梁广源	1、膀胱结石 2、尿路感染	435	20140529	Uric Acid Stone	2014	5	Spring	Male	68	High age (>60)	3	1	0	0	0	0	0	0	0	0	0	0	0	0	0	0	0	0	0	0	0	0	0	0	0	0	0	0	0	0	0	0	0	Uric Acid Stone	No	UA
刘汉强	1、左输尿管上段狭窄； 2、左输尿管支架管植入术后； 3、左肾结石； 4、高血压病。	436	20140529	CA	2014	5	Spring	Male	44	Middle age (40-60)	1	0	0	1	0	0	0	0	0	0	0	0	0	0	0	0	0	0	0	0	0	0	0	0	1	0	0	0	0	0	0	0	0	Infection Stone	Yes	CA	CaHPO4	CaP
陈铭坚	左肾多发结石合并感染，左肾周积液	437	20140529	CaOx	2014	5	Spring	Male	67	High age (>60)	1	1	1	0	0	0	0	0	0	0	0	0	0	0	0	0	0	0	0	0	0	0	0	0	0	0	0	0	0	0	0	0	0	Calcium Stone	No	COM
叶慕娴	双肾结石伴感染，2型糖尿病	438	20140529	CaOx	2014	5	Spring	Female	74	High age (>60)	1	1	1	0	0	0	0	0	0	0	0	0	0	0	0	0	0	0	0	0	0	0	0	1	0	0	0	0	0	0	0	0	0	Calcium Stone	No	COM
刘笑	1、左肾结石并积水 2、慢性胃炎 3、反流性食道炎	439	20140529	CaOx	2014	5	Spring	Female	74	High age (>60)	1	0	1	0	0	0	0	0	0	0	0	0	0	0	0	0	0	0	0	0	0	0	0	0	0	0	0	0	0	0	0	0	0	Calcium Stone	No	COM	COD
赖瑞棠	左肾结石，泌尿系感染	440	20140529	CaOx	2014	5	Spring	Male	58	Middle age (40-60)	1	1	0	0	0	0	0	0	0	0	0	0	0	0	0	0	0	0	0	0	0	0	0	0	0	0	0	0	0	0	0	0	0	Calcium Stone	Yes	COM	UA
薛仙萍	1.右输尿管下段结石并右肾积液 2.右肾多发结石 3.右肾盂尿漏 4.左肾多发结石 5.泌尿系感染？	441	20140529	CaOx	2014	5	Spring	Female	39	Young age (<40)	2	1	1	0	0	0	0	0	0	0	0	0	0	0	0	0	0	0	0	0	0	0	0	0	0	0	0	0	0	0	0	0	0	Calcium Stone	No	COM
张宏亮	左肾结石 左肾积水	442	20140529	CaOx	2014	5	Spring	Male	39	Young age (<40)	1	0	1	0	0	0	0	0	0	0	0	0	0	0	0	0	0	0	0	0	0	0	0	0	0	0	0	0	0	0	0	0	0	Calcium Stone	No	COM
曾金桃	1、左肾左输尿管结石 2、左URS术后 3、左肾萎缩	443	20140529	CA	2014	5	Spring	Female	38	Young age (<40)	1	0	0	0	0	0	1	0	0	0	0	0	0	0	0	0	0	0	0	0	0	0	0	0	0	0	0	0	0	0	0	0	0	Infection Stone	Yes	CA	COM
黄莉花	右输尿管上段结石，泌尿系感染	444	20140529	CaP	2014	5	Spring	Female	46	Middle age (40-60)	2	1	0	0	0	0	0	0	0	0	0	0	0	0	0	0	0	0	0	0	0	0	0	0	0	0	0	0	0	0	0	0	0	Calcium Stone	No	CaP(CO3)	COM	COD
梁志球	左肾多发结石	445	20140529	CaOx	2014	5	Spring	Male	47	Middle age (40-60)	1	0	0	0	0	0	0	0	0	0	0	0	0	0	0	0	0	0	0	0	0	0	0	0	0	0	0	0	0	0	0	0	0	Calcium Stone	No	COM	COD
蓝强	1 、左输尿管上段结石并积水 2. 左肾结石	446	20140529	CaOx	2014	5	Spring	Male	54	Middle age (40-60)	2	0	1	0	0	0	0	0	0	0	0	0	0	0	0	0	0	0	0	0	0	0	0	0	0	0	0	0	0	0	0	0	0	Calcium Stone	No	COM
列巨辉	1.双肾结石并积液	447	20140529	CA	2014	5	Spring	Male	52	Middle age (40-60)	1	0	1	0	0	0	0	0	0	0	0	0	0	0	0	0	0	0	0	0	0	0	0	0	0	0	0	0	0	0	0	0	0	Infection Stone	Yes	CA	MAP	COM
何兰凤	1.右肾结石并右肾积水 2.左肾结石	448	20140529	CaOx	2014	5	Spring	Female	46	Middle age (40-60)	1	0	1	0	0	0	0	0	0	0	0	0	0	0	0	0	0	0	0	0	0	0	0	0	0	0	0	0	0	0	0	0	0	Calcium Stone	No	COM	COD
黄雪真	1.左输尿管下段结石并左肾积液 2.左肾结石 3.泌尿系感染？	449	20140529	CaOx	2014	5	Spring	Female	56	Middle age (40-60)	2	1	1	0	0	0	0	0	0	0	0	0	0	0	0	0	0	0	0	0	0	0	0	0	0	0	0	0	0	0	0	0	0	Calcium Stone	No	COM	COD
曹雄叶	1、左肾结石 2、尿路感染	450	20140530	CaP	2014	5	Spring	Female	37	Young age (<40)	1	1	0	0	0	0	0	0	0	0	0	0	0	0	0	0	0	0	0	0	0	0	0	0	0	0	0	0	0	0	0	0	0	Calcium Stone	Yes	CaP(CO3)	CA	MAP
许惠玉	1.右输尿管多发结石并右肾积液 2.右肾多发铸型结石 3.肾周积液：尿外渗？肾周脓肿？ 4.泌尿系感染？ 5.胆囊结石 6.2型糖尿病	451	20140530	Uric Acid Stone	2014	5	Spring	Female	61	High age (>60)	2	1	1	0	0	0	0	0	0	0	0	0	0	0	0	0	0	0	0	0	0	0	0	1	0	0	0	0	0	0	0	0	1	Uric Acid Stone	No	UA
莫思怀	1.左肾结石 2.高血压病	452	20140530	CaOx	2014	5	Spring	Male	50	Middle age (40-60)	1	0	0	0	0	0	0	0	0	0	0	0	0	0	0	0	0	0	0	0	0	0	0	0	1	0	0	0	0	0	0	0	0	Calcium Stone	No	COM
叶秀棠	1.右输尿管上段结石并右肾积液 2.泌尿系感染 3.胆囊结石 4.结节性甲状腺肿 5.双侧肺大泡 6.脂肪肝 7.乙状结肠癌术后	453	20140530	Uric Acid Stone	2014	5	Spring	Female	59	Middle age (40-60)	2	1	1	0	0	0	0	0	0	0	0	0	1	0	0	0	0	0	1	0	0	0	0	0	0	0	0	0	0	0	0	0	0	Uric Acid Stone	Yes	NaU	COM
陈春如	左肾结石	454	20140530	CaOx	2014	5	Spring	Male	46	Middle age (40-60)	1	0	0	0	0	0	0	0	0	0	0	0	0	0	0	0	0	0	0	0	0	0	0	0	0	0	0	0	0	0	0	0	0	Calcium Stone	No	COM	COD
肖仁义	1、左肾多发性结石并左肾轻度积水 2 .高血压 3. 痛风	455	20140530	CA	2014	5	Spring	Male	52	Middle age (40-60)	1	0	1	0	0	0	0	0	1	1	0	0	0	0	0	0	0	0	0	0	0	0	0	0	1	0	0	0	0	0	0	0	0	Infection Stone	Yes	CA	MAP	CaP
张盛洪	1、右肾多发结石 2、左输尿管结石	456	20140530	Uric Acid Stone	2014	5	Spring	Male	39	Young age (<40)	1	0	0	0	0	0	0	0	0	0	0	0	0	0	0	0	0	0	0	0	0	0	0	0	0	0	0	0	0	0	0	0	0	Uric Acid Stone	Yes	UA	COM
宋方	右输尿管结石，泌尿系感染	457	20140530	CaOx	2014	5	Spring	Male	33	Young age (<40)	2	1	0	0	0	0	0	0	0	0	0	0	0	0	0	0	0	0	0	0	0	0	0	0	0	0	0	0	0	0	0	0	0	Calcium Stone	No	COM	COD
黎金培	双肾多发结石，泌尿系感染	458	20140603	CA	2014	6	Summer	Male	38	Young age (<40)	1	1	0	0	0	0	0	0	0	0	0	0	0	0	0	0	0	0	0	0	0	0	0	0	0	0	0	0	0	0	0	0	0	Infection Stone	Yes	CA	COD
余梅	右输尿管下段多发结石，泌尿系感染右肾结石，左肾积液	459	20140603	CaOx	2014	6	Summer	Female	59	Middle age (40-60)	2	1	1	0	0	0	0	0	0	0	0	0	0	0	0	0	0	0	0	0	0	0	0	0	0	0	0	0	0	0	0	0	0	Calcium Stone	No	COM
池大升	1.右肾多发结石 2.双肾囊肿 3.高血压病 4.左侧经皮肾输尿管软镜碎石术后	460	20140603	CaOx	2014	6	Summer	Male	52	Middle age (40-60)	1	0	0	0	0	0	0	0	0	0	1	0	0	0	0	0	0	0	0	0	0	0	0	0	1	0	0	0	0	0	0	0	0	Calcium Stone	No	COM	COD
纪子英	1、左肾多发结石 2、左侧经皮肾镜取石术后 3、右肾多发结石 4、尿路感染	461	20140603	CaOx	2014	6	Summer	Female	50	Middle age (40-60)	1	1	0	0	0	0	0	0	0	0	0	0	0	0	0	0	0	0	0	0	0	0	0	0	0	0	0	0	0	0	0	0	0	Calcium Stone	Yes	COM	CA	COD
李淑姿	右侧肾盂输尿管移行处结石并右肾积液和感染；左侧甲状旁腺肿瘤；胆囊多发结石；腰椎间盘突出；子宫切除术后。	462	20140603	CaOx	2014	6	Summer	Female	45	Middle age (40-60)	1	1	1	0	0	0	0	0	0	0	0	0	1	0	0	0	0	0	0	0	0	0	0	0	0	0	0	0	0	0	0	0	0	Calcium Stone	No	COD	COM
李志军	1、左输尿管结石并积水 2. 右肾结石 3. 高血压	463	20140603	CaOx	2014	6	Summer	Male	64	High age (>60)	2	0	1	0	0	0	0	0	0	0	0	0	0	0	0	0	0	0	0	0	0	0	0	0	1	0	0	0	0	0	0	0	0	Calcium Stone	Yes	COM	CA	COD
邓里妹	1、左输尿管结石 2、左肾结石 3.左肾积液	464	20140603	CA	2014	6	Summer	Female	43	Middle age (40-60)	2	0	1	0	0	0	0	0	0	0	0	0	0	0	0	0	0	0	0	0	0	0	0	0	0	0	0	0	0	0	0	0	0	Infection Stone	Yes	CA	COM
刘荣庭	左肾结石	465	20140603	Uric Acid Stone	2014	6	Summer	Male	72	High age (>60)	1	0	0	0	0	0	0	0	0	0	0	0	0	0	0	0	0	0	0	0	0	0	0	0	0	0	0	0	0	0	0	0	0	Uric Acid Stone	No	UA
马志强	1、双肾结石2、2型糖尿病	466	20140603	CaOx	2014	6	Summer	Male	60	High age (>60)	1	0	0	0	0	0	0	0	0	0	0	0	0	0	0	0	0	0	0	0	0	0	0	1	0	0	0	0	0	0	0	0	0	Calcium Stone	Yes	COD	COM	UA
叶国华	1、左肾多发结石并积水 2、右肾多发结石 3、肝囊肿	467	20140603	CaOx	2014	6	Summer	Male	62	High age (>60)	1	0	1	0	0	0	0	0	0	0	0	0	0	0	0	0	0	0	0	0	0	0	0	0	0	0	0	0	0	0	0	0	0	Calcium Stone	No	COM	COD
林勇	左肾多发性结石	468	20140603	CaOx	2014	6	Summer	Male	46	Middle age (40-60)	1	0	0	0	0	0	0	0	0	0	0	0	0	0	0	0	0	0	0	0	0	0	0	0	0	0	0	0	0	0	0	0	0	Calcium Stone	No	COM	COD
黄竹英	1.右侧输尿管下段结石，泌尿系感染	469	20140603	CaOx	2014	6	Summer	Female	60	High age (>60)	2	1	0	0	0	0	0	0	0	0	0	0	0	0	0	0	0	0	0	0	0	0	0	0	0	0	0	0	0	0	0	0	0	Calcium Stone	No	COM	COD
王双	左肾结石，泌尿系感染	470	20140603	CaOx	2014	6	Summer	Female	62	High age (>60)	1	1	0	0	0	0	0	0	0	0	0	0	0	0	0	0	0	0	0	0	0	0	0	0	0	0	0	0	0	0	0	0	0	Calcium Stone	No	COM	COD
向焕娣	右肾、输尿管结石并积液，泌尿系感染	471	20140603	CaOx	2014	6	Summer	Female	49	Middle age (40-60)	1	1	1	0	0	0	0	0	0	0	0	0	0	0	0	0	0	0	0	0	0	0	0	0	0	0	0	0	0	0	0	0	0	Calcium Stone	No	COM	COD
杨智锋	左肾结石，泌尿系感染	472	20140603	CaOx	2014	6	Summer	Male	30	Young age (<40)	1	1	0	0	0	0	0	0	0	0	0	0	0	0	0	0	0	0	0	0	0	0	0	0	0	0	0	0	0	0	0	0	0	Calcium Stone	No	COM	COD
何兰英	双肾结石 双肾积水 慢性贫血 2型糖尿病 原发性高血压 慢性梗阻性肾病 慢性胃炎	473	20140603	CaOx	2014	6	Summer	Female	59	Middle age (40-60)	1	0	1	0	0	0	0	0	0	0	0	0	0	0	0	1	0	0	0	0	0	0	1	1	1	0	0	0	0	0	0	0	0	Calcium Stone	No	COM	COD
朱惠玲	1、左输尿管上段结石并左肾积液 2、双肾结石	474	20140603	CaOx	2014	6	Summer	Female	33	Young age (<40)	2	0	1	0	0	0	0	0	0	0	0	0	0	0	0	0	0	0	0	0	0	0	0	0	0	0	0	0	0	0	0	0	0	Calcium Stone	No	COM
贺炳兰	1.右肾结石 2.左肾结石	475	20140603	MAP	2014	6	Summer	Female	42	Middle age (40-60)	1	0	0	0	0	0	0	0	0	0	0	0	0	0	0	0	0	0	0	0	0	0	0	0	0	0	0	0	0	0	0	0	0	Infection Stone	Yes	MAP	CA	CaP(CO3)
王家兵	皮肤赘生物，左侧输尿管结石	476	20140603	CaOx	2014	6	Summer	Male	42	Middle age (40-60)	2	0	0	0	0	0	0	0	0	0	0	0	0	0	0	0	0	0	0	0	0	0	0	0	0	0	0	0	0	0	0	0	0	Calcium Stone	No	COD	COM
何荣	1、膀胱结石 2、右肾结石 3、前列腺增生 4、TURP术后 5、经尿道膀胱碎石术后	477	20140605	CaP	2014	6	Summer	Male	75	High age (>60)	3	0	0	0	0	0	0	0	0	0	0	0	0	0	1	0	0	0	0	0	0	0	0	0	0	0	0	0	0	0	0	0	0	Calcium Stone	No	CaHPO4	COD	CaP(CO3)
罗祥智	1.左侧输尿管下段结石并左肾积液 2.左肾结石 3.泌尿系感染 4.上呼吸道感染	478	20140605	CA	2014	6	Summer	Male	34	Young age (<40)	2	1	1	0	0	0	0	0	0	0	0	0	0	0	0	0	0	0	0	0	0	0	0	0	0	0	0	0	0	0	0	0	0	Infection Stone	Yes	CA	CaP(CO3)	COM
谭香兰	左肾铸型结石 右肾萎缩	479	20140605	MAP	2014	6	Summer	Female	50	Middle age (40-60)	1	0	0	0	0	0	1	0	0	0	0	0	0	0	0	0	0	0	0	0	0	0	0	0	0	0	0	0	0	0	0	0	1	Infection Stone	Yes	MAP	CaP(CO3)
吴振辉	双肾结石	480	20140605	CaP	2014	6	Summer	Male	33	Young age (<40)	1	0	0	0	0	0	0	0	0	0	0	0	0	0	0	0	0	0	0	0	0	0	0	0	0	0	0	0	0	0	0	0	0	Calcium Stone	No	CaHPO4	COD	CaP(CO3)
卓春荣	双肾结石，泌尿系感染	481	20140605	CaP	2014	6	Summer	Female	34	Young age (<40)	1	1	0	0	0	0	0	0	0	0	0	0	0	0	0	0	0	0	0	0	0	0	0	0	0	0	0	0	0	0	0	0	0	Calcium Stone	No	CaP(CO3)	CaP	COM
谢泰洪	左输尿管上段结石	482	20140605	CaOx	2014	6	Summer	Male	59	Middle age (40-60)	2	0	0	0	0	0	0	0	0	0	0	0	0	0	0	0	0	0	0	0	0	0	0	0	0	0	0	0	0	0	0	0	0	Calcium Stone	No	COM	COD
叶翠芬	左输尿管结石伴感染，双肾结石	483	20140606	CA	2014	6	Summer	Female	51	Middle age (40-60)	2	1	0	0	0	0	0	0	0	0	0	0	0	0	0	0	0	0	0	0	0	0	0	0	0	0	0	0	0	0	0	0	0	Infection Stone	Yes	CA	COD	MAP
张榆	1、右肾多发性结石和感染；右肾积液；右PCNL术后；5、右输尿管支架管停留。	484	20140606	CaOx	2014	6	Summer	Male	44	Middle age (40-60)	1	1	1	0	0	0	0	0	0	0	0	0	0	0	0	0	0	0	0	0	0	0	0	0	0	0	0	0	0	0	0	0	0	Calcium Stone	Yes	COM	UA
李镜波	1、右肾结石 2、右侧PCNL术后 3、高血压病 4、糖尿病	485	20140606	CaOx	2014	6	Summer	Male	48	Middle age (40-60)	1	0	0	0	0	0	0	0	0	0	0	0	0	0	0	0	0	0	0	0	0	0	0	1	1	0	0	0	0	0	0	0	0	Calcium Stone	No	COM
邓香英	左肾结石伴感染	486	20140606	MAP	2014	6	Summer	Female	43	Middle age (40-60)	1	1	0	0	0	0	0	0	0	0	0	0	0	0	0	0	0	0	0	0	0	0	0	0	0	0	0	0	0	0	0	0	0	Infection Stone	Yes	MAP	CA	CaP(CO3)
梁妙娟	右肾多发性结石 左肾结石 左肾萎缩	487	20140606	CA	2014	6	Summer	Female	51	Middle age (40-60)	1	0	0	0	0	0	1	0	0	0	0	0	0	0	0	0	0	0	0	0	0	0	0	0	0	0	0	0	0	0	0	0	0	Infection Stone	Yes	CA	MAP	COM
何桂阳	左输尿管上段结石 双肾结石	488	20140606	CA	2014	6	Summer	Male	33	Young age (<40)	2	0	0	0	0	0	0	0	0	0	0	0	0	0	0	0	0	0	0	0	0	0	0	0	0	0	0	0	0	0	0	0	0	Infection Stone	Yes	CA	COD	COM
莫丽姬	1、左输尿管下段结石并左肾轻度积水 2、左肾结石 3、高血压病	489	20140606	CaOx	2014	6	Summer	Female	58	Middle age (40-60)	2	0	1	0	0	0	0	0	0	0	0	0	0	0	0	0	0	0	0	0	0	0	0	0	1	0	0	0	0	0	0	0	0	Calcium Stone	No	COM	COD
郭桂芳	1、左侧输尿管上段结石 2、左肾多发结石并积液 3、右肾小结石	490	20140606	CaOx	2014	6	Summer	Female	53	Middle age (40-60)	2	0	1	0	0	0	0	0	0	0	0	0	0	0	0	0	0	0	0	0	0	0	0	0	0	0	0	0	0	0	0	0	0	Calcium Stone	No	COM	COD
曾建文	1、左肾多发结石并积液 2、右肾多发结石 3、高血压病	491	20140606	CA	2014	6	Summer	Male	46	Middle age (40-60)	1	0	1	0	0	0	0	0	0	0	0	0	0	0	0	0	0	0	0	0	0	0	0	0	1	0	0	0	0	0	0	0	0	Infection Stone	Yes	CA	COD	COM
张春艳	左肾结石	492	20140606	CA	2014	6	Summer	Female	29	Young age (<40)	1	0	0	0	0	0	0	0	0	0	0	0	0	0	0	0	0	0	0	0	0	0	0	0	0	0	0	0	0	0	0	0	0	Infection Stone	Yes	CA	COD	MAP
黄月云	1、左输尿管中段结石并左肾积液 2、左肾结石 3、右肾小结石 4、高血压病	493	20140606	CA	2014	6	Summer	Female	68	High age (>60)	2	0	1	0	0	0	0	0	0	0	0	0	0	0	0	0	0	0	0	0	0	0	0	0	1	0	0	0	0	0	0	0	0	Infection Stone	Yes	CA	MAP	CaP
李电群	1.右肾铸型结石 2.左肾缺如	494	20140606	Uric Acid Stone	2014	6	Summer	Female	51	Middle age (40-60)	1	0	0	0	0	0	0	1	0	0	0	0	0	0	0	0	0	0	0	0	0	0	0	0	0	0	0	0	0	0	0	0	1	Uric Acid Stone	Yes	UA	CaP
赵鄂勋	右肾铸型结石，泌尿系感染	495	20140606	CaOx	2014	6	Summer	Male	46	Middle age (40-60)	1	1	0	0	0	0	0	0	0	0	0	0	0	0	0	0	0	0	0	0	0	0	0	0	0	0	0	0	0	0	0	0	1	Calcium Stone	No	COM	COD
钟秋荣	右肾铸型结石，泌尿系感染	496	20140606	CA	2014	6	Summer	Male	43	Middle age (40-60)	1	1	0	0	0	0	0	0	0	0	0	0	0	0	0	0	0	0	0	0	0	0	0	0	0	0	0	0	0	0	0	0	1	Infection Stone	Yes	CA	COM	CaP(CO3)	MAP
郑敏	左肾多发结石，泌尿系感染	497	20140606	CaOx	2014	6	Summer	Female	37	Young age (<40)	1	1	0	0	0	0	0	0	0	0	0	0	0	0	0	0	0	0	0	0	0	0	0	0	0	0	0	0	0	0	0	0	0	Calcium Stone	No	COM
陈义照	右肾结石并积液 右输尿管上段结石 泌尿系感染	498	20140609	CaP	2014	6	Summer	Male	43	Middle age (40-60)	1	1	1	0	0	0	0	0	0	0	0	0	0	0	0	0	0	0	0	0	0	0	0	0	0	0	0	0	0	0	0	0	0	Calcium Stone	No	CaHPO4	COD
张柏莲	右肾结石	499	20140609	CaOx	2014	6	Summer	Male	53	Middle age (40-60)	1	0	0	0	0	0	0	0	0	0	0	0	0	0	0	0	0	0	0	0	0	0	0	0	0	0	0	0	0	0	0	0	0	Calcium Stone	No	COM	COD
谢顺连	1、右肾铸型结石，泌尿系感染，左肾结石	500	20140609	CaP	2014	6	Summer	Female	49	Middle age (40-60)	1	1	0	0	0	0	0	0	0	0	0	0	0	0	0	0	0	0	0	0	0	0	0	0	0	0	0	0	0	0	0	0	1	Calcium Stone	Yes	CaP(CO3)	CA	AU
邓玉连	左肾多发结石合并感染，急性髓细胞性白血病（AML-M2a）第一次化疗后	501	20140609	CaOx	2014	6	Summer	Female	61	High age (>60)	1	1	0	0	0	0	0	0	0	0	0	0	1	0	0	0	0	0	0	0	0	0	0	0	0	0	0	0	0	0	0	0	0	Calcium Stone	Yes	COM	CaP(CO3)	AU
肖梅英	1、左侧输尿管中段结石并左肾重度积液 2、高血压病 3、糖尿病	502	20140609	CaOx	2014	6	Summer	Female	55	Middle age (40-60)	2	0	1	0	1	0	0	0	0	0	0	0	0	0	0	0	0	0	0	0	0	0	0	1	1	0	0	0	0	0	0	0	0	Calcium Stone	Yes	COM	CA	COD
肖彩琼	1.右肾多发结石并右肾积液。 2.胆囊多发结石。	503	20140609	CaOx	2014	6	Summer	Female	48	Middle age (40-60)	1	0	1	0	0	0	0	0	0	0	0	0	0	0	0	0	0	0	0	0	0	0	0	0	0	0	0	0	0	0	0	0	0	Calcium Stone	No	COM
林彩屏	1.左肾结石并左肾积液 2.右肾结石	504	20140609	CaOx	2014	6	Summer	Female	42	Middle age (40-60)	1	0	1	0	0	0	0	0	0	0	0	0	0	0	0	0	0	0	0	0	0	0	0	0	0	0	0	0	0	0	0	0	0	Calcium Stone	No	COM	COD
姚水兰	1、左输尿管结石 2、双肾结石 3、泌尿系感染 4、左URS术后	505	20140609	CaOx	2014	6	Summer	Female	65	High age (>60)	2	1	0	0	0	0	0	0	0	0	0	0	0	0	0	0	0	0	0	0	0	0	0	0	0	0	0	0	0	0	0	0	0	Calcium Stone	Yes	COM	UA
黄福伟	1、右输尿管结石2、高血压病2级，低危组。	506	20140609	CaOx	2014	6	Summer	Male	57	Middle age (40-60)	2	0	0	0	0	0	0	0	0	0	0	0	0	0	0	0	0	0	0	0	0	0	0	0	1	0	0	0	0	0	0	0	0	Calcium Stone	No	COM
李强	1.双肾结石	507	20140609	CaOx	2014	6	Summer	Male	51	Middle age (40-60)	1	0	0	0	0	0	0	0	0	0	0	0	0	0	0	0	0	0	0	0	0	0	0	0	0	0	0	0	0	0	0	0	0	Calcium Stone	No	COM	COD
钟家贤	右输尿管结石，泌尿系感染	508	20140609	CA	2014	6	Summer	Female	40	Middle age (40-60)	2	1	0	0	0	0	0	0	0	0	0	0	0	0	0	0	0	0	0	0	0	0	0	0	0	0	0	0	0	0	0	0	0	Infection Stone	Yes	CA	MAP	CaP
赵金芝	左侧输尿管结石，泌尿系感染	509	20140609	CaP	2014	6	Summer	Female	64	High age (>60)	2	1	0	0	0	0	0	0	0	0	0	0	0	0	0	0	0	0	0	0	0	0	0	0	0	0	0	0	0	0	0	0	0	Calcium Stone	No	CaHPO4
李七	1.左肾铸型结石 2.右肾多发结石 3.心脏病 4.高血压病 5.Ⅱ型糖尿病	510	20140610	Uric Acid Stone	2014	6	Summer	Female	84	High age (>60)	1	0	0	0	0	0	0	0	0	0	0	0	0	0	0	0	0	0	0	0	0	0	0	1	1	0	0	0	0	1	0	0	1	Uric Acid Stone	No	UA
傅雪花	右肾结石和感染	511	20140610	CaOx	2014	6	Summer	Female	86	High age (>60)	1	1	0	0	0	0	0	0	0	0	0	0	0	0	0	0	0	0	0	0	0	0	0	0	0	0	0	0	0	0	0	0	0	Calcium Stone	Yes	COM	CA
徐昔金	1.双肾结石；，泌尿系感染	512	20140610	CA	2014	6	Summer	Female	52	Middle age (40-60)	1	1	0	0	0	0	0	0	0	0	0	0	0	0	0	0	0	0	0	0	0	0	0	0	0	0	0	0	0	0	0	0	0	Infection Stone	Yes	CA	COM
朱雪英	右肾结石和感染，高血压，糖尿病	513	20140610	Uric Acid Stone	2014	6	Summer	Female	64	High age (>60)	1	1	0	0	0	0	0	0	0	0	0	0	0	0	0	0	0	0	0	0	0	0	0	1	1	0	0	0	0	0	0	0	0	Uric Acid Stone	Yes	UA	COM
叶秀花	左侧输尿管上段结石伴感染，右肾结石	514	20140610	CA	2014	6	Summer	Female	54	Middle age (40-60)	2	1	0	0	0	0	0	0	0	0	0	0	0	0	0	0	0	0	0	0	0	0	0	0	0	0	0	0	0	0	0	0	0	Infection Stone	Yes	CA	COM	COD
温爱连	1）右侧肾盂肾盏铸形阴性结石； 2）右肾积液； 3）糖尿病（II型）； 4）高血压病； 5）右PCNL术后。	515	20140610	Uric Acid Stone	2014	6	Summer	Female	59	Middle age (40-60)	1	0	1	0	0	0	0	0	0	0	0	0	0	0	0	0	0	0	0	0	0	0	0	1	1	0	0	0	0	0	0	0	1	Uric Acid Stone	No	UA
谢惠杰	1、右肾多发性结石 2、左侧肾切除术后 3、脾切除术后	516	20140610	CaOx	2014	6	Summer	Male	22	Young age (<40)	1	0	0	0	0	0	0	0	0	0	0	0	0	0	0	0	0	0	0	0	0	0	0	0	0	0	0	0	0	0	0	0	0	Calcium Stone	Yes	COD	CA	COM
黄正围	右肾多发结石	517	20140610	CaOx	2014	6	Summer	Male	34	Young age (<40)	1	0	0	0	0	0	0	0	0	0	0	0	0	0	0	0	0	0	0	0	0	0	0	0	0	0	0	0	0	0	0	0	0	Calcium Stone	No	COM	COD
曾小燕	双肾结石 左输尿管上段结石	518	20140610	CA	2014	6	Summer	Female	59	Middle age (40-60)	1	0	0	0	0	0	0	0	0	0	0	0	0	0	0	0	0	0	0	0	0	0	0	0	0	0	0	0	0	0	0	0	0	Infection Stone	Yes	CA	COM
刘翠云	右肾结石	519	20140610	CaP	2014	6	Summer	Female	56	Middle age (40-60)	1	0	0	0	0	0	0	0	0	0	0	0	0	0	0	0	0	0	0	0	0	0	0	0	0	0	0	0	0	0	0	0	0	Calcium Stone	No	CaHPO4	COD	COM
肖浩潮	1、右肾多发性结石 2、胆囊多发性结石并胆囊炎 3、高血压病3级（高危组）	520	20140610	CaOx	2014	6	Summer	Male	65	High age (>60)	1	0	0	0	0	0	0	0	0	0	0	0	0	0	0	0	0	0	0	0	0	0	0	0	1	0	0	0	0	0	0	0	0	Calcium Stone	No	COM
潘婷婷	肾结石 ESWL术后	521	20140610	CaOx	2014	6	Summer	Female	25	Young age (<40)	1	0	0	0	0	0	0	0	0	0	0	0	0	0	0	0	0	0	0	0	0	0	0	0	0	0	0	0	0	0	0	0	0	Calcium Stone	No	COM	COD
刘亮明	1.右肾多发结石 2.肥厚型心肌病	522	20140611	CA	2014	6	Summer	Male	42	Middle age (40-60)	1	0	0	0	0	0	0	0	0	0	0	0	0	0	0	0	0	0	0	0	0	0	0	0	0	0	0	0	0	1	0	0	0	Infection Stone	Yes	CA	COM
黄锦香	1、右肾铸型结石 2、右侧PCNL术后	523	20140611	CaP	2014	6	Summer	Female	52	Middle age (40-60)	1	0	0	0	0	0	0	0	0	0	0	0	0	0	0	0	0	0	0	0	0	0	0	0	0	0	0	0	0	0	0	0	1	Calcium Stone	Yes	CaP(CO3)	CA	COM
林金龙	膀胱结石 左肾结石	524	20140611	CA	2014	6	Summer	Male	46	Middle age (40-60)	3	0	0	0	0	0	0	0	0	0	0	0	0	0	0	0	0	0	0	0	0	0	0	0	0	0	0	0	0	0	0	0	0	Infection Stone	Yes	CA	CaP(CO3)	COM
唐付祥	1.左输尿管下段结石 2.双肾多发结石	525	20140611	CaOx	2014	6	Summer	Male	62	High age (>60)	2	0	0	0	0	0	0	0	0	0	0	0	0	0	0	0	0	0	0	0	0	0	0	0	0	0	0	0	0	0	0	0	0	Calcium Stone	Yes	COM	UA
戴恺	右输尿管上段结石 右肾结石	526	20140611	CaOx	2014	6	Summer	Male	37	Young age (<40)	2	0	0	0	0	0	0	0	0	0	0	0	0	0	0	0	0	0	0	0	0	0	0	0	0	0	0	0	0	0	0	0	0	Calcium Stone	Yes	COM	COD	CA
吴裕强	左肾铸型结石	527	20140611	CaOx	2014	6	Summer	Male	45	Middle age (40-60)	1	0	0	0	0	0	0	0	0	0	0	0	0	0	0	0	0	0	0	0	0	0	0	0	0	0	0	0	0	0	0	0	1	Calcium Stone	No	COM	COD
何振标	右侧输尿管下段结石并右肾轻度积水	528	20140611	CaOx	2014	6	Summer	Male	48	Middle age (40-60)	2	0	1	0	0	0	0	0	0	0	0	0	0	0	0	0	0	0	0	0	0	0	0	0	0	0	0	0	0	0	0	0	0	Calcium Stone	Yes	COD	COM	CA
梁带喜	1.左输尿管上段结石并积液 2.高血压病	529	20140611	CaOx	2014	6	Summer	Female	60	High age (>60)	2	0	1	0	0	0	0	0	0	0	0	0	0	0	0	0	0	0	0	0	0	0	0	0	1	0	0	0	0	0	0	0	0	Calcium Stone	No	COM	COD
刘灼培	肾结石	530	20140612	CaOx	2014	6	Summer	Male	69	High age (>60)	1	0	0	0	0	0	0	0	0	0	0	0	0	0	0	0	0	0	0	0	0	0	0	0	0	0	0	0	0	0	0	0	0	Calcium Stone	No	COM
叶榕泉	尿道结石	531	20140612	CaOx	2014	6	Summer	Male	45	Middle age (40-60)	4	0	0	0	0	0	0	0	0	0	0	0	0	0	0	0	0	0	0	0	0	0	0	0	0	0	0	0	0	0	0	0	0	Calcium Stone	No	COM
苏玉玲	1、左肾结石和感染，2、右输尿管结石	532	20140612	Uric Acid Stone	2014	6	Summer	Female	55	Middle age (40-60)	1	1	0	0	0	0	0	0	0	0	0	0	0	0	0	0	0	0	0	0	0	0	0	0	0	0	0	0	0	0	0	0	0	Uric Acid Stone	No	UA
邓肖英	1.右肾结石并积液 2.右肾输尿管置管术后 3.左肾萎缩 4.甲状腺功能亢进	533	20140612	CA	2014	6	Summer	Female	51	Middle age (40-60)	1	0	1	0	0	0	1	0	0	0	0	0	0	0	0	0	0	0	0	1	0	0	0	0	0	0	0	0	0	0	0	0	0	Infection Stone	Yes	CA	MAP	COM
陈锐卿	右肾结石	534	20140612	CA	2014	6	Summer	Female	46	Middle age (40-60)	1	0	0	0	0	0	0	0	0	0	0	0	0	0	0	0	0	0	0	0	0	0	0	0	0	0	0	0	0	0	0	0	0	Infection Stone	Yes	CA	COM	COD
邓荣香	1、左肾铸型结石并积水 2、右肾铸型结石并积水 3、尿路感染 4、高血压病	535	20140612	CaP	2014	6	Summer	Female	63	High age (>60)	1	1	1	0	0	0	0	0	0	0	0	0	0	0	0	0	0	0	0	0	0	0	0	0	1	0	0	0	0	0	0	0	1	Calcium Stone	Yes	CaP(CO3)	MAP	CA
邓增远	1、右输尿管上段结石并右肾积水 2、右肾多发结石 3、左肾萎缩	536	20140612	CaOx	2014	6	Summer	Male	54	Middle age (40-60)	2	0	1	0	0	0	1	0	0	0	0	0	0	0	0	0	0	0	0	0	0	0	0	0	0	0	0	0	0	0	0	0	0	Calcium Stone	No	COM
赖奎文	左侧输尿管上段结石 右肾多发结石 左肾积水	537	20140612	CaOx	2014	6	Summer	Male	55	Middle age (40-60)	2	0	1	0	0	0	0	0	0	0	0	0	0	0	0	0	0	0	0	0	0	0	0	0	0	0	0	0	0	0	0	0	0	Calcium Stone	No	COM	COD
姚水财	1.右肾多发结石 2.左肾多发结石 3.左肾囊肿 4.慢性前列腺炎	538	20140612	CaOx	2014	6	Summer	Male	26	Young age (<40)	1	0	0	0	0	0	0	0	0	0	1	0	0	0	0	0	0	0	0	0	0	0	0	0	0	0	0	0	0	0	0	0	0	Calcium Stone	No	COM	COD
储吉林	1、右肾上盏铸型结石 2、胆囊多发结石 3、高血压病	539	20140612	CaOx	2014	6	Summer	Male	60	High age (>60)	1	0	0	0	0	0	0	0	0	0	0	0	0	0	0	0	0	0	0	0	0	0	0	0	1	0	0	0	0	0	0	0	1	Calcium Stone	No	COM
林木炎	左肾多发性结石	540	20140612	CaOx	2014	6	Summer	Male	47	Middle age (40-60)	1	0	0	0	0	0	0	0	0	0	0	0	0	0	0	0	0	0	0	0	0	0	0	0	0	0	0	0	0	0	0	0	0	Calcium Stone	No	COM	COD
沈永旗	左肾结石伴中等量积液	541	20140612	CaOx	2014	6	Summer	Male	51	Middle age (40-60)	1	0	1	0	0	0	0	0	0	0	0	0	0	0	0	0	0	0	0	0	0	0	0	0	0	0	0	0	0	0	0	0	0	Calcium Stone	No	COM	COD
郑木镇	双肾结石伴感染，双肾造瘘术后，慢性肾功能不全，高血压（1极，极高危）	542	20140613	CaOx	2014	6	Summer	Male	57	Middle age (40-60)	1	1	0	0	1	0	0	0	0	0	0	0	0	0	0	0	0	0	0	0	0	0	0	0	1	0	0	0	0	0	0	0	0	Calcium Stone	No	COM
王声宏	双肾多发结石	543	20140613	CaOx	2014	6	Summer	Male	57	Middle age (40-60)	1	0	0	0	0	0	0	0	0	0	0	0	0	0	0	0	0	0	0	0	0	0	0	0	0	0	0	0	0	0	0	0	0	Calcium Stone	No	COM
张海燕	左输尿管上段结石 左肾积水	544	20140613	CaOx	2014	6	Summer	Female	31	Young age (<40)	2	0	1	0	0	0	0	0	0	0	0	0	0	0	0	0	0	0	0	0	0	0	0	0	0	0	0	0	0	0	0	0	0	Calcium Stone	No	COM	COD
贺华伟	左侧输尿管上段狭窄 左侧输尿管上段结石 左侧肾积水	545	20140613	CaOx	2014	6	Summer	Male	45	Middle age (40-60)	2	0	1	1	0	0	0	0	0	0	0	0	0	0	0	0	0	0	0	0	0	0	0	0	0	0	0	0	0	0	0	0	0	Calcium Stone	Yes	COM	CA	COD
黎合英	双肾结石并双肾积水和感染	546	20140613	CaOx	2014	6	Summer	Female	68	High age (>60)	1	1	1	0	0	0	0	0	0	0	0	0	0	0	0	0	0	0	0	0	0	0	0	0	0	0	0	0	0	0	0	0	0	Calcium Stone	No	COM
郭英强	1、左肾多发结石并左肾积液 2、右肾结石	547	20140613	CaOx	2014	6	Summer	Male	50	Middle age (40-60)	1	0	1	0	0	0	0	0	0	0	0	0	0	0	0	0	0	0	0	0	0	0	0	0	0	0	0	0	0	0	0	0	0	Calcium Stone	No	COM	COD
胡刘新	右输尿管下段结石	548	20140613	CaOx	2014	6	Summer	Male	43	Middle age (40-60)	2	0	0	0	0	0	0	0	0	0	0	0	0	0	0	0	0	0	0	0	0	0	0	0	0	0	0	0	0	0	0	0	0	Calcium Stone	No	COM
朱淑丹	左肾铸型结石并左肾积液和感染，左肾多发小结石	549	20140613	CA	2014	6	Summer	Female	30	Young age (<40)	1	1	1	0	0	0	0	0	0	0	0	0	0	0	0	0	0	0	0	0	0	0	0	0	0	0	0	0	0	0	0	0	1	Infection Stone	Yes	CA	CaP	MAP
李志勇	右肾结石并右肾积液	550	20140613	CaOx	2014	6	Summer	Male	46	Middle age (40-60)	1	0	1	0	0	0	0	0	0	0	0	0	0	0	0	0	0	0	0	0	0	0	0	0	0	0	0	0	0	0	0	0	0	Calcium Stone	No	COM	COD
周坤洪	1.右输尿管上段结石并右肾积水 2.左肾铸型结石并大量积水	551	20140613	CA	2014	6	Summer	Male	57	Middle age (40-60)	2	0	1	0	0	0	0	0	0	0	0	0	0	0	0	0	0	0	0	0	0	0	0	0	0	0	0	0	0	0	0	0	1	Infection Stone	Yes	CA	COD	COM
陈树义	左肾中盏结石	552	20140613	CaOx	2014	6	Summer	Male	44	Middle age (40-60)	1	0	0	0	0	0	0	0	0	0	0	0	0	0	0	0	0	0	0	0	0	0	0	0	0	0	0	0	0	0	0	0	0	Calcium Stone	No	COM	COD
曾国平	双肾结石 右输尿管上段结石	553	20140613	CaOx	2014	6	Summer	Male	47	Middle age (40-60)	1	0	0	0	0	0	0	0	0	0	0	0	0	0	0	0	0	0	0	0	0	0	0	0	0	0	0	0	0	0	0	0	0	Calcium Stone	No	COM	COD
韩林锋	1.右肾多发性结石 2.泌尿系感染？	554	20140616	CaOx	2014	6	Summer	Male	26	Young age (<40)	1	1	0	0	0	0	0	0	0	0	0	0	0	0	0	0	0	0	0	0	0	0	0	0	0	0	0	0	0	0	0	0	0	Calcium Stone	No	COM	COD
彭银英	右肾结石和感染，左肾结石术后，腰椎间盘突出症	555	20140616	CaOx	2014	6	Summer	Female	57	Middle age (40-60)	1	1	0	0	0	0	0	0	0	0	0	0	0	0	0	0	0	0	0	0	0	0	0	0	0	0	0	0	0	0	0	0	0	Calcium Stone	Yes	COM	UA
古婉仪	1.左肾结石。 2.2型糖尿病。	556	20140616	CaOx	2014	6	Summer	Female	56	Middle age (40-60)	1	0	0	0	0	0	0	0	0	0	0	0	0	0	0	0	0	0	0	0	0	0	0	1	0	0	0	0	0	0	0	0	0	Calcium Stone	No	COM	COD
黄厚伦	1、左输尿管结石 2、左肾积液	557	20140616	CaOx	2014	6	Summer	Male	71	High age (>60)	2	0	1	0	0	0	0	0	0	0	0	0	0	0	0	0	0	0	0	0	0	0	0	0	0	0	0	0	0	0	0	0	0	Calcium Stone	No	COM	COD
刘石勇	1.右肾铸型结石 2.左输尿管中段结石并左肾积液 3.左肾小结石 4.左肾重复肾盂	558	20140616	Uric Acid Stone	2014	6	Summer	Male	48	Middle age (40-60)	1	0	1	0	0	0	0	1	0	0	0	0	0	0	0	0	0	0	0	0	0	0	0	0	0	0	0	0	0	0	0	0	1	Uric Acid Stone	No	UA
张桂英	1.右肾多发结石,泌尿系感染	559	20140616	Uric Acid Stone	2014	6	Summer	Female	77	High age (>60)	1	1	0	0	0	0	0	0	0	0	0	0	0	0	0	0	0	0	0	0	0	0	0	0	0	0	0	0	0	0	0	0	0	Uric Acid Stone	No	UA
霍润铨	右输尿管下段结石和感染，右肾结石，支气管哮喘	560	20140617	CaOx	2014	6	Summer	Male	55	Middle age (40-60)	2	1	0	0	0	0	0	0	0	0	0	0	0	0	0	0	0	0	0	0	0	0	0	0	0	0	0	0	0	0	0	0	0	Calcium Stone	No	COM
卢德生	右肾结石伴感染。左PCNL术后。多囊肾、多囊肝	561	20140617	Uric Acid Stone	2014	6	Summer	Male	49	Middle age (40-60)	1	1	0	0	0	0	0	0	0	0	1	0	0	0	0	0	0	0	0	0	0	0	0	0	0	0	0	0	0	0	0	0	0	Uric Acid Stone	Yes	UA	COM
曾传伦	1、双肾多发结石和感染，左侧PCNL术后	562	20140617	CaOx	2014	6	Summer	Male	58	Middle age (40-60)	1	1	0	0	0	0	0	0	0	0	0	0	0	0	0	0	0	0	0	0	0	0	0	0	0	0	0	0	0	0	0	0	0	Calcium Stone	No	COM	COD
曾小燕	双肾结石 左输尿管上段结石	563	20140617	CaOx	2014	6	Summer	Female	59	Middle age (40-60)	1	0	0	0	0	0	0	0	0	0	0	0	0	0	0	0	0	0	0	0	0	0	0	0	0	0	0	0	0	0	0	0	0	Calcium Stone	No	COM	COD
吴海锋	1.左肾铸型结石 2.右肾多发性小结石 3.右URL术后	564	20140617	Uric Acid Stone	2014	6	Summer	Male	33	Young age (<40)	1	0	0	0	0	0	0	0	0	0	0	0	0	0	0	0	0	0	0	0	0	0	0	0	0	0	0	0	0	0	0	0	1	Uric Acid Stone	No	UA
黄火銮	1、左肾铸型结石 2、高血压病 3、脑梗塞	565	20140617	Uric Acid Stone	2014	6	Summer	Female	61	High age (>60)	1	0	0	0	0	0	0	0	0	0	0	0	0	0	0	0	0	0	0	0	0	0	0	0	1	0	0	1	0	0	0	0	1	Uric Acid Stone	Yes	UA	COM
刘建忠	1.左肾铸型结石 2.右肾结石 3.右输尿管上段结石并肾积水 4.右肾稍萎缩	566	20140617	CaOx	2014	6	Summer	Male	50	Middle age (40-60)	1	0	1	0	0	0	1	0	0	0	0	0	0	0	0	0	0	0	0	0	0	0	0	0	0	0	0	0	0	0	0	0	1	Calcium Stone	Yes	COM	UA
杨锦彪	1、左肾多发性结石； 2、右肾囊肿； 3、左肾积液。	567	20140617	CaOx	2014	6	Summer	Male	48	Middle age (40-60)	1	0	1	0	0	0	0	0	0	0	1	0	0	0	0	0	0	0	0	0	0	0	0	0	0	0	0	0	0	0	0	0	0	Calcium Stone	No	COM	COD
魏荣珍	左肾多发结石并积液	568	20140617	CaOx	2014	6	Summer	Female	51	Middle age (40-60)	1	0	1	0	0	0	0	0	0	0	0	0	0	0	0	0	0	0	0	0	0	0	0	0	0	0	0	0	0	0	0	0	0	Calcium Stone	No	COM
戚日容	1：双肾多发结石并双肾积液 2：尿路感染	569	20140617	Uric Acid Stone	2014	6	Summer	Female	69	High age (>60)	1	1	1	0	0	0	0	0	0	0	0	0	0	0	0	0	0	0	0	0	0	0	0	0	0	0	0	0	0	0	0	0	0	Uric Acid Stone	No	UA
蔡振华	右肾结石 主动脉瓣关闭不全	570	20140617	CaOx	2014	6	Summer	Male	62	High age (>60)	1	0	0	0	0	0	0	0	0	0	0	0	0	0	0	0	0	0	0	0	0	0	0	0	0	0	0	0	0	0	0	0	0	Calcium Stone	No	COM
曾德治	左输尿管结石 双肾多发小结石	571	20140617	CaOx	2014	6	Summer	Male	68	High age (>60)	2	0	0	0	0	0	0	0	0	0	0	0	0	0	0	0	0	0	0	0	0	0	0	0	0	0	0	0	0	0	0	0	0	Calcium Stone	Yes	COD	COM	UA
李庆明	1.左肾结石并左肾积液。 2.原发性高血压病。	572	20140617	CaOx	2014	6	Summer	Male	40	Middle age (40-60)	1	0	1	0	0	0	0	0	0	0	0	0	0	0	0	0	0	0	0	0	0	0	0	0	1	0	0	0	0	0	0	0	0	Calcium Stone	Yes	COD	COM	UA
刘汉宣	1.左肾结石并左肾重度积水 2.右肾结石 3.右肾萎缩	573	20140617	CaOx	2014	6	Summer	Male	53	Middle age (40-60)	1	0	1	0	1	0	1	0	0	0	0	0	0	0	0	0	0	0	0	0	0	0	0	0	0	0	0	0	0	0	0	0	0	Calcium Stone	Yes	COD	COM	UA
潘德兴	左肾多发结石	574	20140618	CaOx	2014	6	Summer	Male	52	Middle age (40-60)	1	0	0	0	0	0	0	0	0	0	0	0	0	0	0	0	0	0	0	0	0	0	0	0	0	0	0	0	0	0	0	0	0	Calcium Stone	No	COD	COM
吴娩英	1.左肾多发结石并积液 2.右肾萎缩	575	20140618	CaOx	2014	6	Summer	Female	58	Middle age (40-60)	1	0	1	0	0	0	1	0	0	0	0	0	0	0	0	0	0	0	0	0	0	0	0	0	0	0	0	0	0	0	0	0	0	Calcium Stone	Yes	COM	UA
刘银喜	1、右侧输尿管下段结石并右肾积液 2、泌尿系感染 3、高血压病 4、支气管哮喘（缓解期）	576	20140618	Uric Acid Stone	2014	6	Summer	Female	78	High age (>60)	2	1	1	0	0	0	0	0	0	0	0	0	0	0	0	0	0	0	0	0	0	0	0	0	1	0	0	0	0	0	0	0	0	Uric Acid Stone	Yes	UA	COM
徐振东	左肾盂结石伴肾积水	577	20140618	CA	2014	6	Summer	Male	21	Young age (<40)	1	0	1	0	0	0	0	0	0	0	0	0	0	0	0	0	0	0	0	0	0	0	0	0	0	0	0	0	0	0	0	0	0	Infection Stone	Yes	CA	COM	COD
吴桂忠	右肾铸型结石并积液	578	20140618	CaOx	2014	6	Summer	Male	47	Middle age (40-60)	1	0	1	0	0	0	0	0	0	0	0	0	0	0	0	0	0	0	0	0	0	0	0	0	0	0	0	0	0	0	0	0	1	Calcium Stone	No	COM	COD
郑祝舒	1、左肾盂铸形结石； 2、泌尿系感染； 3、糖尿病； 4、肠道肿瘤？	579	20140618	Uric Acid Stone	2014	6	Summer	Female	59	Middle age (40-60)	1	1	0	0	0	0	0	0	0	0	0	0	1	0	0	0	0	0	0	0	0	0	0	1	0	0	0	0	0	0	0	0	1	Uric Acid Stone	No	UA
董水妹	1.右输尿管上段结石并右肾积水 2.右肾结石 3.左肾小结石 4.高血压病 5.Ⅱ型糖尿病	580	20140618	Uric Acid Stone	2014	6	Summer	Female	66	High age (>60)	2	0	1	0	0	0	0	0	0	0	0	0	0	0	0	0	0	0	0	0	0	0	0	1	1	0	0	0	0	0	0	0	0	Uric Acid Stone	Yes	UA	MAP
张灼新	1、右肾铸型结石并轻度积液 2、左肾下盏多发结石	581	20140618	CaOx	2014	6	Summer	Male	51	Middle age (40-60)	1	0	1	0	0	0	0	0	0	0	0	0	0	0	0	0	0	0	0	0	0	0	0	0	0	0	0	0	0	0	0	0	1	Calcium Stone	No	COM
熊国平	1、右输尿管结石并右肾积液 2、双肾结石	582	20140618	CaOx	2014	6	Summer	Male	51	Middle age (40-60)	2	0	1	0	0	0	0	0	0	0	0	0	0	0	0	0	0	0	0	0	0	0	0	0	0	0	0	0	0	0	0	0	0	Calcium Stone	No	COM	COD
杨姬	1、右输尿管下段结石， 2、左肾结石并积液， 3、尿路感染	583	20140618	CaOx	2014	6	Summer	Female	63	High age (>60)	2	1	1	0	0	0	0	0	0	0	0	0	0	0	0	0	0	0	0	0	0	0	0	0	0	0	0	0	0	0	0	0	0	Calcium Stone	No	COM	COD
钟耀福	1.右肾结石并右肾积水	584	20140618	CaOx	2014	6	Summer	Male	51	Middle age (40-60)	1	0	1	0	0	0	0	0	0	0	0	0	0	0	0	0	0	0	0	0	0	0	0	0	0	0	0	0	0	0	0	0	0	Calcium Stone	No	COM	COD
周国锋	1、右肾多发结石 2、右肾积水	585	20140618	CA	2014	6	Summer	Male	46	Middle age (40-60)	1	0	1	0	0	0	0	0	0	0	0	0	0	0	0	0	0	0	0	0	0	0	0	0	0	0	0	0	0	0	0	0	0	Infection Stone	Yes	CA	COM	COD
张庭	1、右肾铸型结石 2、左输尿管上段结石 3、高血压病	586	20140618	CaOx	2014	6	Summer	Male	80	High age (>60)	1	0	0	0	0	0	0	0	0	0	0	0	0	0	0	0	0	0	0	0	0	0	0	0	1	0	0	0	0	0	0	0	1	Calcium Stone	No	COM
夏秀屏	右输尿管上段狭窄并右肾重度积液和感染，右肾结石，左肾中度积液，高血压病，2型糖尿病	587	20140619	CaOx	2014	6	Summer	Female	72	High age (>60)	1	1	1	1	1	0	0	0	0	0	0	0	0	0	0	0	0	0	0	0	0	0	0	1	1	0	0	0	0	0	0	0	0	Calcium Stone	No	COM	COD
林财足	1.左肾结石 2.左肾脓肿 3.右肾萎缩 4.慢性肾功能不全 5.尿路感染 6.高血压病 （3级 极高危） 7.高血压性心脏病 （心功能3级） 8.双肾取石术后	588	20140619	CaOx	2014	6	Summer	Male	64	High age (>60)	1	1	0	0	1	0	1	0	0	0	0	0	0	0	0	0	0	0	0	0	0	0	0	0	1	0	0	0	0	1	0	0	0	Calcium Stone	No	COM
赵继红	右输尿管下段结石并，狭窄；宫颈鳞状细胞癌ⅡB期放化疗后	589	20140619	Uric Acid Stone	2014	6	Summer	Female	62	High age (>60)	2	0	0	1	0	0	0	0	0	0	0	0	1	0	0	0	0	0	0	0	0	0	0	0	0	0	0	0	0	0	0	0	0	Uric Acid Stone	No	UA
陈彩金	1、右肾结石 2、高血压病2级，中危组 3、左PCNL术后。	590	20140619	Uric Acid Stone	2014	6	Summer	Female	64	High age (>60)	1	0	0	0	0	0	0	0	0	0	0	0	0	0	0	0	0	0	0	0	0	0	0	0	1	0	0	0	0	0	0	0	0	Uric Acid Stone	Yes	UA	AU
曾海添	1、左输尿管上段结石并左肾重度积水 2、高血压 3、胆囊息肉？	591	20140619	CaOx	2014	6	Summer	Male	57	Middle age (40-60)	2	0	1	0	1	0	0	0	0	0	0	0	0	0	0	0	0	0	0	0	0	0	0	0	1	0	0	0	0	0	0	0	0	Calcium Stone	No	COM	COD
张有娣	左肾多发结石	592	20140619	CaOx	2014	6	Summer	Female	58	Middle age (40-60)	1	0	0	0	0	0	0	0	0	0	0	0	0	0	0	0	0	0	0	0	0	0	0	0	0	0	0	0	0	0	0	0	0	Calcium Stone	No	COM
罗清梅	右肾鹿角型结石 左肾先天性缺如 尿路感染 右输尿管内支架置入术后	593	20140619	CA	2014	6	Summer	Female	33	Young age (<40)	1	1	0	0	0	0	0	1	0	0	0	0	0	0	0	0	0	0	0	0	0	0	0	0	0	0	0	0	0	0	0	0	1	Infection Stone	Yes	CA	MAP	CaP
刘防修	1、左肾多发结石并左肾重度积液 2、右肾铸型结石并右肾积液 3、慢性肾功能不全 4、尿路感染 5、心率失常：窦性心动过缓	594	20140619	CaOx	2014	6	Summer	Male	60	High age (>60)	1	1	1	0	1	0	0	0	0	0	0	0	0	0	0	0	0	0	0	0	0	0	0	0	0	0	0	0	0	0	0	0	1	Calcium Stone	No	COM
李先红	1、右肾铸型结石 2、左肾小结石 3、左肾囊肿	595	20140619	CaOx	2014	6	Summer	Male	46	Middle age (40-60)	1	0	0	0	0	0	0	0	0	0	1	0	0	0	0	0	0	0	0	0	0	0	0	0	0	0	0	0	0	0	0	0	1	Calcium Stone	No	COM
徐群芳	左肾多发结石和感染	596	20140619	CaOx	2014	6	Summer	Female	43	Middle age (40-60)	1	1	0	0	0	0	0	0	0	0	0	0	0	0	0	0	0	0	0	0	0	0	0	0	0	0	0	0	0	0	0	0	0	Calcium Stone	No	COM	COD
胡卫东	右肾结石	597	20140619	CaOx	2014	6	Summer	Male	60	High age (>60)	1	0	0	0	0	0	0	0	0	0	0	0	0	0	0	0	0	0	0	0	0	0	0	0	0	0	0	0	0	0	0	0	0	Calcium Stone	No	COM	COD
黄仲和	1：双肾多发结石 2：高血压病	598	20140619	CaOx	2014	6	Summer	Male	58	Middle age (40-60)	1	0	0	0	0	0	0	0	0	0	0	0	0	0	0	0	0	0	0	0	0	0	0	0	1	0	0	0	0	0	0	0	0	Calcium Stone	No	COM	COD
刘艮英	左肾多发结石 右肾囊肿	599	20140619	CaOx	2014	6	Summer	Female	71	High age (>60)	1	0	0	0	0	0	0	0	0	0	1	0	0	0	0	0	0	0	0	0	0	0	0	0	0	0	0	0	0	0	0	0	0	Calcium Stone	No	COM
陈带娣	双肾多发性结石和感染	600	20140619	CaOx	2014	6	Summer	Female	49	Middle age (40-60)	1	1	0	0	0	0	0	0	0	0	0	0	0	0	0	0	0	0	0	0	0	0	0	0	0	0	0	0	0	0	0	0	0	Calcium Stone	No	COM	COD
欧阳活权	肾结石	601	20140619	CaOx	2014	6	Summer	Male	47	Middle age (40-60)	1	0	0	0	0	0	0	0	0	0	0	0	0	0	0	0	0	0	0	0	0	0	0	0	0	0	0	0	0	0	0	0	0	Calcium Stone	No	COM	COD
范亚玉	左肾中盏结石	602	20140619	CaOx	2014	6	Summer	Male	61	High age (>60)	1	0	0	0	0	0	0	0	0	0	0	0	0	0	0	0	0	0	0	0	0	0	0	0	0	0	0	0	0	0	0	0	0	Calcium Stone	No	COM	COD
陈其信	1、左肾多发结石并左肾盏积液 2、糖尿病 3、胆囊多发结石	603	20140620	CaOx	2014	6	Summer	Male	56	Middle age (40-60)	1	0	1	0	0	0	0	0	0	0	0	0	0	0	0	0	0	0	0	0	0	0	0	1	0	0	0	0	0	0	0	0	0	Calcium Stone	No	COM	COD
王辉龙	1、双肾结石 2、左输尿管上段结石	604	20140620	CaOx	2014	6	Summer	Male	25	Young age (<40)	1	0	0	0	0	0	0	0	0	0	0	0	0	0	0	0	0	0	0	0	0	0	0	0	0	0	0	0	0	0	0	0	0	Calcium Stone	Yes	COM	CA	UA
黄辉	右输尿管中段结石伴积水，泌尿系感染	605	20140620	CaOx	2014	6	Summer	Male	43	Middle age (40-60)	2	1	1	0	0	0	0	0	0	0	0	0	0	0	0	0	0	0	0	0	0	0	0	0	0	0	0	0	0	0	0	0	0	Calcium Stone	No	COM	COD
甄艳留	左输尿管中段结石伴积水	606	20140620	CaP	2014	6	Summer	Female	60	High age (>60)	2	0	1	0	0	0	0	0	0	0	0	0	0	0	0	0	0	0	0	0	0	0	0	0	0	0	0	0	0	0	0	0	0	Calcium Stone	Yes	CaP	MAP
蔡育华	双肾多发结石伴感染，左肾中度积液。重度脂肪感	607	20140623	CA	2014	6	Summer	Female	48	Middle age (40-60)	1	1	1	0	0	0	0	0	0	0	0	0	0	0	0	0	0	0	0	0	0	0	0	0	0	0	0	0	0	0	0	0	0	Infection Stone	Yes	CA	MAP	CaP
江贤志	1、右肾铸型结石 2、左肾萎缩	608	20140623	CaOx	2014	6	Summer	Male	49	Middle age (40-60)	1	0	0	0	0	0	1	0	0	0	0	0	0	0	0	0	0	0	0	0	0	0	0	0	0	0	0	0	0	0	0	0	1	Calcium Stone	No	COM	COD
李镇贤	右肾铸型结石并积液和感染	609	20140623	CaOx	2014	6	Summer	Male	46	Middle age (40-60)	1	1	1	0	0	0	0	0	0	0	0	0	0	0	0	0	0	0	0	0	0	0	0	0	0	0	0	0	0	0	0	0	1	Calcium Stone	No	COM	COD
张秀丽	1、右肾结石并少量积液 2、左肾囊肿 3、腰4、5椎体滑脱	610	20140623	CaOx	2014	6	Summer	Female	48	Middle age (40-60)	1	0	1	0	0	0	0	0	0	0	1	0	0	0	0	0	0	0	0	0	0	0	0	0	0	0	0	0	0	0	0	0	0	Calcium Stone	No	COM	COD
王菊华	1、左肾多发结石 2、右输尿管下段结石	611	20140623	MAP	2014	6	Summer	Male	63	High age (>60)	1	0	0	0	0	0	0	0	0	0	0	0	0	0	0	0	0	0	0	0	0	0	0	0	0	0	0	0	0	0	0	0	0	Infection Stone	Yes	MAP	CA	CaP(CO3)
刘伟明	右肾多发石 右肾积水,泌尿系感染	612	20140623	CA	2014	6	Summer	Male	42	Middle age (40-60)	1	1	1	0	0	0	0	0	0	0	0	0	0	0	0	0	0	0	0	0	0	0	0	0	0	0	0	0	0	0	0	0	0	Infection Stone	Yes	CA	COM	COD
李应珍	1.右输尿管中段结石并右肾积水 2.双肾多发结石	613	20140623	CaOx	2014	6	Summer	Female	79	High age (>60)	2	0	1	0	0	0	0	0	0	0	0	0	0	0	0	0	0	0	0	0	0	0	0	0	0	0	0	0	0	0	0	0	0	Calcium Stone	No	COM	COD
尹观康	右肾多发结石和感染，左肾萎缩	614	20140624	CaOx	2014	6	Summer	Male	56	Middle age (40-60)	1	1	0	0	0	0	1	0	0	0	0	0	0	0	0	0	0	0	0	0	0	0	0	0	0	0	0	0	0	0	0	0	0	Calcium Stone	Yes	COM	UA
刘伟洲	1.左输尿管下段结石并左肾积水 2.右输尿管上段结石并右肾积水 3.双肾结石。	615	20140624	CA	2014	6	Summer	Male	42	Middle age (40-60)	2	0	1	0	0	0	0	0	0	0	0	0	0	0	0	0	0	0	0	0	0	0	0	0	0	0	0	0	0	0	0	0	0	Infection Stone	Yes	CA	COM	CaP(CO3)
陈进军	左输尿管下段结石并左肾积水 双肾结石	616	20140624	CaOx	2014	6	Summer	Male	49	Middle age (40-60)	2	0	1	0	0	0	0	0	0	0	0	0	0	0	0	0	0	0	0	0	0	0	0	0	0	0	0	0	0	0	0	0	0	Calcium Stone	No	COM	COD
张盛洪	1.右肾多发结石 2.左PCNL术后	617	20140624	Uric Acid Stone	2014	6	Summer	Male	39	Young age (<40)	1	0	0	0	0	0	0	0	0	0	0	0	0	0	0	0	0	0	0	0	0	0	0	0	0	0	0	0	0	0	0	0	0	Uric Acid Stone	No	UA
邝国仪	1.左输尿管结石 2.左肾结石 3.高血压病（3级，极高危） 4.冠心病支架置入术后	618	20140624	CaOx	2014	6	Summer	Male	64	High age (>60)	2	0	0	0	0	0	0	0	0	0	0	0	0	0	0	0	0	0	0	0	0	0	0	0	1	0	0	0	1	1	0	0	0	Calcium Stone	No	COM
蔡玉霞	1.双肾多发结石 2.右肾囊肿 3.鼻咽癌化疗后	619	20140624	CaOx	2014	6	Summer	Female	57	Middle age (40-60)	1	0	0	0	0	0	0	0	0	0	1	0	1	0	0	0	0	0	0	0	0	0	0	0	0	0	0	0	0	0	0	0	0	Calcium Stone	No	COM	COD
林丽冰	1、肾绞痛 2、左肾鹿角型结石	620	20140624	CA	2014	6	Summer	Female	49	Middle age (40-60)	1	0	0	0	0	0	0	0	0	0	0	0	0	0	0	0	0	0	0	0	0	0	0	0	0	0	0	0	0	0	0	0	1	Infection Stone	No	CA	MAP	AU
黄弘彬	左输尿管下段结石并积水	621	20140624	AU	2014	6	Summer	Male	2	Young age (<40)	2	0	1	0	0	0	0	0	0	0	0	0	0	0	0	0	0	0	0	0	0	0	0	0	0	0	0	0	0	0	0	0	0	Infection Stone	Yes	AU	NaU
祁沛洪	双肾结石	622	20140624	CaOx	2014	6	Summer	Male	52	Middle age (40-60)	1	0	0	0	0	0	0	0	0	0	0	0	0	0	0	0	0	0	0	0	0	0	0	0	0	0	0	0	0	0	0	0	0	Calcium Stone	No	COM	COD
黄柏烟	右肾结石 脂肪肝 胆囊多发息肉 慢性胃炎	623	20140624	CA	2014	6	Summer	Female	45	Middle age (40-60)	1	0	0	0	0	0	0	0	0	0	0	0	0	0	0	0	0	0	1	0	0	0	0	0	0	0	0	0	0	0	0	0	0	Infection Stone	Yes	CA	MAP	CaP(CO3)
陈明生	1、右肾铸型结石并积液 2、高血压病	624	20140624	CaOx	2014	6	Summer	Male	48	Middle age (40-60)	1	0	1	0	0	0	0	0	0	0	0	0	0	0	0	0	0	0	0	0	0	0	0	0	1	0	0	0	0	0	0	0	1	Calcium Stone	No	COM
陈伟荣	1.左肾多发结石并重度积液	625	20140624	CaOx	2014	6	Summer	Male	51	Middle age (40-60)	1	0	1	0	1	0	0	0	0	0	0	0	0	0	0	0	0	0	0	0	0	0	0	0	0	0	0	0	0	0	0	0	0	Calcium Stone	No	COM	COD
刘定辉	后尿道结石	626	20140624	CaOx	2014	6	Summer	Male	33	Young age (<40)	4	0	0	0	0	0	0	0	0	0	0	0	0	0	0	0	0	0	0	0	0	0	0	0	0	0	0	0	0	0	0	0	0	Calcium Stone	No	COM	COD
戴妙莲	肾结石	627	20140624	CaOx	2014	6	Summer	Female	31	Young age (<40)	1	0	0	0	0	0	0	0	0	0	0	0	0	0	0	0	0	0	0	0	0	0	0	0	0	0	0	0	0	0	0	0	0	Calcium Stone	No	COD	COM
郑曼枚	1.左肾结石 2.右肾小结石	628	20140625	Uric Acid Stone	2014	6	Summer	Male	57	Middle age (40-60)	1	0	0	0	0	0	0	0	0	0	0	0	0	0	0	0	0	0	0	0	0	0	0	0	0	0	0	0	0	0	0	0	0	Uric Acid Stone	Yes	UA	COM
谭德华	１.左肾多发结石并积液 2.左输尿管上段结石 3.右肾多发结石 4.右肾萎缩	629	20140625	CA	2014	6	Summer	Male	37	Young age (<40)	1	0	1	0	0	0	1	0	0	0	0	0	0	0	0	0	0	0	0	0	0	0	0	0	0	0	0	0	0	0	0	0	0	Infection Stone	Yes	CA	CaP(CO3)	MAP
邓巨林	1、右输尿管结石并肾积液 2、双肾多发结石 3、前列腺增生症	630	20140625	CaOx	2014	6	Summer	Male	52	Middle age (40-60)	2	0	1	0	0	0	0	0	0	0	0	0	0	0	1	0	0	0	0	0	0	0	0	0	0	0	0	0	0	0	0	0	0	Calcium Stone	No	COM	COD
曾繁兴	1、左肾结石 2、右肾萎缩 3、尿路感染	631	20140625	CA	2014	6	Summer	Male	41	Middle age (40-60)	1	1	0	0	0	0	1	0	0	0	0	0	0	0	0	0	0	0	0	0	0	0	0	0	0	0	0	0	0	0	0	0	0	Infection Stone	Yes	CA	MAP	COM
李花	右肾结石并积液和感染	632	20140625	CaOx	2014	6	Summer	Female	26	Young age (<40)	1	1	1	0	0	0	0	0	0	0	0	0	0	0	0	0	0	0	0	0	0	0	0	0	0	0	0	0	0	0	0	0	0	Calcium Stone	No	COM	COD
杨兆昌	1、右肾盂结石； 2、右肾积液。	633	20140625	CA	2014	6	Summer	Male	63	High age (>60)	1	0	1	0	0	0	0	0	0	0	0	0	0	0	0	0	0	0	0	0	0	0	0	0	0	0	0	0	0	0	0	0	0	Infection Stone	Yes	CA	COD	COM
陈志勇	1.左肾多发结石	634	20140625	CaOx	2014	6	Summer	Male	35	Young age (<40)	1	0	0	0	0	0	0	0	0	0	0	0	0	0	0	0	0	0	0	0	0	0	0	0	0	0	0	0	0	0	0	0	0	Calcium Stone	No	COM	COD
邱少兰	肾结石	635	20140626	Uric Acid Stone	2014	6	Summer	Female	65	High age (>60)	1	0	0	0	0	0	0	0	0	0	0	0	0	0	0	0	0	0	0	0	0	0	0	0	0	0	0	0	0	0	0	0	0	Uric Acid Stone	Yes	UA	COM
钟方德	1、右侧输尿管结石 2、双肾结石	636	20140626	CaOx	2014	6	Summer	Male	46	Middle age (40-60)	2	0	0	0	0	0	0	0	0	0	0	0	0	0	0	0	0	0	0	0	0	0	0	0	0	0	0	0	0	0	0	0	0	Calcium Stone	No	COD	COM
叶潭华	1、血尿查因 2、双肾铸型结石 3、前列腺增生症 4、高血压病 5、2型糖尿病 6、肺气肿	637	20140626	CA	2014	6	Summer	Male	68	High age (>60)	1	0	0	0	0	0	0	0	0	0	0	0	0	0	1	0	0	0	0	0	0	0	0	1	1	0	0	0	0	0	0	0	1	Infection Stone	Yes	CA	MAP	CaP(CO3)
苏剑华	右肾多发结石 左PCNL术后	638	20140626	CaOx	2014	6	Summer	Male	40	Middle age (40-60)	1	0	0	0	0	0	0	0	0	0	0	0	0	0	0	0	0	0	0	0	0	0	0	0	0	0	0	0	0	0	0	0	0	Calcium Stone	No	COM	COD
义初上	双肾结石	639	20140626	Uric Acid Stone	2014	6	Summer	Male	43	Middle age (40-60)	1	0	0	0	0	0	0	0	0	0	0	0	0	0	0	0	0	0	0	0	0	0	0	0	0	0	0	0	0	0	0	0	0	Uric Acid Stone	No	UA
罗惠君	1.右肾多发性结石并右肾积液 2.左肾多发性结石 3.轻度贫血	640	20140626	MAP	2014	6	Summer	Female	27	Young age (<40)	1	0	1	0	0	0	0	0	0	0	0	0	0	0	0	0	0	0	0	0	0	0	1	0	0	0	0	0	0	0	0	0	0	Infection Stone	Yes	MAP	CA	CaP(CO3)
王辉龙	1、双肾结石 2、左输尿管上段结石	641	20140626	Uric Acid Stone	2014	6	Summer	Male	25	Young age (<40)	1	0	0	0	0	0	0	0	0	0	0	0	0	0	0	0	0	0	0	0	0	0	0	0	0	0	0	0	0	0	0	0	0	Uric Acid Stone	Yes	UA	COM
梁英	1、左肾结石 2、右肾萎缩	642	20140626	Uric Acid Stone	2014	6	Summer	Female	63	High age (>60)	1	0	0	0	0	0	1	0	0	0	0	0	0	0	0	0	0	0	0	0	0	0	0	0	0	0	0	0	0	0	0	0	0	Uric Acid Stone	No	UA
黄勤善	1、左肾多发结石 2、右肾小结石	643	20140626	CaOx	2014	6	Summer	Male	44	Middle age (40-60)	1	0	0	0	0	0	0	0	0	0	0	0	0	0	0	0	0	0	0	0	0	0	0	0	0	0	0	0	0	0	0	0	0	Calcium Stone	No	COM	COD
温爱清	右肾结石 右肾重度积液 右侧输尿管下段结石 左肾结石	644	20140626	CaOx	2014	6	Summer	Female	58	Middle age (40-60)	1	0	1	0	1	0	0	0	0	0	0	0	0	0	0	0	0	0	0	0	0	0	0	0	0	0	0	0	0	0	0	0	0	Calcium Stone	No	COM	COD
危美英	右肾盂结石	645	20140626	CaOx	2014	6	Summer	Female	54	Middle age (40-60)	1	0	0	0	0	0	0	0	0	0	0	0	0	0	0	0	0	0	0	0	0	0	0	0	0	0	0	0	0	0	0	0	0	Calcium Stone	No	COM	COD
邢天海	右输尿管上段结石	646	20140626	CaOx	2014	6	Summer	Male	38	Young age (<40)	2	0	0	0	0	0	0	0	0	0	0	0	0	0	0	0	0	0	0	0	0	0	0	0	0	0	0	0	0	0	0	0	0	Calcium Stone	No	COM	COD
赵少琼	左肾铸型结石伴左肾积水和感染，结节性甲状腺肿大	647	20140626	CaOx	2014	6	Summer	Female	50	Middle age (40-60)	1	1	1	0	0	0	0	0	0	0	0	0	0	0	0	0	0	0	0	0	0	0	0	0	0	0	0	0	0	0	0	0	1	Calcium Stone	No	COM
季笑英	1.双侧输尿管结石 2.双肾结石	648	20140626	CaP	2014	6	Summer	Female	47	Middle age (40-60)	2	0	0	0	0	0	0	0	0	0	0	0	0	0	0	0	0	0	0	0	0	0	0	0	0	0	0	0	0	0	0	0	0	Calcium Stone	No	CaHPO4	CaP
张跃成	右输尿管上段结石	649	20140626	CaOx	2014	6	Summer	Male	45	Middle age (40-60)	2	0	0	0	0	0	0	0	0	0	0	0	0	0	0	0	0	0	0	0	0	0	0	0	0	0	0	0	0	0	0	0	0	Calcium Stone	No	COM
杨记环	1、右肾积水 2、右肾结石 3、左肾结石	650	20140626	CaOx	2014	6	Summer	Female	52	Middle age (40-60)	1	0	1	0	0	0	0	0	0	0	0	0	0	0	0	0	0	0	0	0	0	0	0	0	0	0	0	0	0	0	0	0	0	Calcium Stone	No	COM	COD
葛汉文	1、双肾铸型结石并轻度积水 2、双侧重复肾盂输尿管畸形	651	20140626	Uric Acid Stone	2014	6	Summer	Male	40	Middle age (40-60)	1	0	1	0	0	0	0	1	0	0	0	0	0	0	0	0	0	0	0	0	0	0	0	0	0	0	0	0	0	0	0	0	1	Uric Acid Stone	No	UA
黄志坤	1.左输尿管上段结石并左肾积液 2.双肾囊肿 3.右肾结石并右肾积水 4.高血压病	652	20140626	Uric Acid Stone	2014	6	Summer	Male	45	Middle age (40-60)	2	0	1	0	0	0	0	0	0	0	1	0	0	0	0	0	0	0	0	0	0	0	0	0	1	0	0	0	0	0	0	0	0	Uric Acid Stone	No	UA
钟志平	1.右肾结石合并右肾积水 2.右输尿管上段结石	653	20140626	CaOx	2014	6	Summer	Male	54	Middle age (40-60)	1	0	1	0	0	0	0	0	0	0	0	0	0	0	0	0	0	0	0	0	0	0	0	0	0	0	0	0	0	0	0	0	0	Calcium Stone	No	COM	COD
陈新玉	右输尿管结石 左PCNL术后 右URL术后	654	20140626	CaOx	2014	6	Summer	Female	60	High age (>60)	2	0	0	0	0	0	0	0	0	0	0	0	0	0	0	0	0	0	0	0	0	0	0	0	0	0	0	0	0	0	0	0	0	Calcium Stone	No	COM
郑国林	右输尿管上段结石	655	20140626	CaOx	2014	6	Summer	Male	49	Middle age (40-60)	2	0	0	0	0	0	0	0	0	0	0	0	0	0	0	0	0	0	0	0	0	0	0	0	0	0	0	0	0	0	0	0	0	Calcium Stone	No	COM	COD
谢德容	右肾结石和感染	656	20140627	CaOx	2014	6	Summer	Female	50	Middle age (40-60)	1	1	0	0	0	0	0	0	0	0	0	0	0	0	0	0	0	0	0	0	0	0	0	0	0	0	0	0	0	0	0	0	0	Calcium Stone	No	COM
李熏伟	1、右肾多发结石 2、右肾重度积水 3、右肾造瘘术后 4、十二指肠穿孔修补术后	657	20140627	CaOx	2014	6	Summer	Male	22	Young age (<40)	1	0	1	0	1	0	0	0	0	0	0	0	0	0	0	0	0	0	0	0	0	0	0	0	0	0	0	0	0	0	0	0	0	Calcium Stone	No	COM	COD
吴明	左输尿管中段结石伴积水	658	20140627	CaOx	2014	6	Summer	Female	58	Middle age (40-60)	2	0	1	0	0	0	0	0	0	0	0	0	0	0	0	0	0	0	0	0	0	0	0	0	0	0	0	0	0	0	0	0	0	Calcium Stone	Yes	COD	COM	CA
郭雪梅	1.左肾铸型结石并左肾中度积水， 2.右肾铸型结石、右输尿管中上段结石并右肾中度积水。	659	20140630	MAP	2014	6	Summer	Female	49	Middle age (40-60)	1	0	1	0	0	0	0	0	0	0	0	0	0	0	0	0	0	0	0	0	0	0	0	0	0	0	0	0	0	0	0	0	1	Infection Stone	Yes	MAP	CaP(CO3)	CA
李润宽	1.右输尿管上段结石并右肾积液。 2.左肾多发小结石。 3.双肾多发小囊肿。	660	20140630	CaOx	2014	6	Summer	Female	48	Middle age (40-60)	2	0	1	0	0	0	0	0	0	0	0	0	0	0	0	0	0	0	0	0	0	0	0	0	0	0	0	0	0	0	0	0	0	Calcium Stone	No	COM	COD
李竟春	右肾多发结石和感染，右肾切开取石术后	661	20140630	CA	2014	6	Summer	Female	60	High age (>60)	1	1	0	0	0	0	0	0	0	0	0	0	0	0	0	0	0	0	0	0	0	0	0	0	0	0	0	0	0	0	0	0	0	Infection Stone	Yes	CA	COM	CaP
程剑飞	左肾多发性结石伴积液	662	20140630	CaOx	2014	6	Summer	Male	33	Young age (<40)	1	0	1	0	0	0	0	0	0	0	0	0	0	0	0	0	0	0	0	0	0	0	0	0	0	0	0	0	0	0	0	0	0	Calcium Stone	No	COM	COD
阳小林	右输尿管上段结石 左肾结石	663	20140630	CaOx	2014	6	Summer	Male	55	Middle age (40-60)	2	0	0	0	0	0	0	0	0	0	0	0	0	0	0	0	0	0	0	0	0	0	0	0	0	0	0	0	0	0	0	0	0	Calcium Stone	Yes	COD	CA	COM
赖奕柱	1）左肾多发性结石； 2）左肾积液； 3）右肾小结石； 4）左侧肾盂成形术后。	664	20140630	CaOx	2014	6	Summer	Male	32	Young age (<40)	1	0	1	0	0	0	0	0	0	0	0	0	0	0	0	0	0	0	0	0	0	0	0	0	0	0	0	0	0	0	0	0	0	Calcium Stone	No	COD	COM
伍伟杰	膀胱结石。	665	20140630	CA	2014	6	Summer	Male	61	High age (>60)	3	0	0	0	0	0	0	0	0	0	0	0	0	0	0	0	0	0	0	0	0	0	0	0	0	0	0	0	0	0	0	0	0	Infection Stone	Yes	CA	COM
陈惠贤	双肾结石	666	20140630	Uric Acid Stone	2014	6	Summer	Male	59	Middle age (40-60)	1	0	0	0	0	0	0	0	0	0	0	0	0	0	0	0	0	0	0	0	0	0	0	0	0	0	0	0	0	0	0	0	0	Uric Acid Stone	No	UA
曹罗英	左输尿管上段结石，双肾结石并积液和感染	667	20140701	CaOx	2014	7	Summer	Female	58	Middle age (40-60)	2	1	1	0	0	0	0	0	0	0	0	0	0	0	0	0	0	0	0	0	0	0	0	0	0	0	0	0	0	0	0	0	0	Calcium Stone	Yes	COD	COM	AU
阮连金	1、左肾铸形结石伴感染；右PCNL术后；右肾积液；糖尿病；胃溃疡。	668	20140701	CaOx	2014	7	Summer	Female	59	Middle age (40-60)	1	1	1	0	0	0	0	0	0	0	0	0	0	0	0	0	1	0	0	0	0	0	0	1	0	0	0	0	0	0	0	0	1	Calcium Stone	No	COM
朱泳佳	双肾多发性结石和感染。慢性肾功能衰竭，梗阻性肾病，高血压病3级（极高危组），结节性甲状腺肿，双侧颈动脉粥样硬化	669	20140701	Uric Acid Stone	2014	7	Summer	Female	74	High age (>60)	1	1	0	0	1	0	0	0	0	0	0	0	0	0	0	1	0	0	0	0	0	0	0	0	1	0	0	0	0	0	0	0	0	Uric Acid Stone	Yes	NaU	COM	UA
周惠芬	左肾铸型结石伴感染	670	20140701	CaOx	2014	7	Summer	Female	72	High age (>60)	1	1	0	0	0	0	0	0	0	0	0	0	0	0	0	0	0	0	0	0	0	0	0	0	0	0	0	0	0	0	0	0	1	Calcium Stone	No	COM	COD
吴松娣	1、左侧输尿管上段结石并左肾重度积液 2、右肾重度积液 3、急性肾功能衰竭：氮质血症 4、泌尿系感染	671	20140701	CaOx	2014	7	Summer	Female	44	Middle age (40-60)	2	1	1	0	1	0	0	0	0	0	0	0	0	0	0	0	0	0	0	0	0	0	0	0	0	0	0	0	0	0	0	0	0	Calcium Stone	No	COM	COD
肖重莲	1.左肾铸型结石 2.右肾铸型结石 3.泌尿系感染	672	20140701	Uric Acid Stone	2014	7	Summer	Female	50	Middle age (40-60)	1	1	0	0	0	0	0	0	0	0	0	0	0	0	0	0	0	0	0	0	0	0	0	0	0	0	0	0	0	0	0	0	1	Uric Acid Stone	Yes	UA	COM
陈逸林	1、左肾多发结石	673	20140701	CaOx	2014	7	Summer	Male	47	Middle age (40-60)	1	0	0	0	0	0	0	0	0	0	0	0	0	0	0	0	0	0	0	0	0	0	0	0	0	0	0	0	0	0	0	0	0	Calcium Stone	No	COM	COD
冯营珍	1.右肾铸型结石并积液 2.Ⅱ型糖尿病	674	20140701	Uric Acid Stone	2014	7	Summer	Female	59	Middle age (40-60)	1	0	1	0	0	0	0	0	0	0	0	0	0	0	0	0	0	0	0	0	0	0	0	1	0	0	0	0	0	0	0	0	1	Uric Acid Stone	Yes	UA	COM
李鹏生	左输尿管下段结石	675	20140701	CaOx	2014	7	Summer	Male	42	Middle age (40-60)	2	0	0	0	0	0	0	0	0	0	0	0	0	0	0	0	0	0	0	0	0	0	0	0	0	0	0	0	0	0	0	0	0	Calcium Stone	Yes	COD	CA	COM
王九阳	右肾结石伴感染	676	20140701	CA	2014	7	Summer	Male	50	Middle age (40-60)	1	1	0	0	0	0	0	0	0	0	0	0	0	0	0	0	0	0	0	0	0	0	0	0	0	0	0	0	0	0	0	0	0	Infection Stone	Yes	CA	COM
叶燕颜	肾结石	677	20140701	CaP	2014	7	Summer	Female	49	Middle age (40-60)	1	0	0	0	0	0	0	0	0	0	0	0	0	0	0	0	0	0	0	0	0	0	0	0	0	0	0	0	0	0	0	0	0	Calcium Stone	No	CaHPO4	CaP
何飞猎	1.膀胱多发结石 2.前列腺增生症 3.老年痴呆症	678	20140702	Uric Acid Stone	2014	7	Summer	Male	90	High age (>60)	3	0	0	0	0	0	0	0	0	0	0	0	0	0	1	0	0	0	0	0	0	0	0	0	0	0	0	0	0	0	0	0	0	Uric Acid Stone	No	UA
王柏定	1、右侧URS术后 2、左侧睾丸精原细胞瘤综合治疗后	679	20140702	Uric Acid Stone	2014	7	Summer	Male	24	Young age (<40)	2	0	0	0	0	0	0	0	0	0	0	0	1	0	0	0	0	0	0	0	0	0	0	0	0	0	0	0	0	0	0	0	0	Uric Acid Stone	No	UA
李玉颜	1.右输尿管上段结石并右肾积液 2.泌尿系感染 3.糖尿病 4.脂肪肝	680	20140702	CA	2014	7	Summer	Female	34	Young age (<40)	2	1	1	0	0	0	0	0	0	0	0	0	0	0	0	0	0	0	1	0	0	0	0	1	0	0	0	0	0	0	0	0	0	Infection Stone	Yes	CA	COM	COD
龚政迪	1.右输尿管中段结石 2.右输尿管右肾重度积水 3.右输尿管多处狭窄 4.左肾鹿角型结石合并轻度积水	681	20140702	CaOx	2014	7	Summer	Male	41	Middle age (40-60)	2	0	1	1	1	0	0	0	0	0	0	0	0	0	0	0	0	0	0	0	0	0	0	0	0	0	0	0	0	0	0	0	1	Calcium Stone	No	COM
赖桂英	1、胆囊结石 2、左肾结石 3、右肾结石	682	20140702	CaOx	2014	7	Summer	Female	58	Middle age (40-60)	1	0	0	0	0	0	0	0	0	0	0	0	0	0	0	0	0	0	0	0	0	0	0	0	0	0	0	0	0	0	0	0	0	Calcium Stone	No	COM	COD
梁少芬	左肾结石	683	20140702	CaOx	2014	7	Summer	Female	54	Middle age (40-60)	1	0	0	0	0	0	0	0	0	0	0	0	0	0	0	0	0	0	0	0	0	0	0	0	0	0	0	0	0	0	0	0	0	Calcium Stone	No	COM	COD
黄心如	1、双肾多发结石并积液 2、胆囊多发结石	684	20140702	Cystine Stone	2014	7	Summer	Female	14	Young age (<40)	1	0	1	0	0	0	0	0	0	0	0	0	0	0	0	0	0	0	0	0	0	0	0	0	0	0	0	0	0	0	0	0	0	Cystine Stone	No	L-CYS
王智强	1.左输尿管上段结石并左肾积液 2.左肾多发结石	685	20140702	CaOx	2014	7	Summer	Male	35	Young age (<40)	2	0	1	0	0	0	0	0	0	0	0	0	0	0	0	0	0	0	0	0	0	0	0	0	0	0	0	0	0	0	0	0	0	Calcium Stone	Yes	COD	COM	CA
邓细棋	双肾结石并轻度积水	686	20140702	Uric Acid Stone	2014	7	Summer	Male	37	Young age (<40)	1	0	1	0	0	0	0	0	0	0	0	0	0	0	0	0	0	0	0	0	0	0	0	0	0	0	0	0	0	0	0	0	0	Uric Acid Stone	No	UA
王佩珍	左输尿管下段结石和感染，左肾积水，右肾结石，左肾无功能	687	20140702	CaOx	2014	7	Summer	Female	59	Middle age (40-60)	2	1	1	0	1	1	0	0	0	0	0	0	0	0	0	0	0	0	0	0	0	0	0	0	0	0	0	0	0	0	0	0	0	Calcium Stone	No	COM	COD
郭志贤	右输尿管结石 左肾结石	688	20140702	CaOx	2014	7	Summer	Female	66	High age (>60)	2	0	0	0	0	0	0	0	0	0	0	0	0	0	0	0	0	0	0	0	0	0	0	0	0	0	0	0	0	0	0	0	0	Calcium Stone	No	COM	COD
黄新祥	右肾鹿角形结石	689	20140703	Uric Acid Stone	2014	7	Summer	Male	45	Middle age (40-60)	1	0	0	0	0	0	0	0	0	0	0	0	0	0	0	0	0	0	0	0	0	0	0	0	0	0	0	0	0	0	0	0	1	Uric Acid Stone	No	UA
郭爱金	左肾多发结石并积液和感染。，左肾造瘘术后	690	20140703	CaOx	2014	7	Summer	Female	70	High age (>60)	1	1	1	0	0	0	0	0	0	0	0	0	0	0	0	0	0	0	0	0	0	0	0	0	0	0	0	0	0	0	0	0	0	Calcium Stone	No	COM
李木顺	右肾多发石 右肾积液	691	20140703	CaOx	2014	7	Summer	Male	62	High age (>60)	1	0	1	0	0	0	0	0	0	0	0	0	0	0	0	0	0	0	0	0	0	0	0	0	0	0	0	0	0	0	0	0	0	Calcium Stone	No	COM	COD
黄灿和	左肾铸型结石	692	20140703	CA	2014	7	Summer	Male	49	Middle age (40-60)	1	0	0	0	0	0	0	0	0	0	0	0	0	0	0	0	0	0	0	0	0	0	0	0	0	0	0	0	0	0	0	0	1	Infection Stone	Yes	CA	COM
潘秀珍	右输尿管结石和感染，左肾结石	693	20140703	CaOx	2014	7	Summer	Female	44	Middle age (40-60)	2	1	0	0	0	0	0	0	0	0	0	0	0	0	0	0	0	0	0	0	0	0	0	0	0	0	0	0	0	0	0	0	0	Calcium Stone	No	COM	COD
黄喜荣	右输尿管中段结石 右肾结石合并重度积液 尿路感染	694	20140703	CA	2014	7	Summer	Female	61	High age (>60)	2	1	1	0	1	0	0	0	0	0	0	0	0	0	0	0	0	0	0	0	0	0	0	0	0	0	0	0	0	0	0	0	0	Infection Stone	Yes	CA	CaP	MAP
潘亚娣	右肾多发结石并积液 左肾结石	695	20140703	CaOx	2014	7	Summer	Female	53	Middle age (40-60)	1	0	1	0	0	0	0	0	0	0	0	0	0	0	0	0	0	0	0	0	0	0	0	0	0	0	0	0	0	0	0	0	0	Calcium Stone	No	COM
李传贵	1、右肾、输尿管结石 2、左肾切除术后	696	20140703	Uric Acid Stone	2014	7	Summer	Female	61	High age (>60)	1	0	0	0	0	0	0	0	0	0	0	0	0	0	0	0	0	0	0	0	0	0	0	0	0	0	0	0	0	0	0	0	0	Uric Acid Stone	No	UA
黎毅研	双肾结石并积液	697	20140703	CaOx	2014	7	Summer	Male	39	Young age (<40)	1	0	1	0	0	0	0	0	0	0	0	0	0	0	0	0	0	0	0	0	0	0	0	0	0	0	0	0	0	0	0	0	0	Calcium Stone	No	COM	COD
江志坚	1、右肾多发结石并积液 2、左肾多发结石	698	20140703	CaOx	2014	7	Summer	Male	39	Young age (<40)	1	0	1	0	0	0	0	0	0	0	0	0	0	0	0	0	0	0	0	0	0	0	0	0	0	0	0	0	0	0	0	0	0	Calcium Stone	No	COM
陈莲娣	1.右输尿管上段结石、右肾结石并轻度积液和感染，高血压	699	20140703	Uric Acid Stone	2014	7	Summer	Female	54	Middle age (40-60)	2	1	1	0	0	0	0	0	0	0	0	0	0	0	0	0	0	0	0	0	0	0	0	0	1	0	0	0	0	0	0	0	0	Uric Acid Stone	Yes	UA	COM
苏詠芳	右移植肾输尿管狭窄；输尿管结石，右移植肾输尿管置管术后	700	20140704	CA	2014	7	Summer	Female	50	Middle age (40-60)	2	0	0	1	0	0	0	0	0	0	0	1	0	0	0	0	0	0	0	0	0	0	0	0	0	0	0	0	0	0	0	0	0	Infection Stone	Yes	CA	CaP(CO3)	COM
李桂兴	1、右侧输尿管上段多发结石并右肾积液(中-重度） 2、右肾结石 3、左侧岛叶动脉瘤栓塞术后	701	20140704	MAP	2014	7	Summer	Male	58	Middle age (40-60)	2	0	1	0	0	0	0	0	0	0	0	0	1	0	0	0	0	0	0	0	0	0	0	0	0	0	0	0	0	0	0	0	0	Infection Stone	Yes	MAP	CA	CaP(CO3)
葛汉文	1、双肾铸型结石并轻度积水 2、双侧重复肾盂输尿管畸形	702	20140704	Uric Acid Stone	2014	7	Summer	Male	40	Middle age (40-60)	1	0	1	0	0	0	0	1	0	0	0	0	0	0	0	0	0	0	0	0	0	0	0	0	0	0	0	0	0	0	0	0	1	Uric Acid Stone	No	UA
周镜就	左肾铸型多发结石并积液和感染，右肾结石，慢性肾功能不全，高血压病	703	20140704	MAP	2014	7	Summer	Male	56	Middle age (40-60)	1	1	1	0	1	0	0	0	0	0	0	0	0	0	0	0	0	0	0	0	0	0	0	0	1	0	0	0	0	0	0	0	1	Infection Stone	No	MAP
符成有	双肾结石 UPJO术后	704	20140704	CaOx	2014	7	Summer	Male	32	Young age (<40)	1	0	0	0	0	0	0	0	0	0	0	0	0	0	0	0	0	0	0	0	0	0	0	0	0	0	0	0	0	0	0	0	0	Calcium Stone	No	COM	COD
罗宁	右肾多发结石	705	20140704	CaOx	2014	7	Summer	Male	43	Middle age (40-60)	1	0	0	0	0	0	0	0	0	0	0	0	0	0	0	0	0	0	0	0	0	0	0	0	0	0	0	0	0	0	0	0	0	Calcium Stone	No	COM	COD
陈坤好	右肾多发结石和感染。左肾结石，左肾萎缩，高血压病，2型糖尿病，脊髓灰质炎后遗症	706	20140704	CA	2014	7	Summer	Female	51	Middle age (40-60)	1	1	0	0	0	0	1	0	0	0	0	0	0	0	0	0	0	0	0	0	0	0	0	1	1	0	0	0	0	0	0	0	0	Infection Stone	Yes	CA	COM	COD
梁婉芬	右输尿管结石 左肾结石 高血压病	707	20140704	Uric Acid Stone	2014	7	Summer	Female	72	High age (>60)	2	0	0	0	0	0	0	0	0	0	0	0	0	0	0	0	0	0	0	0	0	0	0	0	1	0	0	0	0	0	0	0	0	Uric Acid Stone	No	UA
陈本文	1.右肾结石并积水 2.左肾萎缩	708	20140704	CaOx	2014	7	Summer	Male	59	Middle age (40-60)	1	0	1	0	0	0	1	0	0	0	0	0	0	0	0	0	0	0	0	0	0	0	0	0	0	0	0	0	0	0	0	0	0	Calcium Stone	No	COM	COD
徐金棋	膀胱结石，前列腺增生症，TURP术后，糖尿病待排	709	20140704	CaOx	2014	7	Summer	Male	81	High age (>60)	3	0	0	0	0	0	0	0	0	0	0	0	0	0	1	0	0	0	0	0	0	0	0	1	0	0	0	0	0	0	0	0	0	Calcium Stone	No	COM	COD
徐炽威	膀胱结石	710	20140704	Uric Acid Stone	2014	7	Summer	Male	70	High age (>60)	3	0	0	0	0	0	0	0	0	0	0	0	0	0	0	0	0	0	0	0	0	0	0	0	0	0	0	0	0	0	0	0	0	Uric Acid Stone	No	UA
林民利	左肾结石伴积水	711	20140704	Uric Acid Stone	2014	7	Summer	Male	54	Middle age (40-60)	1	0	1	0	0	0	0	0	0	0	0	0	0	0	0	0	0	0	0	0	0	0	0	0	0	0	0	0	0	0	0	0	0	Uric Acid Stone	Yes	UA	COM
车瑞娟	1、右肾多发结石 2、左肾术后缺如 3、右肾置管术后	712	20140707	Uric Acid Stone	2014	7	Summer	Female	72	High age (>60)	1	0	0	0	0	0	0	1	0	0	0	0	0	0	0	0	0	0	0	0	0	0	0	0	0	0	0	0	0	0	0	0	0	Uric Acid Stone	No	UA
冯国基	后尿道结石	713	20140707	CaOx	2014	7	Summer	Male	54	Middle age (40-60)	4	0	0	0	0	0	0	0	0	0	0	0	0	0	0	0	0	0	0	0	0	0	0	0	0	0	0	0	0	0	0	0	0	Calcium Stone	No	COM
李杞梅	左输尿管上段结石 左肾结石 左肾积液 糖尿病 高血压	714	20140707	CaOx	2014	7	Summer	Female	58	Middle age (40-60)	2	0	1	0	0	0	0	0	0	0	0	0	0	0	0	0	0	0	0	0	0	0	0	1	1	0	0	0	0	0	0	0	0	Calcium Stone	No	COM	COD
何捷兰	右肾结石并积液和感染	715	20140707	CA	2014	7	Summer	Female	54	Middle age (40-60)	1	1	1	0	0	0	0	0	0	0	0	0	0	0	0	0	0	0	0	0	0	0	0	0	0	0	0	0	0	0	0	0	0	Infection Stone	Yes	CA	COM	COD
陈月梅	1）左肾多发性结石并积液； 2）右肾切除术后。	716	20140707	Uric Acid Stone	2014	7	Summer	Female	59	Middle age (40-60)	1	0	1	0	0	0	0	0	0	0	0	0	0	0	0	0	0	0	0	0	0	0	0	0	0	0	0	0	0	0	0	0	0	Uric Acid Stone	No	UA
余文进	1、左肾输尿管多发结石并左肾积液 2、右输尿管上段结石并右肾积液 3、高血压病	717	20140707	CaOx	2014	7	Summer	Male	61	High age (>60)	1	0	1	0	0	0	0	0	0	0	0	0	0	0	0	0	0	0	0	0	0	0	0	0	1	0	0	0	0	0	0	0	0	Calcium Stone	No	COM
刘团英	左输尿管中段结石并左肾重度积液和感染，左肾结石	718	20140707	CaOx	2014	7	Summer	Female	45	Middle age (40-60)	2	1	1	0	1	0	0	0	0	0	0	0	0	0	0	0	0	0	0	0	0	0	0	0	0	0	0	0	0	0	0	0	0	Calcium Stone	No	COM
李逵正	1.右肾绞痛 2.右输尿管上段结石并右肾积水 3.膀胱结成 4.左肾小结石	719	20140707	CaOx	2014	7	Summer	Male	60	High age (>60)	1	0	1	0	0	0	0	0	0	0	0	0	0	0	0	0	0	0	0	0	0	0	0	0	0	0	0	0	0	0	0	0	0	Calcium Stone	No	COM	COD
李逵正	1.右肾绞痛 2.右输尿管上段结石并右肾积水 3.膀胱结成 4.左肾小结石	719	20140707	CaOx	2014	7	Summer	Male	60	High age (>60)	1	0	1	0	0	0	0	0	0	0	0	0	0	0	0	0	0	0	0	0	0	0	0	0	0	0	0	0	0	0	0	0	0	Calcium Stone	Yes	COD	CA	COM
冯穗丽	1.右输尿管上段结石并右肾积液 2.右肾结石	720	20140707	MAP	2014	7	Summer	Female	45	Middle age (40-60)	2	0	1	0	0	0	0	0	0	0	0	0	0	0	0	0	0	0	0	0	0	0	0	0	0	0	0	0	0	0	0	0	0	Infection Stone	No	MAP	CA
刘华芳	1.右输尿管上段结石并右肾积液 2.双肾结石 3.右肾错构瘤 4.高血压病 5.Ⅱ型糖尿病	721	20140707	CaOx	2014	7	Summer	Female	60	High age (>60)	2	0	1	0	0	0	0	0	0	0	0	0	1	0	0	0	0	0	0	0	0	0	0	1	1	0	0	0	0	0	0	0	0	Calcium Stone	No	COM	COD
隋喜鑫	右侧输尿管下段结石	722	20140707	CA	2014	7	Summer	Male	32	Young age (<40)	2	0	0	0	0	0	0	0	0	0	0	0	0	0	0	0	0	0	0	0	0	0	0	0	0	0	0	0	0	0	0	0	0	Infection Stone	Yes	CA	COD	COM
林记妹	右肾结石并积液和感染	723	20140708	CaOx	2014	7	Summer	Female	37	Young age (<40)	1	1	1	0	0	0	0	0	0	0	0	0	0	0	0	0	0	0	0	0	0	0	0	0	0	0	0	0	0	0	0	0	0	Calcium Stone	No	COM	COD
陈志聪	1、右肾多发结石并积液 2、左肾结石,泌尿系感染	724	20140708	CaOx	2014	7	Summer	Male	38	Young age (<40)	1	1	1	0	0	0	0	0	0	0	0	0	0	0	0	0	0	0	0	0	0	0	0	0	0	0	0	0	0	0	0	0	0	Calcium Stone	No	COD	COM
罗春华	1、右肾多发结石并积液 2、肾功能不全（肾衰竭期） 3、泌尿系感染 4、轻度贫血 5、左肾萎缩	725	20140708	Uric Acid Stone	2014	7	Summer	Female	66	High age (>60)	1	1	1	0	1	1	1	0	0	0	0	0	0	0	0	0	0	0	0	0	0	0	1	0	0	0	0	0	0	0	0	0	0	Uric Acid Stone	No	UA
郭爱金	左肾多发结石并积液和感染。，左肾造瘘术后	726	20140708	CaOx	2014	7	Summer	Female	70	High age (>60)	1	1	1	0	0	0	0	0	0	0	0	0	0	0	0	0	0	0	0	0	0	0	0	0	0	0	0	0	0	0	0	0	0	Calcium Stone	No	COM
彭建波	1.右肾结石 2.左肾下盏小结石	727	20140708	Uric Acid Stone	2014	7	Summer	Male	51	Middle age (40-60)	1	0	0	0	0	0	0	0	0	0	0	0	0	0	0	0	0	0	0	0	0	0	0	0	0	0	0	0	0	0	0	0	0	Uric Acid Stone	Yes	UA	COM
梁婉芬	右输尿管结石 左肾结石 高血压病	728	20140708	Uric Acid Stone	2014	7	Summer	Female	72	High age (>60)	2	0	0	0	0	0	0	0	0	0	0	0	0	0	0	0	0	0	0	0	0	0	0	0	1	0	0	0	0	0	0	0	0	Uric Acid Stone	No	UA
黎碧琼	1.左肾盂输尿管连接处结石 2.双肾多发结石并积液	729	20140708	CaOx	2014	7	Summer	Female	48	Middle age (40-60)	1	0	1	0	0	0	0	0	0	0	0	0	0	0	0	0	0	0	0	0	0	0	0	0	0	0	0	0	0	0	0	0	0	Calcium Stone	No	COM	COD
谢珍	1、双肾多发结石 2、糖尿病	730	20140708	Uric Acid Stone	2014	7	Summer	Female	49	Middle age (40-60)	1	0	0	0	0	0	0	0	0	0	0	0	0	0	0	0	0	0	0	0	0	0	0	1	0	0	0	0	0	0	0	0	0	Uric Acid Stone	No	UA
杨茂松	右肾积水：右输尿管下段结石	731	20140708	CaOx	2014	7	Summer	Male	42	Middle age (40-60)	1	0	1	0	0	0	0	0	0	0	0	0	0	0	0	0	0	0	0	0	0	0	0	0	0	0	0	0	0	0	0	0	0	Calcium Stone	No	COM	COD
陈传芬	左肾结石并积液	732	20140708	CA	2014	7	Summer	Female	57	Middle age (40-60)	1	0	1	0	0	0	0	0	0	0	0	0	0	0	0	0	0	0	0	0	0	0	0	0	0	0	0	0	0	0	0	0	0	Infection Stone	Yes	CA	COM	CaP(CO3)
骆雪娣	右肾铸型结石伴感染，左肾结石，左肾重度积液，左肾切开取石术后	733	20140708	Uric Acid Stone	2014	7	Summer	Female	61	High age (>60)	1	1	1	0	1	0	0	0	0	0	0	0	0	0	0	0	0	0	0	0	0	0	0	0	0	0	0	0	0	0	0	0	1	Uric Acid Stone	No	UA
莫雪花	1.右肾铸型结石并积液	734	20140708	MAP	2014	7	Summer	Female	46	Middle age (40-60)	1	0	1	0	0	0	0	0	0	0	0	0	0	0	0	0	0	0	0	0	0	0	0	0	0	0	0	0	0	0	0	0	1	Infection Stone	Yes	MAP	COM	CA
梁天凤	1、右肾盂结石并右肾轻度积液 2、右输尿管下段结石	735	20140708	CA	2014	7	Summer	Female	31	Young age (<40)	1	0	1	0	0	0	0	0	0	0	0	0	0	0	0	0	0	0	0	0	0	0	0	0	0	0	0	0	0	0	0	0	0	Infection Stone	Yes	CA	COM
李结珍	1、左肾结石并左肾积液 2、左输尿管结石	736	20140708	CaOx	2014	7	Summer	Female	47	Middle age (40-60)	1	0	1	0	0	0	0	0	0	0	0	0	0	0	0	0	0	0	0	0	0	0	0	0	0	0	0	0	0	0	0	0	0	Calcium Stone	No	COM	COD
汪绪平	双肾结石 左肾萎缩 梗阻性肾病 高血压 2型糖尿病 双侧股骨头坏死	737	20140708	Uric Acid Stone	2014	7	Summer	Male	67	High age (>60)	1	0	0	0	0	0	1	0	0	0	0	0	0	0	0	1	0	0	0	0	0	0	0	1	1	0	0	0	0	0	0	0	0	Uric Acid Stone	No	UA
汪绪平	双肾结石 左肾萎缩 梗阻性肾病 高血压 2型糖尿病 双侧股骨头坏死，核心	738	20140708	CaOx	2014	7	Summer	Male	67	High age (>60)	1	0	0	0	0	0	1	0	0	0	0	0	0	0	0	1	0	0	0	0	0	0	0	1	1	0	0	0	0	0	0	0	0	Calcium Stone	No	COM	COD
蔡振飙	右肾多发结石	739	20140708	CaOx	2014	7	Summer	Male	43	Middle age (40-60)	1	0	0	0	0	0	0	0	0	0	0	0	0	0	0	0	0	0	0	0	0	0	0	0	0	0	0	0	0	0	0	0	0	Calcium Stone	No	COM	COD
叶兰英	1、左输尿管结石并左肾重度积液 2、右输尿管梗阻 3、右肾多发结石并右肾重度积液	740	20140708	Uric Acid Stone	2014	7	Summer	Female	66	High age (>60)	2	0	1	0	1	0	0	0	0	0	0	0	0	0	0	0	0	0	0	0	0	0	0	0	0	0	0	0	0	0	0	0	0	Uric Acid Stone	Yes	UA	COM
陈晶晶	右侧输尿管下段结石并右肾积液和感染，。左肾下盏结石	741	20140708	CaOx	2014	7	Summer	Female	34	Young age (<40)	2	1	1	0	0	0	0	0	0	0	0	0	0	0	0	0	0	0	0	0	0	0	0	0	0	0	0	0	0	0	0	0	0	Calcium Stone	No	COM	COD
卓武汤	1、右输尿管上段结石并右肾积液 2、高血压病	742	20140708	CA	2014	7	Summer	Male	41	Middle age (40-60)	2	0	1	0	0	0	0	0	0	0	0	0	0	0	0	0	0	0	0	0	0	0	0	0	1	0	0	0	0	0	0	0	0	Infection Stone	Yes	CA	COD
李彩连	1、右输尿管结石 2、右肾多发结石 右肾萎缩 3、高血压病	743	20140708	CA	2014	7	Summer	Female	51	Middle age (40-60)	2	0	0	0	0	0	1	0	0	0	0	0	0	0	0	0	0	0	0	0	0	0	0	0	1	0	0	0	0	0	0	0	0	Infection Stone	Yes	CA	MAP	CaP(CO3)
廖振佳	左肾多发结石	744	20140708	CaOx	2014	7	Summer	Male	49	Middle age (40-60)	1	0	0	0	0	0	0	0	0	0	0	0	0	0	0	0	0	0	0	0	0	0	0	0	0	0	0	0	0	0	0	0	0	Calcium Stone	No	COM	COD
钟仕卿	左肾多发结石	745	20140708	CaOx	2014	7	Summer	Female	71	High age (>60)	1	0	0	0	0	0	0	0	0	0	0	0	0	0	0	0	0	0	0	0	0	0	0	0	0	0	0	0	0	0	0	0	0	Calcium Stone	No	COM
黄梅	双肾结石伴积水	746	20140708	CA	2014	7	Summer	Female	30	Young age (<40)	1	0	1	0	0	0	0	0	0	0	0	0	0	0	0	0	0	0	0	0	0	0	0	0	0	0	0	0	0	0	0	0	0	Infection Stone	No	CA	MAP	AU
邓秀珍	1.左肾结石并左肾中度积水 2.右肾结石并右肾积水	747	20140709	CaOx	2014	7	Summer	Female	61	High age (>60)	1	0	1	0	0	0	0	0	0	0	0	0	0	0	0	0	0	0	0	0	0	0	0	0	0	0	0	0	0	0	0	0	0	Calcium Stone	No	COM
潘友坚	1、左肾盂铸型结石并左肾积液 2、高血压病 3、血尿查因	748	20140709	CaOx	2014	7	Summer	Male	62	High age (>60)	1	0	1	0	0	0	0	0	0	0	0	0	0	0	0	0	0	0	0	0	0	0	0	0	1	0	0	0	0	0	0	0	1	Calcium Stone	No	COM
林金葵	1.双肾多发结石和感染，双侧输尿管置管术后	749	20140709	CA	2014	7	Summer	Female	49	Middle age (40-60)	1	1	0	0	0	0	0	0	0	0	0	0	0	0	0	0	0	0	0	0	0	0	0	0	0	0	0	0	0	0	0	0	0	Infection Stone	No	CA	AU	MAP
周坤洪	左肾鹿角型结石	750	20140709	CaOx	2014	7	Summer	Male	57	Middle age (40-60)	1	0	0	0	0	0	0	0	0	0	0	0	0	0	0	0	0	0	0	0	0	0	0	0	0	0	0	0	0	0	0	0	1	Calcium Stone	No	COM
侯双华	1.左肾多发结石并积液	751	20140709	CaOx	2014	7	Summer	Male	31	Young age (<40)	1	0	1	0	0	0	0	0	0	0	0	0	0	0	0	0	0	0	0	0	0	0	0	0	0	0	0	0	0	0	0	0	0	Calcium Stone	Yes	COM	COD	CA
张功为	1.左肾结石并积液 2.右肾萎缩	752	20140709	CaOx	2014	7	Summer	Male	54	Middle age (40-60)	1	0	1	0	0	0	1	0	0	0	0	0	0	0	0	0	0	0	0	0	0	0	0	0	0	0	0	0	0	0	0	0	0	Calcium Stone	No	COM	COD
詹玉春	左输尿管上段结石伴积液 左肾萎缩 2型糖尿病 高血压	753	20140709	CA	2014	7	Summer	Female	60	High age (>60)	2	0	1	0	0	0	1	0	0	0	0	0	0	0	0	0	0	0	0	0	0	0	0	1	1	0	0	0	0	0	0	0	0	Infection Stone	Yes	CA	COM	AU
陈庆良	1.右侧输尿管下段结石并右肾积液 2、双肾结石	754	20140709	CaOx	2014	7	Summer	Male	35	Young age (<40)	2	0	1	0	0	0	0	0	0	0	0	0	0	0	0	0	0	0	0	0	0	0	0	0	0	0	0	0	0	0	0	0	0	Calcium Stone	No	COM	COD
陈炳垣	1）左侧肾完全性鹿角型结石； 2）高血压病。	755	20140709	Uric Acid Stone	2014	7	Summer	Male	47	Middle age (40-60)	1	0	0	0	0	0	0	0	0	0	0	0	0	0	0	0	0	0	0	0	0	0	0	0	1	0	0	0	0	0	0	0	1	Uric Acid Stone	Yes	UA	COM
吴秀芳	1.右输尿管上段结石并右肾积水 2.左肾萎缩,泌尿系感染	756	20140709	CaOx	2014	7	Summer	Female	70	High age (>60)	2	1	1	0	0	0	1	0	0	0	0	0	0	0	0	0	0	0	0	0	0	0	0	0	0	0	0	0	0	0	0	0	0	Calcium Stone	Yes	COM	COD	CA
梁沛祥	1、膀胱多发性结石伴感染，前列腺增生，右肾结石，冠心病 PCI术后	757	20140710	CA	2014	7	Summer	Male	59	Middle age (40-60)	3	1	0	0	0	0	0	0	0	0	0	0	0	0	1	0	0	0	0	0	0	0	0	0	0	0	0	0	1	1	0	0	0	Infection Stone	Yes	CA	COD	COM
刘开秀	左侧输尿管上段结石 双肾结石 左肾积液	758	20140710	Uric Acid Stone	2014	7	Summer	Male	65	High age (>60)	2	0	1	0	0	0	0	0	0	0	0	0	0	0	0	0	0	0	0	0	0	0	0	0	0	0	0	0	0	0	0	0	0	Uric Acid Stone	No	UA
李少华	右肾多发结石并右肾积液,泌尿系感染	759	20140710	CaOx	2014	7	Summer	Female	33	Young age (<40)	1	1	1	0	0	0	0	0	0	0	0	0	0	0	0	0	0	0	0	0	0	0	0	0	0	0	0	0	0	0	0	0	0	Calcium Stone	No	COM
谢裕太	1、双肾多发结石并双肾积水 2、尿路感染	760	20140710	CA	2014	7	Summer	Male	38	Young age (<40)	1	1	1	0	0	0	0	0	0	0	0	0	0	0	0	0	0	0	0	0	0	0	0	0	0	0	0	0	0	0	0	0	0	Infection Stone	Yes	CA	COM
李程音	左肾结石并积液伴感染高血压病高脂血症	761	20140710	CaOx	2014	7	Summer	Female	68	High age (>60)	1	1	1	0	0	0	0	0	0	0	0	0	0	0	0	0	0	0	0	0	0	0	0	0	1	1	0	0	0	0	0	0	0	Calcium Stone	Yes	COM	CA	COD
王静芸	双肾结石 尿路感染	762	20140710	CaOx	2014	7	Summer	Female	58	Middle age (40-60)	1	1	0	0	0	0	0	0	0	0	0	0	0	0	0	0	0	0	0	0	0	0	0	0	0	0	0	0	0	0	0	0	0	Calcium Stone	No	COM	COD
刘梅凤	1、双肾多发结石 2、高血压病1极（低危组） 3、2型糖尿病	763	20140710	CaOx	2014	7	Summer	Female	65	High age (>60)	1	0	0	0	0	0	0	0	0	0	0	0	0	0	0	0	0	0	0	0	0	0	0	1	1	0	0	0	0	0	0	0	0	Calcium Stone	No	COM
张道鹏	左肾结石	764	20140710	CaOx	2014	7	Summer	Male	55	Middle age (40-60)	1	0	0	0	0	0	0	0	0	0	0	0	0	0	0	0	0	0	0	0	0	0	0	0	0	0	0	0	0	0	0	0	0	Calcium Stone	No	COM	COD
黎卢安	双肾多发结石 右肾切开取石术后	765	20140710	CaOx	2014	7	Summer	Male	61	High age (>60)	1	0	0	0	0	0	0	0	0	0	0	0	0	0	0	0	0	0	0	0	0	0	0	0	0	0	0	0	0	0	0	0	0	Calcium Stone	No	COM
聂文明	1、右肾重度积水 2、右输尿管上段结石 3、右肾结石 4、高血压病？	766	20140710	CaOx	2014	7	Summer	Male	42	Middle age (40-60)	1	0	1	0	1	0	0	0	0	0	0	0	0	0	0	0	0	0	0	0	0	0	0	0	1	0	0	0	0	0	0	0	0	Calcium Stone	No	COM	COD
钟梅争	左输尿管上段结石和感染	767	20140710	CaOx	2014	7	Summer	Female	31	Young age (<40)	2	1	0	0	0	0	0	0	0	0	0	0	0	0	0	0	0	0	0	0	0	0	0	0	0	0	0	0	0	0	0	0	0	Calcium Stone	Yes	COM	CA	COD
谢义安	右肾结石并积液，左肾萎缩	768	20140711	CA	2014	7	Summer	Female	47	Middle age (40-60)	1	0	1	0	0	0	1	0	0	0	0	0	0	0	0	0	0	0	0	0	0	0	0	0	0	0	0	0	0	0	0	0	0	Infection Stone	Yes	CA	MAP	CaP
梁金仙	左肾铸型结石伴感染，右侧输尿管切开取石术后。	769	20140711	CaOx	2014	7	Summer	Female	45	Middle age (40-60)	1	1	0	0	0	0	0	0	0	0	0	0	0	0	0	0	0	0	0	0	0	0	0	0	0	0	0	0	0	0	0	0	1	Calcium Stone	No	COM	COD
郑永辉	双肾多发结石伴积液。	770	20140711	CaOx	2014	7	Summer	Male	43	Middle age (40-60)	1	0	1	0	0	0	0	0	0	0	0	0	0	0	0	0	0	0	0	0	0	0	0	0	0	0	0	0	0	0	0	0	0	Calcium Stone	No	COM	COD
李茂凡	左肾多发结石 高血压病	771	20140711	CaOx	2014	7	Summer	Male	60	High age (>60)	1	0	0	0	0	0	0	0	0	0	0	0	0	0	0	0	0	0	0	0	0	0	0	0	1	0	0	0	0	0	0	0	0	Calcium Stone	Yes	COM	CA	CaP(CO3)
黄清兰	右肾多发结石伴感染	772	20140711	CA	2014	7	Summer	Female	32	Young age (<40)	1	1	0	0	0	0	0	0	0	0	0	0	0	0	0	0	0	0	0	0	0	0	0	0	0	0	0	0	0	0	0	0	0	Infection Stone	Yes	CA	COM
叶爱玲	1.左肾铸型结石 2.右肾结石	773	20140711	CaOx	2014	7	Summer	Female	41	Middle age (40-60)	1	0	0	0	0	0	0	0	0	0	0	0	0	0	0	0	0	0	0	0	0	0	0	0	0	0	0	0	0	0	0	0	1	Calcium Stone	No	COM	COD
陈冬桂	1、双肾结石 2、左侧输尿管上段结石 3、急性肾功能不全 4、高血压病 ,泌尿系感染	774	20140711	CaOx	2014	7	Summer	Male	59	Middle age (40-60)	1	1	0	0	1	0	0	0	0	0	0	0	0	0	0	0	0	0	0	0	0	0	0	0	1	0	0	0	0	0	0	0	0	Calcium Stone	No	COM	COD
左勇	双肾结石	775	20140711	CaOx	2014	7	Summer	Male	38	Young age (<40)	1	0	0	0	0	0	0	0	0	0	0	0	0	0	0	0	0	0	0	0	0	0	0	0	0	0	0	0	0	0	0	0	0	Calcium Stone	Yes	COM	CA	COD
刘爱心	左输尿管上段结石并中度肾积液和感染	776	20140711	CaOx	2014	7	Summer	Female	76	High age (>60)	2	1	1	0	0	0	0	0	0	0	0	0	0	0	0	0	0	0	0	0	0	0	0	0	0	0	0	0	0	0	0	0	0	Calcium Stone	No	COM
庄张英	右肾多发结石并积水和感染	777	20140711	CA	2014	7	Summer	Female	42	Middle age (40-60)	1	1	1	0	0	0	0	0	0	0	0	0	0	0	0	0	0	0	0	0	0	0	0	0	0	0	0	0	0	0	0	0	0	Infection Stone	Yes	CA	MAP	CaP
李众	右输尿管多发结石	778	20140711	CA	2014	7	Summer	Male	39	Young age (<40)	2	0	0	0	0	0	0	0	0	0	0	0	0	0	0	0	0	0	0	0	0	0	0	0	0	0	0	0	0	0	0	0	0	Infection Stone	Yes	CA	COD	COM
岑卓燊	左输尿管中段结石	779	20140711	CaOx	2014	7	Summer	Male	69	High age (>60)	2	0	0	0	0	0	0	0	0	0	0	0	0	0	0	0	0	0	0	0	0	0	0	0	0	0	0	0	0	0	0	0	0	Calcium Stone	No	COM	COD
周梅姿	右侧输尿管结石并狭窄	780	20140711	CaOx	2014	7	Summer	Female	57	Middle age (40-60)	2	0	0	1	0	0	0	0	0	0	0	0	0	0	0	0	0	0	0	0	0	0	0	0	0	0	0	0	0	0	0	0	0	Calcium Stone	No	COM	COD
梁雅琴	左肾中盏结石	781	20140714	CaOx	2014	7	Summer	Female	30	Young age (<40)	1	0	0	0	0	0	0	0	0	0	0	0	0	0	0	0	0	0	0	0	0	0	0	0	0	0	0	0	0	0	0	0	0	Calcium Stone	Yes	COM	CA	COD
丘敬云	1、右肾多发结石并右肾积液 2、结节性甲状腺肿？	782	20140714	CaOx	2014	7	Summer	Female	57	Middle age (40-60)	1	0	1	0	0	0	0	0	0	0	0	0	0	0	0	0	0	0	0	0	0	0	0	0	0	0	0	0	0	0	0	0	0	Calcium Stone	No	COM	COD
吴带娣	1.右肾铸型结石 2.左肾铸型结石 3.泌尿系感染	783	20140714	CA	2014	7	Summer	Female	59	Middle age (40-60)	1	1	0	0	0	0	0	0	0	0	0	0	0	0	0	0	0	0	0	0	0	0	0	0	0	0	0	0	0	0	0	0	1	Infection Stone	Yes	CA	COM
胡苹芳	1.双肾多发结石 2.左侧输尿管下段结石 3.左肾萎缩 4.右PCNL术后	784	20140714	CaOx	2014	7	Summer	Female	33	Young age (<40)	1	0	0	0	0	0	1	0	0	0	0	0	0	0	0	0	0	0	0	0	0	0	0	0	0	0	0	0	0	0	0	0	0	Calcium Stone	Yes	COM	CA	COD
岑就兴	右侧输尿管上段结石并右肾积液和感染	785	20140714	Uric Acid Stone	2014	7	Summer	Female	70	High age (>60)	2	1	1	0	0	0	0	0	0	0	0	0	0	0	0	0	0	0	0	0	0	0	0	0	0	0	0	0	0	0	0	0	0	Uric Acid Stone	Yes	UA	COM
谢玉葵	左肾多发结石	786	20140714	CaOx	2014	7	Summer	Female	45	Middle age (40-60)	1	0	0	0	0	0	0	0	0	0	0	0	0	0	0	0	0	0	0	0	0	0	0	0	0	0	0	0	0	0	0	0	0	Calcium Stone	No	COM	COD
贝美香	1、双肾结石 2、右肾切开取石术后 3、双侧经皮肾镜取石术后 4、高血压病	787	20140714	CaOx	2014	7	Summer	Female	41	Middle age (40-60)	1	0	0	0	0	0	0	0	0	0	0	0	0	0	0	0	0	0	0	0	0	0	0	0	1	0	0	0	0	0	0	0	0	Calcium Stone	Yes	COM	COD	CA
赵玉兴	1.左输尿管上段结石并左肾积水。 2.高血压病。	788	20140714	CA	2014	7	Summer	Female	35	Young age (<40)	2	0	1	0	0	0	0	0	0	0	0	0	0	0	0	0	0	0	0	0	0	0	0	0	1	0	0	0	0	0	0	0	0	Infection Stone	Yes	CA	COM	COD
黄胡	左肾多发结石和感染，右肾结石	789	20140716	CA	2014	7	Summer	Male	64	High age (>60)	1	1	0	0	0	0	0	0	0	0	0	0	0	0	0	0	0	0	0	0	0	0	0	0	0	0	0	0	0	0	0	0	0	Infection Stone	Yes	CA	COM
蔡育华	右肾多发结石伴感染，左肾多发结石，高血压。重度脂肪肝，左侧输尿管镜碎石术后	790	20140716	Uric Acid Stone	2014	7	Summer	Female	48	Middle age (40-60)	1	1	0	0	0	0	0	0	0	0	0	0	0	0	0	0	0	0	1	0	0	0	0	0	1	0	0	0	0	0	0	0	0	Uric Acid Stone	No	UA
李华强	左肾结石	791	20140716	CaOx	2014	7	Summer	Male	7	Young age (<40)	1	0	0	0	0	0	0	0	0	0	0	0	0	0	0	0	0	0	0	0	0	0	0	0	0	0	0	0	0	0	0	0	0	Calcium Stone	Yes	COM	COD	CA
何兰英	1.右肾结石 右肾积水 慢性贫血 2型糖尿病 原发性高血压 慢性梗阻性肾病 慢性胃炎	792	20140716	CaOx	2014	7	Summer	Female	59	Middle age (40-60)	1	0	1	0	0	0	0	0	0	0	0	0	0	0	0	1	0	0	0	0	0	0	1	1	1	0	0	0	0	0	0	0	0	Calcium Stone	Yes	COM	COD	CA
陈玉女	1.右输尿管结石并右肾积液 2.腰椎间盘突出症 3.慢性胃炎	793	20140716	CaOx	2014	7	Summer	Female	62	High age (>60)	2	0	1	0	0	0	0	0	0	0	0	0	0	0	0	0	0	0	0	0	0	0	0	0	0	0	0	0	0	0	0	0	0	Calcium Stone	Yes	COM	COD	CA
严杏桃	左肾多发结石并左肾积液和感染，右肾萎缩并多发结石，高血压病	794	20140716	CA	2014	7	Summer	Female	62	High age (>60)	1	1	1	0	0	0	1	0	0	0	0	0	0	0	0	0	0	0	0	0	0	0	0	0	1	0	0	0	0	0	0	0	0	Infection Stone	Yes	CA	CaP
傅树带	1、左肾多发结石并左肾积液 2、右肾萎缩 右肾结石	795	20140716	Uric Acid Stone	2014	7	Summer	Female	61	High age (>60)	1	0	1	0	0	0	1	0	0	0	0	0	0	0	0	0	0	0	0	0	0	0	0	0	0	0	0	0	0	0	0	0	0	Uric Acid Stone	No	UA
曾杏云	1、左肾多发结石 2、右肾多发结石并重度积水 3、右侧输尿管膀胱壁内段结石	796	20140716	CaOx	2014	7	Summer	Female	76	High age (>60)	1	0	1	0	1	0	0	0	0	0	0	0	0	0	0	0	0	0	0	0	0	0	0	0	0	0	0	0	0	0	0	0	0	Calcium Stone	Yes	COM	COD	CA
钟小金	双肾鹿角型结石	797	20140716	CaOx	2014	7	Summer	Female	42	Middle age (40-60)	1	0	0	0	0	0	0	0	0	0	0	0	0	0	0	0	0	0	0	0	0	0	0	0	0	0	0	0	0	0	0	0	1	Calcium Stone	Yes	COM	CA
李春芳	左肾结石和感染	798	20140716	CaOx	2014	7	Summer	Female	43	Middle age (40-60)	1	1	0	0	0	0	0	0	0	0	0	0	0	0	0	0	0	0	0	0	0	0	0	0	0	0	0	0	0	0	0	0	0	Calcium Stone	No	COM	COD
肖亚帝	双肾多发结石和感染，肝硬化。乙型肝炎	799	20140716	CA	2014	7	Summer	Female	61	High age (>60)	1	1	0	0	0	0	0	0	0	0	0	0	0	0	0	0	0	0	0	0	0	0	0	0	0	0	0	0	0	0	0	0	0	Infection Stone	Yes	CA	COM
詹鲜花	1.双肾多发结石 2.左侧输尿管下段结石 3.高血压病 4.糖尿病II型	800	20140716	CaOx	2014	7	Summer	Female	56	Middle age (40-60)	1	0	0	0	0	0	0	0	0	0	0	0	0	0	0	0	0	0	0	0	0	0	0	1	1	0	0	0	0	0	0	0	0	Calcium Stone	Yes	COM	CA	COD
曾文银	1.右肾多发结石并积液	801	20140716	CaOx	2014	7	Summer	Female	48	Middle age (40-60)	1	0	1	0	0	0	0	0	0	0	0	0	0	0	0	0	0	0	0	0	0	0	0	0	0	0	0	0	0	0	0	0	0	Calcium Stone	No	COM	COD
苏瑞群	左输尿管结石伴感染，左肾结石，高血压病（3级高危组）	802	20140717	CaOx	2014	7	Summer	Female	64	High age (>60)	2	1	0	0	0	0	0	0	0	0	0	0	0	0	0	0	0	0	0	0	0	0	0	0	1	0	0	0	0	0	0	0	0	Calcium Stone	No	COM	COD
李雪贞	右肾多发结石 尿路感染	803	20140717	CaOx	2014	7	Summer	Female	59	Middle age (40-60)	1	1	0	0	0	0	0	0	0	0	0	0	0	0	0	0	0	0	0	0	0	0	0	0	0	0	0	0	0	0	0	0	0	Calcium Stone	Yes	COM	CA
陈冬桂	1、双肾结石 2、左侧输尿管上段结石 3、急性肾功能不全 4、高血压病 ,泌尿系感染	804	20140717	CaOx	2014	7	Summer	Male	59	Middle age (40-60)	1	1	0	0	1	0	0	0	0	0	0	0	0	0	0	0	0	0	0	0	0	0	0	0	1	0	0	0	0	0	0	0	0	Calcium Stone	Yes	COM	UA
刘宏德	左肾输尿管结石和感染，右肾萎缩，慢性肾功能不全，高血压病	805	20140717	CaOx	2014	7	Summer	Male	60	High age (>60)	1	1	0	0	1	0	1	0	0	0	0	0	0	0	0	0	0	0	0	0	0	0	0	0	1	0	0	0	0	0	0	0	0	Calcium Stone	No	COM	COD
李文泉	1、右肾多发结石并右肾轻度积液 2、右PCNL术后 3、双肾多发囊肿	806	20140717	CaOx	2014	7	Summer	Male	50	Middle age (40-60)	1	0	1	0	0	0	0	0	0	0	1	0	0	0	0	0	0	0	0	0	0	0	0	0	0	0	0	0	0	0	0	0	0	Calcium Stone	No	COM	COD
李沧海	1、左肾多发结石 2、高血压病	807	20140717	CaOx	2014	7	Summer	Male	66	High age (>60)	1	0	0	0	0	0	0	0	0	0	0	0	0	0	0	0	0	0	0	0	0	0	0	0	1	0	0	0	0	0	0	0	0	Calcium Stone	No	COM	COD
傅多飞	右输尿管上段结石 右肾结石	808	20140717	Cystine Stone	2014	7	Summer	Male	30	Young age (<40)	2	0	0	0	0	0	0	0	0	0	0	0	0	0	0	0	0	0	0	0	0	0	0	0	0	0	0	0	0	0	0	0	0	Cystine Stone	No	L-CYS
张正棠	左输尿管上段结石合并左肾积水 右肾结石 2型糖尿病	809	20140717	Uric Acid Stone	2014	7	Summer	Male	64	High age (>60)	2	0	1	0	0	0	0	0	0	0	0	0	0	0	0	0	0	0	0	0	0	0	0	1	0	0	0	0	0	0	0	0	0	Uric Acid Stone	Yes	UA	COM
冯立戈	右肾多发结石和感染，左肾小结石	810	20140717	CaOx	2014	7	Summer	Male	38	Young age (<40)	1	1	0	0	0	0	0	0	0	0	0	0	0	0	0	0	0	0	0	0	0	0	0	0	0	0	0	0	0	0	0	0	0	Calcium Stone	No	COM
罗建夫	右肾铸型结石	811	20140717	CaOx	2014	7	Summer	Male	60	High age (>60)	1	0	0	0	0	0	0	0	0	0	0	0	0	0	0	0	0	0	0	0	0	0	0	0	0	0	0	0	0	0	0	0	1	Calcium Stone	No	COM
苏红彦	右肾结石和感染	812	20140717	CaOx	2014	7	Summer	Female	40	Middle age (40-60)	1	1	0	0	0	0	0	0	0	0	0	0	0	0	0	0	0	0	0	0	0	0	0	0	0	0	0	0	0	0	0	0	0	Calcium Stone	No	COM	COD
郭辉	1、右肾铸型结石 2、视网膜变性（双目失明） 3、高血压病？	813	20140717	CaOx	2014	7	Summer	Male	50	Middle age (40-60)	1	0	0	0	0	0	0	0	0	0	0	0	0	0	0	0	0	0	0	0	0	0	0	0	1	0	0	0	0	0	0	0	1	Calcium Stone	No	COM	COD
张文岳	1.右肾结石并积液 2.左肾结石	814	20140717	CaOx	2014	7	Summer	Male	59	Middle age (40-60)	1	0	1	0	0	0	0	0	0	0	0	0	0	0	0	0	0	0	0	0	0	0	0	0	0	0	0	0	0	0	0	0	0	Calcium Stone	No	COM	COD
罗林锋	1、右输尿管上段结石 2、右肾积水	815	20140717	CaOx	2014	7	Summer	Male	34	Young age (<40)	2	0	1	0	0	0	0	0	0	0	0	0	0	0	0	0	0	0	0	0	0	0	0	0	0	0	0	0	0	0	0	0	0	Calcium Stone	No	COM	COD
严文海	1.右肾多发性结石并右肾积水 2.右输尿管结石。	816	20140717	CaOx	2014	7	Summer	Male	48	Middle age (40-60)	1	0	1	0	0	0	0	0	0	0	0	0	0	0	0	0	0	0	0	0	0	0	0	0	0	0	0	0	0	0	0	0	0	Calcium Stone	No	COM	COD
谢美好	右肾铸型结石	817	20140717	CaOx	2014	7	Summer	Female	59	Middle age (40-60)	1	0	0	0	0	0	0	0	0	0	0	0	0	0	0	0	0	0	0	0	0	0	0	0	0	0	0	0	0	0	0	0	1	Calcium Stone	No	COM	COD
范文新	1.左肾多发结石 2.双肾多发囊肿	818	20140718	CaOx	2014	7	Summer	Male	41	Middle age (40-60)	1	0	0	0	0	0	0	0	0	0	1	0	0	0	0	0	0	0	0	0	0	0	0	0	0	0	0	0	0	0	0	0	0	Calcium Stone	No	COM	COD
赖一平	1、右输尿管上段结石并右肾积水 2、左肾结石 3、左肾囊肿 4、甲亢？	819	20140718	CaOx	2014	7	Summer	Male	46	Middle age (40-60)	2	0	1	0	0	0	0	0	0	0	1	0	0	0	0	0	0	0	0	1	0	0	0	0	0	0	0	0	0	0	0	0	0	Calcium Stone	No	COM	COD
罗国忠	右肾鹿角型结石	820	20140718	CaOx	2014	7	Summer	Male	43	Middle age (40-60)	1	0	0	0	0	0	0	0	0	0	0	0	0	0	0	0	0	0	0	0	0	0	0	0	0	0	0	0	0	0	0	0	1	Calcium Stone	No	COM	COD
袁阶望	1、左侧输尿管下段结石并左肾积液 2、右侧输尿管上段梗阻并右肾积液	821	20140718	CaOx	2014	7	Summer	Male	60	High age (>60)	2	0	1	0	0	0	0	0	0	0	0	0	0	0	0	0	0	0	0	0	0	0	0	0	0	0	0	0	0	0	0	0	0	Calcium Stone	No	COM	COD
周建伟	左肾多发结石 左肾积水	822	20140718	Uric Acid Stone	2014	7	Summer	Male	44	Middle age (40-60)	1	0	1	0	0	0	0	0	0	0	0	0	0	0	0	0	0	0	0	0	0	0	0	0	0	0	0	0	0	0	0	0	0	Uric Acid Stone	No	UA
陈粤	左肾多发性结石	823	20140718	CaOx	2014	7	Summer	Male	40	Middle age (40-60)	1	0	0	0	0	0	0	0	0	0	0	0	0	0	0	0	0	0	0	0	0	0	0	0	0	0	0	0	0	0	0	0	0	Calcium Stone	No	COM	COD
张柯	1、右肾多发结石并右肾积液和感染	824	20140718	Cystine Stone	2014	7	Summer	Female	8	Young age (<40)	1	1	1	0	0	0	0	0	0	0	0	0	0	0	0	0	0	0	0	0	0	0	0	0	0	0	0	0	0	0	0	0	0	Cystine Stone	No	L-CYS
刘群英	1.右肾多发性结石伴积液 2.左肾下盏结石 3.肾功能不全 失代偿期	825	20140718	Uric Acid Stone	2014	7	Summer	Female	57	Middle age (40-60)	1	0	1	0	1	0	0	0	0	0	0	0	0	0	0	0	0	0	0	0	0	0	0	0	0	0	0	0	0	0	0	0	0	Uric Acid Stone	No	UA
唐朝辉	1、左侧输尿管上段结石并左肾重度积水 2、双肾多发结石	826	20140718	CaOx	2014	7	Summer	Male	41	Middle age (40-60)	2	0	1	0	1	0	0	0	0	0	0	0	0	0	0	0	0	0	0	0	0	0	0	0	0	0	0	0	0	0	0	0	0	Calcium Stone	No	COM	COD
谢伟金	1、右肾多发性结石 2.慢性肾功能不全 3.左肾囊肿	827	20140718	CaOx	2014	7	Summer	Male	45	Middle age (40-60)	1	0	0	0	1	0	0	0	0	0	1	0	0	0	0	0	0	0	0	0	0	0	0	0	0	0	0	0	0	0	0	0	0	Calcium Stone	No	COM	COD
周雪连	左肾多发结石	828	20140718	CA	2014	7	Summer	Female	20	Young age (<40)	1	0	0	0	0	0	0	0	0	0	0	0	0	0	0	0	0	0	0	0	0	0	0	0	0	0	0	0	0	0	0	0	0	Infection Stone	Yes	CA	CaP
张志坚	1、膀胱结石 2、前列腺癌根治术后,泌尿系感染	829	20140718	CA	2014	7	Summer	Male	66	High age (>60)	3	1	0	0	0	0	0	0	0	0	0	0	1	0	0	0	0	0	0	0	0	0	0	0	0	0	0	0	0	0	0	0	0	Infection Stone	Yes	CA	CaHPO4	CaP
杜旭	右肾盂输尿管连接处结石	830	20140718	CaOx	2014	7	Summer	Male	56	Middle age (40-60)	1	0	0	0	0	0	0	0	0	0	0	0	0	0	0	0	0	0	0	0	0	0	0	0	0	0	0	0	0	0	0	0	0	Calcium Stone	No	COM	COD
袁映泉	1.右肾多发结石 2.前列腺增生症	831	20140718	CaOx	2014	7	Summer	Male	58	Middle age (40-60)	1	0	0	0	0	0	0	0	0	0	0	0	0	0	1	0	0	0	0	0	0	0	0	0	0	0	0	0	0	0	0	0	0	Calcium Stone	No	COM
曾杏章	左肾多发性结石	832	20140718	CaOx	2014	7	Summer	Male	57	Middle age (40-60)	1	0	0	0	0	0	0	0	0	0	0	0	0	0	0	0	0	0	0	0	0	0	0	0	0	0	0	0	0	0	0	0	0	Calcium Stone	No	COM	COD
曾庆水	右输尿管结石、右肾多发结石	833	20140721	Uric Acid Stone	2014	7	Summer	Male	54	Middle age (40-60)	2	0	0	0	0	0	0	0	0	0	0	0	0	0	0	0	0	0	0	0	0	0	0	0	0	0	0	0	0	0	0	0	0	Uric Acid Stone	No	UA
邱东宝	肾结石	834	20140721	CaOx	2014	7	Summer	Male	50	Middle age (40-60)	1	0	0	0	0	0	0	0	0	0	0	0	0	0	0	0	0	0	0	0	0	0	0	0	0	0	0	0	0	0	0	0	0	Calcium Stone	No	COM
叶兰英	1、左输尿管结石并左肾重度积液 2、右输尿管梗阻 3、右肾多发结石并右肾重度积液 4、陈旧性脑梗塞	835	20140721	CaOx	2014	7	Summer	Female	66	High age (>60)	2	0	1	0	1	0	0	0	0	0	0	0	0	0	0	0	0	0	0	0	0	0	0	0	0	0	0	1	0	0	0	0	0	Calcium Stone	Yes	COM	UA
王明动	1.右肾多发结石并积液 2.左肾多发结石并积液 3.肾功能不全 4.泌尿系感染 5.甲状旁腺功能亢进？	836	20140721	MAP	2014	7	Summer	Male	19	Young age (<40)	1	1	1	0	1	0	0	0	0	0	0	0	0	0	0	0	0	0	0	0	1	0	0	0	0	0	0	0	0	0	0	0	0	Infection Stone	Yes	MAP	CA	CaP(CO3)
严志坚	左肾结石 左肾积水 右肾结石	837	20140721	CA	2014	7	Summer	Male	27	Young age (<40)	1	0	1	0	0	0	0	0	0	0	0	0	0	0	0	0	0	0	0	0	0	0	0	0	0	0	0	0	0	0	0	0	0	Infection Stone	Yes	CA	COD	COM
林楚卿	右肾多发结石和感染	838	20140721	CA	2014	7	Summer	Female	44	Middle age (40-60)	1	1	0	0	0	0	0	0	0	0	0	0	0	0	0	0	0	0	0	0	0	0	0	0	0	0	0	0	0	0	0	0	0	Infection Stone	Yes	CA	COM
陈炳祥	膀胱结石	839	20140721	CaP	2014	7	Summer	Male	65	High age (>60)	3	0	0	0	0	0	0	0	0	0	0	0	0	0	0	0	0	0	0	0	0	0	0	0	0	0	0	0	0	0	0	0	0	Calcium Stone	No	CaHPO4	COM
李海鸣	1.双肾多发结石并右肾积液 2.右输尿管结石	840	20140721	CaOx	2014	7	Summer	Male	56	Middle age (40-60)	1	0	1	0	0	0	0	0	0	0	0	0	0	0	0	0	0	0	0	0	0	0	0	0	0	0	0	0	0	0	0	0	0	Calcium Stone	No	COM
刘伟	1、左输尿管结石 2、双肾小结石	841	20140721	CA	2014	7	Summer	Male	41	Middle age (40-60)	2	0	0	0	0	0	0	0	0	0	0	0	0	0	0	0	0	0	0	0	0	0	0	0	0	0	0	0	0	0	0	0	0	Infection Stone	Yes	CA	COD
朱钻宜	1.左输尿管上段结石 2.泌尿系感染	842	20140721	CaOx	2014	7	Summer	Female	64	High age (>60)	2	1	0	0	0	0	0	0	0	0	0	0	0	0	0	0	0	0	0	0	0	0	0	0	0	0	0	0	0	0	0	0	0	Calcium Stone	No	COM	COD
罗海华	右输尿管中段结石	843	20140721	CaOx	2014	7	Summer	Male	46	Middle age (40-60)	2	0	0	0	0	0	0	0	0	0	0	0	0	0	0	0	0	0	0	0	0	0	0	0	0	0	0	0	0	0	0	0	0	Calcium Stone	No	COM	COD
雷清秀	左肾结石并左肾积液和感染	844	20140722	CaOx	2014	7	Summer	Female	57	Middle age (40-60)	1	1	1	0	0	0	0	0	0	0	0	0	0	0	0	0	0	0	0	0	0	0	0	0	0	0	0	0	0	0	0	0	0	Calcium Stone	Yes	COD	CA	COM
王志英	右输尿管中段结石并右肾积水	845	20140722	CaOx	2014	7	Summer	Female	52	Middle age (40-60)	2	0	1	0	0	0	0	0	0	0	0	0	0	0	0	0	0	0	0	0	0	0	0	0	0	0	0	0	0	0	0	0	0	Calcium Stone	No	COM	COD
肖亚帝	双肾多发结石和感染，肝硬化。乙型肝炎	846	20140722	CaOx	2014	7	Summer	Female	61	High age (>60)	1	1	0	0	0	0	0	0	0	0	0	0	0	0	0	0	0	0	0	0	0	0	0	0	0	0	0	0	0	0	0	0	0	Calcium Stone	No	COM	COD
陈燕吟	右肾多发性结石并右肾轻度积液 左肾多发性结石,泌尿系感染	847	20140722	CaOx	2014	7	Summer	Female	44	Middle age (40-60)	1	1	1	0	0	0	0	0	0	0	0	0	0	0	0	0	0	0	0	0	0	0	0	0	0	0	0	0	0	0	0	0	0	Calcium Stone	No	COM	COD
邓国景	右输尿管上段结石伴积液 右肾多发性结石	848	20140722	CA	2014	7	Summer	Male	22	Young age (<40)	2	0	1	0	0	0	0	0	0	0	0	0	0	0	0	0	0	0	0	0	0	0	0	0	0	0	0	0	0	0	0	0	0	Infection Stone	Yes	CA	COM	AU
梅春仙	1.双侧多发肾结石 2.双肾囊肿 3.高血压病 4.肝囊肿 5.胆囊腺肌症？ 6.子宫肌瘤？ 7.右侧卵巢囊肿？	849	20140722	CaOx	2014	7	Summer	Female	52	Middle age (40-60)	1	0	0	0	0	0	0	0	0	0	1	0	1	0	0	0	0	0	0	0	0	0	0	0	1	0	0	0	0	0	0	0	0	Calcium Stone	No	COM	COD
朱爱群	1.右输尿管上段结石并右肾积水 2.右肾多发结石 3.右肾造瘘术后	850	20140722	CaOx	2014	7	Summer	Female	41	Middle age (40-60)	2	0	1	0	0	0	0	0	0	0	0	0	0	0	0	0	0	0	0	0	0	0	0	0	0	0	0	0	0	0	0	0	0	Calcium Stone	No	COM	CaP	COD
李军生	1.右侧输尿管上段结石 2.双肾多发结石	851	20140722	Uric Acid Stone	2014	7	Summer	Male	38	Young age (<40)	2	0	0	0	0	0	0	0	0	0	0	0	0	0	0	0	0	0	0	0	0	0	0	0	0	0	0	0	0	0	0	0	0	Uric Acid Stone	No	UA
陈永光	右肾铸型结石伴积液	852	20140722	CaOx	2014	7	Summer	Male	43	Middle age (40-60)	1	0	1	0	0	0	0	0	0	0	0	0	0	0	0	0	0	0	0	0	0	0	0	0	0	0	0	0	0	0	0	0	1	Calcium Stone	Yes	COM	UA
苏辉霞	右输尿管上段结石ESWL术后	853	20140722	CaOx	2014	7	Summer	Female	33	Young age (<40)	2	0	0	0	0	0	0	0	0	0	0	0	0	0	0	0	0	0	0	0	0	0	0	0	0	0	0	0	0	0	0	0	0	Calcium Stone	No	COM	COD
曾德高	肾结石	854	20140723	Uric Acid Stone	2014	7	Summer	Male	75	High age (>60)	1	0	0	0	0	0	0	0	0	0	0	0	0	0	0	0	0	0	0	0	0	0	0	0	0	0	0	0	0	0	0	0	0	Uric Acid Stone	No	UA
丘伟坚	左侧输尿管下段结石，左肾结石并轻度积液和感染，双肾萎缩，双肾囊肿，慢性肾功能不全，高血压病	855	20140723	CaOx	2014	7	Summer	Male	50	Middle age (40-60)	2	1	1	0	1	0	1	0	0	0	1	0	0	0	0	0	0	0	0	0	0	0	0	0	1	0	0	0	0	0	0	0	0	Calcium Stone	No	COM
姚端青	1.双肾多发结石 2.慢性肾功能不全	856	20140723	Uric Acid Stone	2014	7	Summer	Male	69	High age (>60)	1	0	0	0	1	0	0	0	0	0	0	0	0	0	0	0	0	0	0	0	0	0	0	0	0	0	0	0	0	0	0	0	0	Uric Acid Stone	Yes	UA	COM
施业权	1、右肾多发结石 2、右URS术后 3、高血压病	857	20140723	CaOx	2014	7	Summer	Male	80	High age (>60)	1	0	0	0	0	0	0	0	0	0	0	0	0	0	0	0	0	0	0	0	0	0	0	0	1	0	0	0	0	0	0	0	0	Calcium Stone	No	COM	COD
郑永辉	双肾多发结石伴积液。	858	20140723	CaOx	2014	7	Summer	Male	43	Middle age (40-60)	1	0	1	0	0	0	0	0	0	0	0	0	0	0	0	0	0	0	0	0	0	0	0	0	0	0	0	0	0	0	0	0	0	Calcium Stone	No	COM
徐昂都	1.左输尿管上段结石并左肾积液 2.右肾结石并右肾积液 3.左肾结石 4.高血压病 5.2型糖尿病	859	20140723	CaOx	2014	7	Summer	Male	69	High age (>60)	2	0	1	0	0	0	0	0	0	0	0	0	0	0	0	0	0	0	0	0	0	0	0	1	1	0	0	0	0	0	0	0	0	Calcium Stone	No	COM	COD
潘伟	双肾结石	860	20140723	CaOx	2014	7	Summer	Male	29	Young age (<40)	1	0	0	0	0	0	0	0	0	0	0	0	0	0	0	0	0	0	0	0	0	0	0	0	0	0	0	0	0	0	0	0	0	Calcium Stone	No	COM	COD
范艳芳	左肾多发结石并积液 右肾小结石 2型糖尿病	861	20140723	CaOx	2014	7	Summer	Female	42	Middle age (40-60)	1	0	1	0	0	0	0	0	0	0	0	0	0	0	0	0	0	0	0	0	0	0	0	1	0	0	0	0	0	0	0	0	0	Calcium Stone	No	COM	COD
杨春燕	双肾多发结石并双肾积液和感染，左侧输尿管切开取石术后	862	20140723	CaOx	2014	7	Summer	Female	56	Middle age (40-60)	1	1	1	0	0	0	0	0	0	0	0	0	0	0	0	0	0	0	0	0	0	0	0	0	0	0	0	0	0	0	0	0	0	Calcium Stone	No	COD	COM
陈巨棠	1、左肾多发结石并左肾积液 2、尿路感染 3、慢性肾功能不全 4、右肾萎缩 5、高血压病	863	20140723	Uric Acid Stone	2014	7	Summer	Male	47	Middle age (40-60)	1	1	1	0	1	0	1	0	0	0	0	0	0	0	0	0	0	0	0	0	0	0	0	0	1	0	0	0	0	0	0	0	0	Uric Acid Stone	No	UA
王桂莲	1.左肾结石 2.泌尿系感染 3.右肾囊肿 4.高血压病 5.冠心病 阵发性心动过速	864	20140723	CaP	2014	7	Summer	Female	71	High age (>60)	1	1	0	0	0	0	0	0	0	0	1	0	0	0	0	0	0	0	0	0	0	0	0	0	1	0	0	0	1	1	0	0	0	Calcium Stone	Yes	CaP(CO3)	CA	MAP
李丽勇	右输尿管下段结石并右肾积液	865	20140723	CaOx	2014	7	Summer	Male	29	Young age (<40)	2	0	1	0	0	0	0	0	0	0	0	0	0	0	0	0	0	0	0	0	0	0	0	0	0	0	0	0	0	0	0	0	0	Calcium Stone	No	COM	COD
姚伟堂	1.右输尿管结石并右肾积水 2.右肾结石	866	20140723	Uric Acid Stone	2014	7	Summer	Male	37	Young age (<40)	2	0	1	0	0	0	0	0	0	0	0	0	0	0	0	0	0	0	0	0	0	0	0	0	0	0	0	0	0	0	0	0	0	Uric Acid Stone	No	UA
陈炳林	1.右肾多发结石并右肾积液 2.左输尿管结石并左肾积液	867	20140723	CaOx	2014	7	Summer	Male	42	Middle age (40-60)	1	0	1	0	0	0	0	0	0	0	0	0	0	0	0	0	0	0	0	0	0	0	0	0	0	0	0	0	0	0	0	0	0	Calcium Stone	No	COM
范志强	左输尿管上段结石并左肾积液	868	20140723	CaOx	2014	7	Summer	Male	46	Middle age (40-60)	2	0	1	0	0	0	0	0	0	0	0	0	0	0	0	0	0	0	0	0	0	0	0	0	0	0	0	0	0	0	0	0	0	Calcium Stone	No	COM	COD
申巨华	1.左输尿管中段结石并左肾积液	869	20140723	Uric Acid Stone	2014	7	Summer	Male	60	High age (>60)	2	0	1	0	0	0	0	0	0	0	0	0	0	0	0	0	0	0	0	0	0	0	0	0	0	0	0	0	0	0	0	0	0	Uric Acid Stone	No	UA
欧阳本明	1.右肾结石并积液 2.慢性肾功能不全 3.左肾切除术后	870	20140724	Uric Acid Stone	2014	7	Summer	Male	60	High age (>60)	1	0	1	0	1	0	0	0	0	0	0	0	0	0	0	0	0	0	0	0	0	0	0	0	0	0	0	0	0	0	0	0	0	Uric Acid Stone	No	UA
刘防修	1、左肾多发结石并积液 2、慢性肾功能不全 3、心率失常：窦性心动过缓 4、右侧经皮肾镜取石术后	871	20140724	CaOx	2014	7	Summer	Male	61	High age (>60)	1	0	1	0	1	0	0	0	0	0	0	0	0	0	0	0	0	0	0	0	0	0	0	0	0	0	0	0	0	0	0	0	0	Calcium Stone	No	COM
何钻崧	1.左肾多发性结石并积液 2.泌尿系感染	872	20140724	CaOx	2014	7	Summer	Female	61	High age (>60)	1	1	1	0	0	0	0	0	0	0	0	0	0	0	0	0	0	0	0	0	0	0	0	0	0	0	0	0	0	0	0	0	0	Calcium Stone	No	COM
杨美玉	右输尿管上段结石并右肾积液 右肾结石	873	20140724	CaOx	2014	7	Summer	Female	62	High age (>60)	2	0	1	0	0	0	0	0	0	0	0	0	0	0	0	0	0	0	0	0	0	0	0	0	0	0	0	0	0	0	0	0	0	Calcium Stone	Yes	COM	CA
邝杏洪	双肾结石，双侧输尿管结石并积液和感染	874	20140724	CaOx	2014	7	Summer	Female	46	Middle age (40-60)	1	1	1	0	0	0	0	0	0	0	0	0	0	0	0	0	0	0	0	0	0	0	0	0	0	0	0	0	0	0	0	0	0	Calcium Stone	Yes	COD	COM	CA
黄志河	双肾结石和感染	875	20140724	CA	2014	7	Summer	Male	42	Middle age (40-60)	1	1	0	0	0	0	0	0	0	0	0	0	0	0	0	0	0	0	0	0	0	0	0	0	0	0	0	0	0	0	0	0	0	Infection Stone	Yes	CA	MAP	COM
慕容永坚	双肾铸型结石并双肾积液 双侧多囊肾	876	20140724	Uric Acid Stone	2014	7	Summer	Male	33	Young age (<40)	1	0	1	0	0	0	0	0	0	0	1	0	0	0	0	0	0	0	0	0	0	0	0	0	0	0	0	0	0	0	0	0	1	Uric Acid Stone	No	UA
刘克海	1.左肾发结石并左肾积液 2.右肾小结石	877	20140724	CaOx	2014	7	Summer	Male	53	Middle age (40-60)	1	0	1	0	0	0	0	0	0	0	0	0	0	0	0	0	0	0	0	0	0	0	0	0	0	0	0	0	0	0	0	0	0	Calcium Stone	No	COM	COD
陈吉带	右肾结石	878	20140724	Uric Acid Stone	2014	7	Summer	Female	61	High age (>60)	1	0	0	0	0	0	0	0	0	0	0	0	0	0	0	0	0	0	0	0	0	0	0	0	0	0	0	0	0	0	0	0	0	Uric Acid Stone	No	UA
郭秀华	双肾铸型结石并左肾积液和感染	879	20140724	CA	2014	7	Summer	Male	42	Middle age (40-60)	1	1	1	0	0	0	0	0	0	0	0	0	0	0	0	0	0	0	0	0	0	0	0	0	0	0	0	0	0	0	0	0	1	Infection Stone	Yes	CA	COM
潘佩英	左肾结石	880	20140724	CaOx	2014	7	Summer	Female	59	Middle age (40-60)	1	0	0	0	0	0	0	0	0	0	0	0	0	0	0	0	0	0	0	0	0	0	0	0	0	0	0	0	0	0	0	0	0	Calcium Stone	Yes	COM	CA
吴新旭	1.左输尿管上段结石并肾中度积水 2.左肾结石	881	20140724	CA	2014	7	Summer	Male	41	Middle age (40-60)	2	0	1	0	0	0	0	0	0	0	0	0	0	0	0	0	0	0	0	0	0	0	0	0	0	0	0	0	0	0	0	0	0	Infection Stone	Yes	CA	COD	COM
张群珍	双肾盂盏铸型结石伴肾盂梗阻,泌尿系感染	882	20140724	MAP	2014	7	Summer	Female	58	Middle age (40-60)	1	1	0	0	0	0	0	0	0	0	0	0	0	0	0	0	0	0	0	0	0	0	0	0	0	0	0	0	0	0	0	0	1	Infection Stone	Yes	MAP	CaP(CO3)
张群珍	双肾盂盏铸型结石伴肾盂梗阻,泌尿系感染	883	20140724	MAP	2014	7	Summer	Female	58	Middle age (40-60)	1	1	0	0	0	0	0	0	0	0	0	0	0	0	0	0	0	0	0	0	0	0	0	0	0	0	0	0	0	0	0	0	1	Infection Stone	Yes	MAP	CaP(CO3)
曾继考	左肾多发结石并积液	884	20140725	CaOx	2014	7	Summer	Male	46	Middle age (40-60)	1	0	1	0	0	0	0	0	0	0	0	0	0	0	0	0	0	0	0	0	0	0	0	0	0	0	0	0	0	0	0	0	0	Calcium Stone	Yes	COD	CA	COM
谢新尽	1、左侧输尿管上段扩张，双肾结石并左肾积液和感染	885	20140725	CaP	2014	7	Summer	Female	55	Middle age (40-60)	1	1	1	0	0	0	0	0	0	0	0	0	0	0	0	0	0	0	0	0	0	0	0	0	0	0	0	0	0	0	0	0	0	Calcium Stone	Yes	CaP(CO3)	CA	COM
庄建和	1.右肾结石 2.左肾小结石	886	20140725	CaOx	2014	7	Summer	Male	60	High age (>60)	1	0	0	0	0	0	0	0	0	0	0	0	0	0	0	0	0	0	0	0	0	0	0	0	0	0	0	0	0	0	0	0	0	Calcium Stone	No	COM	COD
陈国经	1.左输尿管上段结石并左肾积液 2.右输尿管上段结石并右肾积液 3.左肾结石 4.右肾囊肿	887	20140725	Uric Acid Stone	2014	7	Summer	Male	52	Middle age (40-60)	2	0	1	0	0	0	0	0	0	0	1	0	0	0	0	0	0	0	0	0	0	0	0	0	0	0	0	0	0	0	0	0	0	Uric Acid Stone	No	UA
高国煌	1.右肾多发结石并积液 2.左肾多发结石并积液 3.高血压病	888	20140725	CaOx	2014	7	Summer	Male	58	Middle age (40-60)	1	0	1	0	0	0	0	0	0	0	0	0	0	0	0	0	0	0	0	0	0	0	0	0	1	0	0	0	0	0	0	0	0	Calcium Stone	No	COM	COD
陈建芳	左输尿管上段结石 右肾囊肿	889	20140725	CA	2014	7	Summer	Male	41	Middle age (40-60)	2	0	0	0	0	0	0	0	0	0	1	0	0	0	0	0	0	0	0	0	0	0	0	0	0	0	0	0	0	0	0	0	0	Infection Stone	Yes	CA	COD
曹粟芳	右肾多发结石并右肾积液	890	20140725	CaP	2014	7	Summer	Female	56	Middle age (40-60)	1	0	1	0	0	0	0	0	0	0	0	0	0	0	0	0	0	0	0	0	0	0	0	0	0	0	0	0	0	0	0	0	0	Calcium Stone	No	CaHPO4	CaP
黎婉娣	左肾多发性结石	891	20140725	CaOx	2014	7	Summer	Female	42	Middle age (40-60)	1	0	0	0	0	0	0	0	0	0	0	0	0	0	0	0	0	0	0	0	0	0	0	0	0	0	0	0	0	0	0	0	0	Calcium Stone	No	COM	COD
邱路程	1.右肾结石 2.右肾积水	892	20140725	CaOx	2014	7	Summer	Male	19	Young age (<40)	1	0	1	0	0	0	0	0	0	0	0	0	0	0	0	0	0	0	0	0	0	0	0	0	0	0	0	0	0	0	0	0	0	Calcium Stone	No	COM	COD
许卫海	右肾多发结石并积液	893	20140725	CaOx	2014	7	Summer	Male	32	Young age (<40)	1	0	1	0	0	0	0	0	0	0	0	0	0	0	0	0	0	0	0	0	0	0	0	0	0	0	0	0	0	0	0	0	0	Calcium Stone	No	COM	COD
邱汉梅	左肾结石和感染，膀胱结石，左输尿管置管后	894	20140725	CA	2014	7	Summer	Female	28	Young age (<40)	1	1	0	0	0	0	0	0	0	0	0	0	0	0	0	0	0	0	0	0	0	0	0	0	0	0	0	0	0	0	0	0	0	Infection Stone	Yes	CA	CaP	MAP
潘鼎会	1.左输尿管上段结石 2.左肾多发结石 3.右肾萎缩 4.右肾小结石 5.左输尿管置内支架管术后	895	20140725	CaOx	2014	7	Summer	Male	65	High age (>60)	2	0	0	0	0	0	1	0	0	0	0	0	0	0	0	0	0	0	0	0	0	0	0	0	0	0	0	0	0	0	0	0	0	Calcium Stone	No	COM	COD
韦如逢	1、右肾多发结石 2、右肾积水	896	20140725	CaOx	2014	7	Summer	Female	58	Middle age (40-60)	1	0	1	0	0	0	0	0	0	0	0	0	0	0	0	0	0	0	0	0	0	0	0	0	0	0	0	0	0	0	0	0	0	Calcium Stone	Yes	COM	UA
潘华森	左肾结石并积液	897	20140725	CA	2014	7	Summer	Female	51	Middle age (40-60)	1	0	1	0	0	0	0	0	0	0	0	0	0	0	0	0	0	0	0	0	0	0	0	0	0	0	0	0	0	0	0	0	0	Infection Stone	Yes	CA	COM	MAP
仲高红	双肾结石	898	20140725	CaOx	2014	7	Summer	Male	37	Young age (<40)	1	0	0	0	0	0	0	0	0	0	0	0	0	0	0	0	0	0	0	0	0	0	0	0	0	0	0	0	0	0	0	0	0	Calcium Stone	No	COM	COD
李桂芳	1、左输尿管下段结石并左肾积液 2、高血压病 3、冠心病	899	20140725	CaOx	2014	7	Summer	Female	61	High age (>60)	2	0	1	0	0	0	0	0	0	0	0	0	0	0	0	0	0	0	0	0	0	0	0	0	1	0	0	0	1	1	0	0	0	Calcium Stone	No	COM	COD
伍彩云	双肾铸型结石伴感染	900	20140728	CA	2014	7	Summer	Female	56	Middle age (40-60)	1	1	0	0	0	0	0	0	0	0	0	0	0	0	0	0	0	0	0	0	0	0	0	0	0	0	0	0	0	0	0	0	1	Infection Stone	Yes	CA	COM
高官长	肾结石	901	20140728	CaOx	2014	7	Summer	Male	43	Middle age (40-60)	1	0	0	0	0	0	0	0	0	0	0	0	0	0	0	0	0	0	0	0	0	0	0	0	0	0	0	0	0	0	0	0	0	Calcium Stone	No	COM	COD
周玉彩	左输尿管中段结石伴积水	902	20140728	CaOx	2014	7	Summer	Female	49	Middle age (40-60)	2	0	1	0	0	0	0	0	0	0	0	0	0	0	0	0	0	0	0	0	0	0	0	0	0	0	0	0	0	0	0	0	0	Calcium Stone	No	COM
李炳超	左肾结石伴积液	903	20140728	CaOx	2014	7	Summer	Male	29	Young age (<40)	1	0	1	0	0	0	0	0	0	0	0	0	0	0	0	0	0	0	0	0	0	0	0	0	0	0	0	0	0	0	0	0	0	Calcium Stone	No	COM	COD
吴昌日	左肾多发结石	904	20140728	CA	2014	7	Summer	Male	35	Young age (<40)	1	0	0	0	0	0	0	0	0	0	0	0	0	0	0	0	0	0	0	0	0	0	0	0	0	0	0	0	0	0	0	0	0	Infection Stone	Yes	CA	COD	MAP
黄梅婷	右输尿管中段结石	905	20140729	CaOx	2014	7	Summer	Female	18	Young age (<40)	2	0	1	0	0	0	0	0	0	0	0	0	0	0	0	0	0	0	0	0	0	0	0	0	0	0	0	0	0	0	0	0	0	Calcium Stone	No	COM	COD
马芳芳	右输尿管上段结石	906	20140729	CaOx	2014	7	Summer	Female	22	Young age (<40)	2	0	0	0	0	0	0	0	0	0	0	0	0	0	0	0	0	0	0	0	0	0	0	0	0	0	0	0	0	0	0	0	0	Calcium Stone	Yes	COM	AU
叶慕娴	左输尿管中段结石伴积水伴感染，2型糖尿病	907	20140729	CaOx	2014	7	Summer	Female	74	High age (>60)	2	1	1	0	0	0	0	0	0	0	0	0	0	0	0	0	0	0	0	0	0	0	0	1	0	0	0	0	0	0	0	0	0	Calcium Stone	No	COM	COD
许桂海	左肾结石伴积液和感染	908	20140729	Uric Acid Stone	2014	7	Summer	Male	59	Middle age (40-60)	1	1	1	0	1	0	0	0	0	0	0	0	0	0	0	0	0	0	0	0	0	0	0	0	0	0	0	0	0	0	0	0	0	Uric Acid Stone	No	UA
戚满吹	右输尿管中段结石	909	20140729	Uric Acid Stone	2014	7	Summer	Female	70	High age (>60)	2	0	1	0	0	0	0	0	0	0	0	0	0	0	0	0	0	0	0	0	0	0	0	0	0	0	0	0	0	0	0	0	0	Uric Acid Stone	Yes	NaU	COM
罗家全	左肾结石伴积水	910	20140729	CaOx	2014	7	Summer	Male	54	Middle age (40-60)	1	0	1	0	0	0	0	0	0	0	0	0	0	0	0	0	0	0	0	0	0	0	0	0	0	0	0	0	0	0	0	0	0	Calcium Stone	No	COM	COD
李演卿	左输尿管中段结石伴积水	911	20140729	CaOx	2014	7	Summer	Female	65	High age (>60)	2	0	1	0	0	0	0	0	0	0	0	0	0	0	0	0	0	0	0	0	0	0	0	0	1	0	0	0	0	0	0	0	0	Calcium Stone	No	COM	COD
陈光锡	右输尿管上段结石	912	20140729	Uric Acid Stone	2014	7	Summer	Male	43	Middle age (40-60)	2	0	1	0	0	0	0	0	0	0	0	0	0	0	0	0	0	0	0	0	0	0	0	0	0	0	0	0	0	0	0	0	0	Uric Acid Stone	No	UA
原润昌	右输尿管中段结石和感染	913	20140729	CaOx	2014	7	Summer	Male	55	Middle age (40-60)	2	1	1	0	0	0	0	0	0	0	0	0	0	0	0	0	0	0	0	0	0	0	0	0	0	0	0	0	0	0	0	0	0	Calcium Stone	Yes	COM	UA
俞小玲	右输尿管中段结石伴积水，泌尿系感染	914	20140729	CA	2014	7	Summer	Female	39	Young age (<40)	2	1	1	0	0	0	0	0	0	0	0	0	0	0	0	0	0	0	0	0	0	0	0	0	0	0	0	0	0	0	0	0	0	Infection Stone	Yes	CA	COM
宋金好	右输尿管中段结石	915	20140729	CaOx	2014	7	Summer	Female	69	High age (>60)	2	0	0	0	0	0	0	0	0	0	0	0	0	0	0	0	0	0	0	0	0	0	0	0	0	0	0	0	0	0	0	0	0	Calcium Stone	No	COM	COD
彭立兰	右输尿管上段结石	916	20140729	CA	2014	7	Summer	Female	38	Young age (<40)	2	0	1	0	0	0	0	0	0	0	0	0	0	0	0	0	0	0	0	0	0	0	0	0	0	0	0	0	0	0	0	0	0	Infection Stone	Yes	CA	COD	COM
简红军	右输尿管中段结石伴积水，泌尿系感染	917	20140729	CA	2014	7	Summer	Male	31	Young age (<40)	2	1	1	0	0	0	0	0	0	0	0	0	0	0	0	0	0	0	0	0	0	0	0	0	0	0	0	0	0	0	0	0	0	Infection Stone	Yes	CA	COD	COM
黄榕南	右输尿管上段结石伴积液	918	20140730	CaOx	2014	7	Summer	Male	51	Middle age (40-60)	2	0	1	0	0	0	0	0	0	0	0	0	0	0	0	0	0	0	0	0	0	0	0	0	0	0	0	0	0	0	0	0	0	Calcium Stone	Yes	COD	CA	COM
黄志清	左肾结石伴积水和感染	919	20140730	CaOx	2014	7	Summer	Male	53	Middle age (40-60)	1	1	1	0	0	0	0	0	0	0	1	0	0	0	0	0	0	0	0	0	0	0	0	1	0	0	0	0	0	0	0	0	0	Calcium Stone	No	COM	COD
刘运强	左肾结石伴积水	920	20140730	CaOx	2014	7	Summer	Male	54	Middle age (40-60)	1	0	1	0	0	0	0	0	0	0	0	0	0	0	0	0	0	0	0	0	0	0	0	0	0	0	0	0	0	0	0	0	0	Calcium Stone	No	COM
黄志平	右输尿管上段结石伴积液	921	20140730	CaOx	2014	7	Summer	Male	52	Middle age (40-60)	2	0	1	0	0	0	0	0	0	0	0	0	0	0	0	0	0	0	0	0	0	0	0	0	0	0	0	0	0	0	0	0	0	Calcium Stone	Yes	COM	COD	CA
周祖祥	左输尿管中段结石伴积水	922	20140730	CaOx	2014	7	Summer	Male	51	Middle age (40-60)	2	0	1	0	0	0	0	0	0	0	0	0	0	0	0	0	0	0	0	0	0	0	0	0	0	0	0	0	0	0	0	0	0	Calcium Stone	No	COM	COD
江友辉	左肾结石伴积水	923	20140730	CaOx	2014	7	Summer	Male	47	Middle age (40-60)	1	0	1	0	0	0	0	0	0	0	0	0	0	0	0	0	0	0	0	0	0	0	0	0	0	0	0	0	0	0	0	0	0	Calcium Stone	No	COM	COD
杨楚辉	左肾结石并积液	924	20140730	CaOx	2014	7	Summer	Male	32	Young age (<40)	1	0	1	0	0	0	0	0	0	0	0	0	0	0	0	0	0	0	0	0	0	0	0	0	0	0	0	0	0	0	0	0	0	Calcium Stone	No	COM	COD
曾博	右肾多发结石并积液 左肾多发结石	925	20140730	CaOx	2014	7	Summer	Male	33	Young age (<40)	1	0	1	0	0	0	0	0	0	0	0	0	0	0	0	0	0	0	0	0	0	0	0	0	0	0	0	0	0	0	0	0	0	Calcium Stone	No	COM	COD
黄明震	1、右PCNL术后结石处理；左肾结石	926	20140730	CaOx	2014	7	Summer	Male	55	Middle age (40-60)	1	0	0	0	0	0	0	0	0	0	0	0	0	0	0	0	0	0	0	0	0	0	0	0	0	0	0	0	0	0	0	0	0	Calcium Stone	Yes	COM	CaP(CO3)	CA
马术娟	右肾结石残留和感染	927	20140730	CA	2014	7	Summer	Female	36	Young age (<40)	1	1	0	0	0	0	0	0	0	0	0	0	0	0	0	0	0	0	0	0	0	0	0	0	0	0	0	0	0	0	0	0	0	Infection Stone	Yes	CA	COM	COD
罗城	1、左输尿管上段结石 2、左肾结石	928	20140730	CaOx	2014	7	Summer	Male	17	Young age (<40)	2	0	0	0	0	0	0	0	0	0	0	0	0	0	0	0	0	0	0	0	0	0	0	0	0	0	0	0	0	0	0	0	0	Calcium Stone	Yes	COD	CA	COM
胡胜前	1.左肾多发结石并积液 2.高血压病（1级，中危） 3.椎间盘突出症	929	20140730	CaOx	2014	7	Summer	Male	43	Middle age (40-60)	1	0	1	0	0	0	0	0	0	0	0	0	0	0	0	0	0	0	0	0	0	0	0	0	1	0	0	0	0	0	0	0	0	Calcium Stone	No	COM	COD
蔡道伟	膀胱多发结石。	930	20140731	CaOx	2014	7	Summer	Male	75	High age (>60)	3	0	0	0	0	0	0	0	0	0	0	0	0	0	0	0	0	0	0	0	0	0	0	0	0	0	0	0	0	0	0	0	0	Calcium Stone	No	COM	COD
叶容晚	1、左输尿管下段结石并左肾积液 2、双肾多发结石 3、高血压病 4、冠心病 5、2型糖尿病	931	20140731	CaOx	2014	7	Summer	Female	49	Middle age (40-60)	2	0	1	0	0	0	0	0	0	0	0	0	0	0	0	0	0	0	0	0	0	0	0	1	1	0	0	0	1	1	0	0	0	Calcium Stone	No	COM
欧光秋	1.右肾结石 2.右输尿管结石并积液 3.Ⅱ型糖尿病	932	20140731	Uric Acid Stone	2014	7	Summer	Male	43	Middle age (40-60)	1	0	1	0	0	0	0	0	0	0	0	0	0	0	0	0	0	0	0	0	0	0	0	1	0	0	0	0	0	0	0	0	0	Uric Acid Stone	Yes	UA	COM
蔡星雄	1、左输尿管上段结石并左肾积液 2、右肾多发结石	933	20140731	CaOx	2014	7	Summer	Male	47	Middle age (40-60)	2	0	1	0	0	0	0	0	0	0	0	0	0	0	0	0	0	0	0	0	0	0	0	0	0	0	0	0	0	0	0	0	0	Calcium Stone	No	COM
黎毅研	1.左肾多发性结石 2.右PCNL术后	934	20140731	CaOx	2014	7	Summer	Male	39	Young age (<40)	1	0	0	0	0	0	0	0	0	0	0	0	0	0	0	0	0	0	0	0	0	0	0	0	0	0	0	0	0	0	0	0	0	Calcium Stone	No	COM
陈红英	1、右肾结石 2、糖尿病	935	20140731	Uric Acid Stone	2014	7	Summer	Female	57	Middle age (40-60)	1	0	0	0	0	0	0	0	0	0	0	0	0	0	0	0	0	0	0	0	0	0	0	1	0	0	0	0	0	0	0	0	0	Uric Acid Stone	No	UA
黎锦全	1.右侧输尿管内支架置入术后； 2.右输尿管上段结石 3.慢性肾功能不全 4.左肾萎缩并结石	936	20140731	Uric Acid Stone	2014	7	Summer	Male	69	High age (>60)	2	0	0	0	1	0	1	0	0	0	0	0	0	0	0	0	0	0	0	0	0	0	0	0	0	0	0	0	0	0	0	0	0	Uric Acid Stone	Yes	UA	COM
何志轩	1、左肾铸型结石 2、右肾多发结石	937	20140731	CaOx	2014	7	Summer	Male	49	Middle age (40-60)	1	0	0	0	0	0	0	0	0	0	0	0	0	0	0	0	0	0	0	0	0	0	0	0	0	0	0	0	0	0	0	0	1	Calcium Stone	No	COM	COD
李杰	右肾多发结石并右肾积液 ,泌尿系感染	938	20140731	CaOx	2014	7	Summer	Male	39	Young age (<40)	1	1	1	0	0	0	0	0	0	0	0	0	0	0	0	0	0	0	0	0	0	0	0	0	0	0	0	0	0	0	0	0	0	Calcium Stone	Yes	COD	CA	COM
邓擎天	右UPJ结石并右肾积液和感染，左肾多发结石	939	20140731	CaOx	2014	7	Summer	Male	66	High age (>60)	1	1	1	0	0	0	0	0	0	0	0	0	0	0	0	0	0	0	0	0	0	0	0	0	0	0	0	0	0	0	0	0	0	Calcium Stone	No	COD	COM
钱仁策	双肾结石	940	20140731	CA	2014	7	Summer	Male	40	Middle age (40-60)	1	0	0	0	0	0	0	0	0	0	0	0	0	0	0	0	0	0	0	0	0	0	0	0	0	0	0	0	0	0	0	0	0	Infection Stone	Yes	CA	MAP	COM
吴跃东	1.左输尿管中段结石 2.双肾结石	941	20140731	CaOx	2014	7	Summer	Male	38	Young age (<40)	2	0	0	0	0	0	0	0	0	0	0	0	0	0	0	0	0	0	0	0	0	0	0	0	0	0	0	0	0	0	0	0	0	Calcium Stone	No	COD	COM
李冠枚	左肾结石	942	20140731	CaOx	2014	7	Summer	Male	41	Middle age (40-60)	1	0	0	0	0	0	0	0	0	0	0	0	0	0	0	0	0	0	0	0	0	0	0	0	0	0	0	0	0	0	0	0	0	Calcium Stone	No	COM	COD
熊光辉	右输尿管结石并右肾积液	943	20140731	CaOx	2014	7	Summer	Male	45	Middle age (40-60)	2	0	1	0	0	0	0	0	0	0	0	0	0	0	0	0	0	0	0	0	0	0	0	0	0	0	0	0	0	0	0	0	0	Calcium Stone	No	COM	COD
匡金球	左肾铸型结石伴感染，2型糖尿病	944	20140731	MAP	2014	7	Summer	Male	50	Middle age (40-60)	1	1	0	0	0	0	0	0	0	0	0	0	0	0	0	0	0	0	0	0	0	0	0	1	0	0	0	0	0	0	0	0	1	Infection Stone	Yes	MAP	CA	CaP(CO3)
邹清华	左肾结石伴感染	945	20140731	CaOx	2014	7	Summer	Male	37	Young age (<40)	1	1	0	0	0	0	0	0	0	0	0	0	0	0	0	0	0	0	0	0	0	0	0	0	0	0	0	0	0	0	0	0	0	Calcium Stone	No	COM
利林柏	双肾结石	946	20140731	CaOx	2014	7	Summer	Male	59	Middle age (40-60)	1	0	0	0	0	0	0	0	0	0	0	0	0	0	0	0	0	0	0	0	0	0	0	0	0	0	0	0	0	0	0	0	0	Calcium Stone	No	COM	COD
张琼	双肾铸型结石	947	20140801	CA	2014	8	Summer	Female	58	Middle age (40-60)	1	0	0	0	0	0	0	0	0	0	0	0	0	0	0	0	0	0	0	0	0	0	0	0	0	0	0	0	0	0	0	0	1	Infection Stone	Yes	CA	MAP	CaP
刘光华	左肾结石	948	20140801	CaOx	2014	8	Summer	Male	49	Middle age (40-60)	1	0	0	0	0	0	0	0	0	0	0	0	0	0	0	0	0	0	0	0	0	0	0	0	0	0	0	0	0	0	0	0	0	Calcium Stone	No	COM	COD
廖肖蓉	1、右肾右输尿管上段结石并右肾积液 2、右侧重复肾盂输尿管畸形 3、左肾小结石 4、高血压病,泌尿系感染	949	20140801	CA	2014	8	Summer	Female	53	Middle age (40-60)	1	1	1	0	0	0	0	1	0	0	0	0	0	0	0	0	0	0	0	0	0	0	0	0	1	0	0	0	0	0	0	0	0	Infection Stone	Yes	CA	COM
周镜就	左肾铸型多发结石并积液和感染，右肾结石，慢性肾功能不全，高血压病	950	20140801	CA	2014	8	Summer	Male	56	Middle age (40-60)	1	1	1	0	1	0	0	0	0	0	0	0	0	0	0	0	0	0	0	0	0	0	0	0	1	0	0	0	0	0	0	0	1	Infection Stone	Yes	CA	MAP	CaP
邓秀娴	右肾铸型结石	951	20140801	CaOx	2014	8	Summer	Female	57	Middle age (40-60)	1	0	0	0	0	0	0	0	0	0	0	0	0	0	0	0	0	0	0	0	0	0	0	0	0	0	0	0	0	0	0	0	1	Calcium Stone	Yes	COM	CA	CaP(CO3)
卢德光	右肾结石 右输尿管留置双Ｊ管术后 左肾切除术后	952	20140801	CaOx	2014	8	Summer	Male	64	High age (>60)	1	0	0	0	0	0	0	0	0	0	0	0	0	0	0	0	0	0	0	0	0	0	0	0	0	0	0	0	0	0	0	0	0	Calcium Stone	No	COM	COD
陈筠	1、左肾多发结石和感染，系统性红斑狼疮	953	20140801	CaP	2014	8	Summer	Female	35	Young age (<40)	1	1	0	0	0	0	0	0	0	0	0	0	0	0	0	0	0	1	0	0	0	0	0	0	0	0	0	0	0	0	0	0	0	Calcium Stone	No	CaHPO4	CaP
欧阳诚	左肾铸型结石伴感染，右肾结石，糖尿病，高血压病	954	20140801	MAP	2014	8	Summer	Male	50	Middle age (40-60)	1	1	0	0	0	0	0	0	0	0	0	0	0	0	0	0	0	0	0	0	0	0	0	1	1	0	0	0	0	0	0	0	1	Infection Stone	Yes	MAP	CA	CaP(CO3)
杜烂颠	1.右肾铸型结石并积液 2.左肾结石并积液 3.左肾萎缩	955	20140801	MAP	2014	8	Summer	Male	51	Middle age (40-60)	1	0	1	0	0	0	1	0	0	0	0	0	0	0	0	0	0	0	0	0	0	0	0	0	0	0	0	0	0	0	0	0	1	Infection Stone	Yes	MAP	CA	CaP(CO3)
廖东康	1、左肾多发结石 2、高血压病	956	20140801	Uric Acid Stone	2014	8	Summer	Male	53	Middle age (40-60)	1	0	0	0	0	0	0	0	0	0	0	0	0	0	0	0	0	0	0	0	0	0	0	0	1	0	0	0	0	0	0	0	0	Uric Acid Stone	Yes	UA	MAP
刘德满	1、右肾结石术后残留 2、膀胱肿物性质待查 3、右侧经皮肾镜碎石取石术后	957	20140801	CaOx	2014	8	Summer	Male	57	Middle age (40-60)	1	0	0	0	0	0	0	0	0	0	0	0	1	0	0	0	0	0	0	0	0	0	0	0	0	0	0	0	0	0	0	0	0	Calcium Stone	No	COM
梁啟灿	1.双肾铸型结石并双肾积液 2.冠心病 心脏支架置入术后 3.2型糖尿病 4.高血压病	958	20140801	CA	2014	8	Summer	Male	47	Middle age (40-60)	1	0	1	0	0	0	0	0	0	0	0	0	0	0	0	0	0	0	0	0	0	0	0	1	1	0	0	0	1	1	0	0	1	Infection Stone	Yes	CA	COM
杨载辉	右侧输尿管上段结石并右肾积水	959	20140801	CaOx	2014	8	Summer	Male	60	High age (>60)	2	0	1	0	0	0	0	0	0	0	0	0	0	0	0	0	0	0	0	0	0	0	0	0	0	0	0	0	0	0	0	0	0	Calcium Stone	No	COM
欧方坚	右肾铸型结石并积水	960	20140801	CaOx	2014	8	Summer	Male	36	Young age (<40)	1	0	1	0	0	0	0	0	0	0	0	0	0	0	0	0	0	0	0	0	0	0	0	0	0	0	0	0	0	0	0	0	1	Calcium Stone	No	COM	COD
任彩萍	1.左肾铸型结石并肾盏积液 2.右肾铸型结石 3.泌尿系感染	961	20140801	MAP	2014	8	Summer	Female	22	Young age (<40)	1	1	1	0	0	0	0	0	0	0	0	0	0	0	0	0	0	0	0	0	0	0	0	0	0	0	0	0	0	0	0	0	1	Infection Stone	No	MAP	CA	AU
廖伍生	1.左输尿管上段多发结石 2.左肾多发结石 3.右输尿管置内支架管术后 4.肾功能不全	962	20140801	CaOx	2014	8	Summer	Male	42	Middle age (40-60)	2	0	0	0	1	0	0	0	0	0	0	0	0	0	0	0	0	0	0	0	0	0	0	0	0	0	0	0	0	0	0	0	0	Calcium Stone	No	COM
刘志兵	左肾铸型结石	963	20140801	CaOx	2014	8	Summer	Male	37	Young age (<40)	1	0	0	0	0	0	0	0	0	0	0	0	0	0	0	0	0	0	0	0	0	0	0	0	0	0	0	0	0	0	0	0	1	Calcium Stone	No	COD	COM
贾洪滨	1.双肾结石并积水 2.左PCNL 术后； 3.高血压（3级高危组） 4.小儿麻痹后遗症	964	20140805	CaOx	2014	8	Summer	Male	53	Middle age (40-60)	1	0	1	0	0	0	0	0	0	0	0	0	0	0	0	0	0	0	0	0	0	0	0	0	1	0	0	0	0	0	0	0	0	Calcium Stone	No	COM	COD
郭雪梅	1.左肾铸型结石并左肾中度积水 2.右PCNL术后	965	20140805	CaOx	2014	8	Summer	Female	50	Middle age (40-60)	1	0	1	0	0	0	0	0	0	0	0	0	0	0	0	0	0	0	0	0	0	0	0	0	0	0	0	0	0	0	0	0	1	Calcium Stone	No	COM	COD
凌瑞华	双肾结石和感染	966	20140805	MAP	2014	8	Summer	Female	44	Middle age (40-60)	1	1	0	0	0	0	0	0	0	0	0	0	0	0	0	0	0	0	0	0	0	0	0	0	0	0	0	0	0	0	0	0	0	Infection Stone	Yes	MAP	CA	CaP
徐顺爱	1、右肾结石并积液 2、右侧乳腺癌术后多处转移 3、高血压病	967	20140805	CaOx	2014	8	Summer	Female	51	Middle age (40-60)	1	0	1	0	0	0	0	0	0	0	0	0	1	0	0	0	0	0	0	0	0	0	0	0	1	0	0	0	0	0	0	0	0	Calcium Stone	No	COM	COD
苏斯敏	左肾多发结石并积水	968	20140805	CaOx	2014	8	Summer	Female	24	Young age (<40)	1	0	1	0	0	0	0	0	0	0	0	0	0	0	0	0	0	0	0	0	0	0	0	0	0	0	0	0	0	0	0	0	0	Calcium Stone	No	COM	COD
林秀美	1、左肾多发结石并积液和感染，右肾多发结石，双侧PCNL术后	969	20140805	MAP	2014	8	Summer	Female	64	High age (>60)	1	1	1	0	0	0	0	0	0	0	0	0	0	0	0	0	0	0	0	0	0	0	0	0	0	0	0	0	0	0	0	0	0	Infection Stone	No	MAP	CA
丁小琼	1、左侧输尿管上段结石 2、高血压病 3、糖尿病	970	20140805	CaOx	2014	8	Summer	Female	54	Middle age (40-60)	2	0	0	0	0	0	0	0	0	0	0	0	0	0	0	0	0	0	0	0	0	0	0	1	1	0	0	0	0	0	0	0	0	Calcium Stone	No	COM	COD
林解秀	左肾结石合并积水	971	20140805	CaOx	2014	8	Summer	Female	59	Middle age (40-60)	1	0	1	0	0	0	0	0	0	0	0	0	0	0	0	0	0	0	0	0	0	0	0	0	0	0	0	0	0	0	0	0	0	Calcium Stone	No	COM	COD
戴波	右肾结石	972	20140805	CaOx	2014	8	Summer	Male	39	Young age (<40)	1	0	0	0	0	0	0	0	0	0	0	0	0	0	0	0	0	0	0	0	0	0	0	0	0	0	0	0	0	0	0	0	0	Calcium Stone	No	COD	COM	CaP
张新渭	1、双肾多发结石 2、糖尿病	973	20140805	CaOx	2014	8	Summer	Male	42	Middle age (40-60)	1	0	0	0	0	0	0	0	0	0	0	0	0	0	0	0	0	0	0	0	0	0	0	1	0	0	0	0	0	0	0	0	0	Calcium Stone	No	COM	COD
林国源	右输尿管上段结石	974	20140805	CaP	2014	8	Summer	Male	50	Middle age (40-60)	2	0	0	0	0	0	0	0	0	0	0	0	0	0	0	0	0	0	0	0	0	0	0	0	0	0	0	0	0	0	0	0	0	Calcium Stone	No	CaP	COD
詹徐宁	双肾多发结石。	975	20140805	CaOx	2014	8	Summer	Male	31	Young age (<40)	1	0	0	0	0	0	0	0	0	0	0	0	0	0	0	0	0	0	0	0	0	0	0	0	0	0	0	0	0	0	0	0	0	Calcium Stone	No	COM	COD
刘佳溢	右肾结石和感染	976	20140806	CA	2014	8	Summer	Female	28	Young age (<40)	1	1	0	0	0	0	0	0	0	0	0	0	0	0	0	0	0	0	0	0	0	0	0	0	0	0	0	0	0	0	0	0	0	Infection Stone	Yes	CA	COM
龚政迪	1.右输尿管中段结石 2.右输尿管右肾重度积水 3.右输尿管多处狭窄 4.左肾鹿角型结石合并轻度积水 5.右肾无功能 6.马蹄肾	977	20140806	CaOx	2014	8	Summer	Male	41	Middle age (40-60)	2	0	1	1	1	1	0	1	0	0	0	0	0	0	0	0	0	0	0	0	0	0	0	0	0	0	0	0	0	0	0	0	1	Calcium Stone	No	COM	COD
王弘宇	1、双肾多发结石 2、右输尿管狭窄 3、双肾囊肿	978	20140806	CA	2014	8	Summer	Male	56	Middle age (40-60)	1	0	0	1	0	0	0	0	0	0	1	0	0	0	0	0	0	0	0	0	0	0	0	0	0	0	0	0	0	0	0	0	0	Infection Stone	Yes	CA	COM	COD
凌高兴	双肾结石	979	20140806	CaOx	2014	8	Summer	Male	72	High age (>60)	1	0	0	0	0	0	0	0	0	0	0	0	0	0	0	0	0	0	0	0	0	0	0	0	0	0	0	0	0	0	0	0	0	Calcium Stone	No	COM	COD
刘运强	1、左肾多发结石 2、右肾切除术后 3、左输尿管切开取石术后 4、丙型肝炎 5、胆囊切除术后	980	20140806	CaOx	2014	8	Summer	Male	54	Middle age (40-60)	1	0	0	0	0	0	0	0	0	0	0	0	0	0	0	0	0	0	0	0	0	0	0	0	0	0	0	0	0	0	0	0	0	Calcium Stone	No	COM
黄若锐	左肾铸型结石伴感染。右PCNL术后。高血压病，糖尿病	981	20140806	Uric Acid Stone	2014	8	Summer	Male	50	Middle age (40-60)	1	1	0	0	0	0	0	0	0	0	0	0	0	0	0	0	0	0	0	0	0	0	0	1	1	0	0	0	0	0	0	0	1	Uric Acid Stone	No	UA
何细妹	1、右肾多发性结石并积液 2、泌尿系感染	982	20140806	CaOx	2014	8	Summer	Female	55	Middle age (40-60)	1	1	1	0	0	0	0	0	0	0	0	0	0	0	0	0	0	0	0	0	0	0	0	0	0	0	0	0	0	0	0	0	0	Calcium Stone	No	COM
颜学良	1.双肾多发结石并积液和感染，左输尿管上段结石，双肾造瘘术后，双输尿管内支架引流术后	983	20140806	CA	2014	8	Summer	Male	61	High age (>60)	1	1	1	0	0	0	0	0	0	0	0	0	0	0	0	0	0	0	0	0	0	0	0	0	0	0	0	0	0	0	0	0	0	Infection Stone	Yes	CA	COM
吴道琴	左肾多发性结石	984	20140806	CA	2014	8	Summer	Female	47	Middle age (40-60)	1	0	0	0	0	0	0	0	0	0	0	0	0	0	0	0	0	0	0	0	0	0	0	0	0	0	0	0	0	0	0	0	0	Infection Stone	Yes	CA	CaP
林茂贤	1.右肾多发结石并积液 2.高血压病（3级，极高危组）	985	20140806	CaOx	2014	8	Summer	Male	46	Middle age (40-60)	1	0	1	0	0	0	0	0	0	0	0	0	0	0	0	0	0	0	0	0	0	0	0	0	1	0	0	0	0	0	0	0	0	Calcium Stone	Yes	COM	COD	CA
刘小娟	1.右肾多发结石并积液 2.左输尿管上段结石并积液 3.慢性胃炎	986	20140806	CaOx	2014	8	Summer	Female	42	Middle age (40-60)	1	0	1	0	0	0	0	0	0	0	0	0	0	0	0	0	0	0	0	0	0	0	0	0	0	0	0	0	0	0	0	0	0	Calcium Stone	No	COM	COD
柯淑琼	左输尿管上段结石并左肾积液和感染。双肾多发囊肿，右肾结石。右肾萎缩	987	20140806	MAP	2014	8	Summer	Female	77	High age (>60)	2	1	1	0	0	0	1	0	0	0	1	0	0	0	0	0	0	0	0	0	0	0	0	0	0	0	0	0	0	0	0	0	0	Infection Stone	Yes	MAP	CA	CaP
李苏美	1.右侧输尿管下段结石并右肾积液 2.左肾多发结石	988	20140806	CA	2014	8	Summer	Female	50	Middle age (40-60)	2	0	1	0	0	0	0	0	0	0	0	0	0	0	0	0	0	0	0	0	0	0	0	0	0	0	0	0	0	0	0	0	0	Infection Stone	Yes	CA	COM
王伟新	右输尿管上段结石	989	20140806	CaOx	2014	8	Summer	Male	50	Middle age (40-60)	2	0	0	0	0	0	0	0	0	0	0	0	0	0	0	0	0	0	0	0	0	0	0	0	0	0	0	0	0	0	0	0	0	Calcium Stone	No	COM
王伟新	左肾下盏结石	990	20140806	CaOx	2014	8	Summer	Male	50	Middle age (40-60)	1	0	0	0	0	0	0	0	0	0	0	0	0	0	0	0	0	0	0	0	0	0	0	0	0	0	0	0	0	0	0	0	0	Calcium Stone	No	COM	COD
黄细妹	1.左肾结石伴积液 2.右输尿管多发结石 3.右肾萎缩 4.尿路感染 5.肾功能不全。	991	20140806	CA	2014	8	Summer	Female	48	Middle age (40-60)	1	1	1	0	1	0	1	0	0	0	0	0	0	0	0	0	0	0	0	0	0	0	0	0	0	0	0	0	0	0	0	0	0	Infection Stone	Yes	CA	COM	UA
刘细办	1、右肾多发结石。 2、右肾盂切开取石术	992	20140806	CaOx	2014	8	Summer	Female	59	Middle age (40-60)	1	0	0	0	0	0	0	0	0	0	0	0	0	0	0	0	0	0	0	0	0	0	0	0	0	0	0	0	0	0	0	0	0	Calcium Stone	No	COM	COD
黄转意	1.左输尿管上段结石并左肾积液	993	20140806	CaOx	2014	8	Summer	Female	56	Middle age (40-60)	2	0	1	0	0	0	0	0	0	0	0	0	0	0	0	0	0	0	0	0	0	0	0	0	0	0	0	0	0	0	0	0	0	Calcium Stone	No	COM	COD
谭建辉	右肾多发结石并积液	994	20140806	CaOx	2014	8	Summer	Male	43	Middle age (40-60)	1	0	1	0	0	0	0	0	0	0	0	0	0	0	0	0	0	0	0	0	0	0	0	0	0	0	0	0	0	0	0	0	0	Calcium Stone	No	COM
谢彦武	1.双肾结石 2.左侧PCNL术后	995	20140806	Uric Acid Stone	2014	8	Summer	Male	64	High age (>60)	1	0	0	0	0	0	0	0	0	0	0	0	0	0	0	0	0	0	0	0	0	0	0	0	0	0	0	0	0	0	0	0	0	Uric Acid Stone	Yes	UA	COM
曾容怡	右肾铸型结石并积水和感染	996	20140806	CaOx	2014	8	Summer	Female	10	Young age (<40)	1	1	1	0	0	0	0	0	0	0	0	0	0	0	0	0	0	0	0	0	0	0	0	0	0	0	0	0	0	0	0	0	1	Calcium Stone	No	COM
崔东明	双肾鹿角型结石 尿路感染 慢性肾功能不全	997	20140806	CaOx	2014	8	Summer	Male	60	High age (>60)	1	1	0	0	1	0	0	0	0	0	0	0	0	0	0	0	0	0	0	0	0	0	0	0	0	0	0	0	0	0	0	0	1	Calcium Stone	No	COM
覃伙洪	1.左输尿管结石 2.双肾多发小结石并左肾积液	998	20140806	CaOx	2014	8	Summer	Male	64	High age (>60)	2	0	1	0	0	0	0	0	0	0	0	0	0	0	0	0	0	0	0	0	0	0	0	0	0	0	0	0	0	0	0	0	0	Calcium Stone	No	COM	COD
李明	双肾多发结石。,泌尿系感染	999	20140806	CaOx	2014	8	Summer	Male	58	Middle age (40-60)	1	1	0	0	0	0	0	0	0	0	0	0	0	0	0	0	0	0	0	0	0	0	0	0	0	0	0	0	0	0	0	0	0	Calcium Stone	Yes	COM	CA
张玉如	右肾结石并右肾积液 右输尿管上段狭窄 左肾结石,泌尿系感染	1000	20140806	CaOx	2014	8	Summer	Male	30	Young age (<40)	1	1	1	1	0	0	0	0	0	0	0	0	0	0	0	0	0	0	0	0	0	0	0	0	0	0	0	0	0	0	0	0	0	Calcium Stone	Yes	COM	COD	UA
苏锦华	右输尿管结石并右肾积液 双肾结石 右肾切开取石术后	1001	20140806	Uric Acid Stone	2014	8	Summer	Male	52	Middle age (40-60)	2	0	1	0	0	0	0	0	0	0	0	0	0	0	0	0	0	0	0	0	0	0	0	0	0	0	0	0	0	0	0	0	0	Uric Acid Stone	Yes	UA	MAP
姜自亚	左肾铸型结石	1002	20140806	Uric Acid Stone	2014	8	Summer	Male	47	Middle age (40-60)	1	0	0	0	0	0	0	0	0	0	0	0	0	0	0	0	0	0	0	0	0	0	0	0	0	0	0	0	0	0	0	0	1	Uric Acid Stone	No	UA
王芳	1、右肾多发结石并积液 2、左肾结石 3、右附件囊肿？	1003	20140806	CaOx	2014	8	Summer	Female	42	Middle age (40-60)	1	0	1	0	0	0	0	0	0	0	0	0	0	0	0	0	0	0	0	0	0	0	0	0	0	0	0	0	0	0	0	0	0	Calcium Stone	No	COM	COD
罗桂招	1.双侧输尿管上段结石并扩张 2.双肾结石 3.高血压病	1004	20140808	Uric Acid Stone	2014	8	Summer	Female	51	Middle age (40-60)	2	0	0	0	0	0	0	0	0	0	0	0	0	0	0	0	0	0	0	0	0	0	0	0	1	0	0	0	0	0	0	0	0	Uric Acid Stone	No	UA
魏桂文	双肾多发性结石并积液和感染，慢性肾功能不全	1005	20140808	CA	2014	8	Summer	Female	44	Middle age (40-60)	1	1	1	0	1	0	0	0	0	0	0	0	0	0	0	0	0	0	0	0	0	0	0	0	0	0	0	0	0	0	0	0	0	Infection Stone	Yes	CA	CaP	MAP
邓荣香	1、右肾多发结石 2、左肾结石 3、左PCNL术后 4、高血压病	1006	20140808	MAP	2014	8	Summer	Female	63	High age (>60)	1	0	0	0	0	0	0	0	0	0	0	0	0	0	0	0	0	0	0	0	0	0	0	0	1	0	0	0	0	0	0	0	0	Infection Stone	Yes	MAP	CA	COM
王槐光	1、双输尿管上段结石并双肾大量积液 2、右肾多发性结石 3、慢性肾功能不全 氮质血症期	1007	20140808	CaOx	2014	8	Summer	Male	61	High age (>60)	2	0	1	0	1	0	0	0	0	0	0	0	0	0	0	0	0	0	0	0	0	0	0	0	0	0	0	0	0	0	0	0	0	Calcium Stone	No	COM
王魁光2	左肾多发结石	1008	20140808	CaOx	2014	8	Summer	Male	61	High age (>60)	1	0	0	0	0	0	0	0	0	0	0	0	0	0	0	0	0	0	0	0	0	0	0	0	0	0	0	0	0	0	0	0	0	Calcium Stone	No	COM	COD
周祖祥	1.左肾多发结石并积液 2.右肾小结石并积液 3.右肾萎缩	1009	20140808	CaOx	2014	8	Summer	Male	51	Middle age (40-60)	1	0	1	0	0	0	1	0	0	0	0	0	0	0	0	0	0	0	0	0	0	0	0	0	0	0	0	0	0	0	0	0	0	Calcium Stone	No	COM	COD
谭仕挽	1、左肾鹿角型结石 2、功能性孤立肾 3、双肾切开取石术后	1010	20140808	MAP	2014	8	Summer	Male	49	Middle age (40-60)	1	0	0	0	0	0	0	1	0	0	0	0	0	0	0	0	0	0	0	0	0	0	0	0	0	0	0	0	0	0	0	0	1	Infection Stone	No	MAP
吴英	1.右肾盂积液和感染：右UPJ狭窄，右肾多发性结石	1011	20140808	CaOx	2014	8	Summer	Female	46	Middle age (40-60)	1	1	1	1	0	0	0	0	0	0	0	0	0	0	0	0	0	0	0	0	0	0	0	0	0	0	0	0	0	0	0	0	0	Calcium Stone	No	COM	COD
林芳兰	左肾多发结石并左肾重度积液	1012	20140808	CA	2014	8	Summer	Female	43	Middle age (40-60)	1	0	1	0	1	0	0	0	0	0	0	0	0	0	0	0	0	0	0	0	0	0	0	0	0	0	0	0	0	0	0	0	0	Infection Stone	Yes	CA	MAP	CaP
刘志东	右输尿管中段结石并右肾积液。	1013	20140808	CaOx	2014	8	Summer	Male	39	Young age (<40)	2	0	1	0	0	0	0	0	0	0	0	0	0	0	0	0	0	0	0	0	0	0	0	0	0	0	0	0	0	0	0	0	0	Calcium Stone	No	COM	COD
罗春花	1、右肾铸型结石并积液和感染，脂肪肝	1014	20140808	CA	2014	8	Summer	Female	34	Young age (<40)	1	1	1	0	0	0	0	0	0	0	0	0	0	0	0	0	0	0	1	0	0	0	0	0	0	0	0	0	0	0	0	0	1	Infection Stone	Yes	CA	COM	COD
黄凤钦	左肾结石	1015	20140808	CaOx	2014	8	Summer	Male	29	Young age (<40)	1	0	0	0	0	0	0	0	0	0	0	0	0	0	0	0	0	0	0	0	0	0	0	0	0	0	0	0	0	0	0	0	0	Calcium Stone	No	COM
刘友斌	左侧输尿管下段结石并左肾积液	1016	20140808	CaOx	2014	8	Summer	Male	43	Middle age (40-60)	2	0	1	0	0	0	0	0	0	0	0	0	0	0	0	0	0	0	0	0	0	0	0	0	0	0	0	0	0	0	0	0	0	Calcium Stone	No	COM
谢碧勇	1.右输尿管上段结石并积水 2.左肾萎缩 3.高血压病	1017	20140811	CaOx	2014	8	Summer	Male	57	Middle age (40-60)	2	0	1	0	0	0	1	0	0	0	0	0	0	0	0	0	0	0	0	0	0	0	0	0	1	0	0	0	0	0	0	0	0	Calcium Stone	No	COM	COD
柯国豪	双肾多发结石	1018	20140811	CaOx	2014	8	Summer	Male	7	Young age (<40)	1	0	0	0	0	0	0	0	0	0	0	0	0	0	0	0	0	0	0	0	0	0	0	0	0	0	0	0	0	0	0	0	0	Calcium Stone	No	COM	COD
李少华	1、右肾多发结石并积液 2、右侧PCNL术后,泌尿系感染	1019	20140811	CaOx	2014	8	Summer	Female	34	Young age (<40)	1	1	1	0	0	0	0	0	0	0	0	0	0	0	0	0	0	0	0	0	0	0	0	0	0	0	0	0	0	0	0	0	0	Calcium Stone	No	COM	COD
温小珍	双肾结石和感染	1020	20140811	CA	2014	8	Summer	Female	53	Middle age (40-60)	1	1	0	0	0	0	0	0	0	0	0	0	0	0	0	0	0	0	0	0	0	0	0	0	0	0	0	0	0	0	0	0	0	Infection Stone	Yes	CA	UA	COM
黄乐元	1.左肾多发铸型结石并肾盏积液 2.右肾小结石	1021	20140811	CaOx	2014	8	Summer	Male	43	Middle age (40-60)	1	0	1	0	0	0	0	0	0	0	0	0	0	0	0	0	0	0	0	0	0	0	0	0	0	0	0	0	0	0	0	0	1	Calcium Stone	Yes	COM	CA	CaP(CO3)
刘汉妹	1.左输尿管上段结石 2.左肾重度积水 3.右肾多发结石	1022	20140811	CaOx	2014	8	Summer	Female	47	Middle age (40-60)	2	0	1	0	1	0	0	0	0	0	0	0	0	0	0	0	0	0	0	0	0	0	0	0	0	0	0	0	0	0	0	0	0	Calcium Stone	No	COM	COD
朱光靖	1）右肾结石； 2）右侧输尿管内支架管停留（1条）。	1023	20140811	CaOx	2014	8	Summer	Female	56	Middle age (40-60)	1	0	0	0	0	0	0	0	0	0	0	0	0	0	0	0	0	0	0	0	0	0	0	0	0	0	0	0	0	0	0	0	0	Calcium Stone	No	COM	COD
冯万仔	1.左输尿管上段结石并积水 2.左肾多发小结石 3.泌尿系感染	1024	20140811	CaOx	2014	8	Summer	Male	61	High age (>60)	2	1	1	0	0	0	0	0	0	0	0	0	0	0	0	0	0	0	0	0	0	0	0	0	0	0	0	0	0	0	0	0	0	Calcium Stone	No	COM	COD
关惠玲	右肾铸型结石并右肾积液和感染	1025	20140811	CaOx	2014	8	Summer	Female	58	Middle age (40-60)	1	1	1	0	0	0	0	0	0	0	0	0	0	0	0	0	0	0	0	0	0	0	0	0	0	0	0	0	0	0	0	0	1	Calcium Stone	No	COM
何榕汉	双肾结石	1026	20140811	CaOx	2014	8	Summer	Male	64	High age (>60)	1	0	0	0	0	0	0	0	0	0	0	0	0	0	0	0	0	0	0	0	0	0	0	0	0	0	0	0	0	0	0	0	0	Calcium Stone	No	COM	COD
杨剑霞	1、右肾多发性结石 2、左肾结石	1027	20140811	CaOx	2014	8	Summer	Female	44	Middle age (40-60)	1	0	0	0	0	0	0	0	0	0	0	0	0	0	0	0	0	0	0	0	0	0	0	0	0	0	0	0	0	0	0	0	0	Calcium Stone	No	COM	COD
赖彩容	1、双肾鹿角型结石 2、高血压病	1028	20140811	Uric Acid Stone	2014	8	Summer	Female	37	Young age (<40)	1	0	0	0	0	0	0	0	0	0	0	0	0	0	0	0	0	0	0	0	0	0	0	0	1	0	0	0	0	0	0	0	1	Uric Acid Stone	No	UA
孙来峰	左肾多发结石并轻度积水	1029	20140811	CaOx	2014	8	Summer	Male	48	Middle age (40-60)	1	0	1	0	0	0	0	0	0	0	0	0	0	0	0	0	0	0	0	0	0	0	0	0	0	0	0	0	0	0	0	0	0	Calcium Stone	No	COM	COD
杨楚雄	左输尿管结石并左肾重度积水	1030	20140811	CaOx	2014	8	Summer	Male	46	Middle age (40-60)	2	0	1	0	1	0	0	0	0	0	0	0	0	0	0	0	0	0	0	0	0	0	0	0	0	0	0	0	0	0	0	0	0	Calcium Stone	No	COM
黄耀新	右肾结石并积水；右肾切开取石术后；心脏搭桥术后	1031	20140811	CaOx	2014	8	Summer	Male	70	High age (>60)	1	0	1	0	0	0	0	0	0	0	0	0	0	0	0	0	0	0	0	0	0	0	0	0	0	0	0	0	1	1	0	0	0	Calcium Stone	No	COM
廖玉姬	左肾鹿角形结石	1032	20140811	CA	2014	8	Summer	Female	64	High age (>60)	1	0	0	0	0	0	0	0	0	0	0	0	0	0	0	0	0	0	0	0	0	0	0	0	0	0	0	0	0	0	0	0	1	Infection Stone	Yes	CA	COM
李结珍	1.双肾结石并双肾积液 2.慢性肾功能不全 3.泌尿系感染	1033	20140811	CA	2014	8	Summer	Female	61	High age (>60)	1	1	1	0	1	0	0	0	0	0	0	0	0	0	0	0	0	0	0	0	0	0	0	0	0	0	0	0	0	0	0	0	0	Infection Stone	Yes	CA	COM	CaP
卢雨平	1.双输尿管结石并积液 2.2型糖尿病 3.高血压病（2极，高危组）	1034	20140811	CaOx	2014	8	Summer	Male	66	High age (>60)	2	0	1	0	0	0	0	0	0	0	0	0	0	0	0	0	0	0	0	0	0	0	0	1	1	0	0	0	0	0	0	0	0	Calcium Stone	No	COM	COD
邱经松	右输尿管右肾结石	1035	20140811	CaOx	2014	8	Summer	Male	41	Middle age (40-60)	1	0	0	0	0	0	0	0	0	0	0	0	0	0	0	0	0	0	0	0	0	0	0	0	0	0	0	0	0	0	0	0	0	Calcium Stone	No	COM	COD
蔡振华	右肾结石 主动脉瓣狭窄伴关闭不全 冠心病（右冠支架植入术后） 高血压病 右RIRS术后	1036	20140812	CaOx	2014	8	Summer	Male	62	High age (>60)	1	0	0	1	0	0	0	0	0	0	0	0	0	0	0	0	0	0	0	0	0	0	0	0	1	0	0	0	1	1	0	0	0	Calcium Stone	No	COM
郭雪梅	1.左肾铸型结石并左肾中度积水 2.右PCNL术后	1037	20140812	CA	2014	8	Summer	Female	50	Middle age (40-60)	1	0	1	0	0	0	0	0	0	0	0	0	0	0	0	0	0	0	0	0	0	0	0	0	0	0	0	0	0	0	0	0	1	Infection Stone	Yes	CA	MAP	CaP(CO3)
郭志贤	左肾结石 右输尿管上下段多发狭窄 右PCNL术后	1038	20140812	CaOx	2014	8	Summer	Female	66	High age (>60)	1	0	0	1	0	0	0	0	0	0	0	0	0	0	0	0	0	0	0	0	0	0	0	0	0	0	0	0	0	0	0	0	0	Calcium Stone	No	COM
李义娣	1、左肾多发性结石 2、右肾下盏多发性结石,泌尿系感染	1039	20140812	CaOx	2014	8	Summer	Female	72	High age (>60)	1	1	0	0	0	0	0	0	0	0	0	0	0	0	0	0	0	0	0	0	0	0	0	0	0	0	0	0	0	0	0	0	0	Calcium Stone	Yes	COM	CA
旷香驰	1.右输尿管上段狭窄 2.右肾结石	1040	20140812	CaOx	2014	8	Summer	Male	31	Young age (<40)	1	0	0	1	0	0	0	0	0	0	0	0	0	0	0	0	0	0	0	0	0	0	0	0	0	0	0	0	0	0	0	0	0	Calcium Stone	Yes	COD	COM	CA
徐焕桃	右肾结石和感染	1041	20140812	CaOx	2014	8	Summer	Female	25	Young age (<40)	1	1	0	0	0	0	0	0	0	0	0	0	0	0	0	0	0	0	0	0	0	0	0	0	0	0	0	0	0	0	0	0	0	Calcium Stone	No	COM
刘志军	左肾多发结石并少量积水	1042	20140812	CaOx	2014	8	Summer	Male	38	Young age (<40)	1	0	1	0	0	0	0	0	0	0	0	0	0	0	0	0	0	0	0	0	0	0	0	0	0	0	0	0	0	0	0	0	0	Calcium Stone	No	COM	COD
陈国雄	1、右输尿管上段结石 2、右肾结石,泌尿系感染	1043	20140812	CA	2014	8	Summer	Male	50	Middle age (40-60)	2	1	0	0	0	0	0	0	0	0	0	0	0	0	0	0	0	0	0	0	0	0	0	0	0	0	0	0	0	0	0	0	0	Infection Stone	Yes	CA	COM	COD
郑汝连	1、左肾铸型结石 2、高血压病	1044	20140812	Uric Acid Stone	2014	8	Summer	Female	60	High age (>60)	1	0	0	0	0	0	0	0	0	0	0	0	0	0	0	0	0	0	0	0	0	0	0	0	1	0	0	0	0	0	0	0	1	Uric Acid Stone	Yes	UA	COM
黎世富	左肾盂结石并左肾积液	1045	20140812	CaOx	2014	8	Summer	Male	12	Young age (<40)	1	0	1	0	0	0	0	0	0	0	0	0	0	0	0	0	0	0	0	0	0	0	0	0	0	0	0	0	0	0	0	0	0	Calcium Stone	No	COM	COD
李观荣	肾结石	1046	20140812	CaOx	2014	8	Summer	Male	23	Young age (<40)	1	0	0	0	0	0	0	0	0	0	0	0	0	0	0	0	0	0	0	0	0	0	0	0	0	0	0	0	0	0	0	0	0	Calcium Stone	No	COM	COD
李有勇	左输尿管下段结石	1047	20140812	CA	2014	8	Summer	Male	42	Middle age (40-60)	2	0	0	0	0	0	0	0	0	0	0	0	0	0	0	0	0	0	0	0	0	0	0	0	0	0	0	0	0	0	0	0	0	Infection Stone	Yes	CA	COD	COM
徐国坚	肾结石	1048	20140813	Uric Acid Stone	2014	8	Summer	Male	61	High age (>60)	1	0	0	0	0	0	0	0	0	0	0	0	0	0	0	0	0	0	0	0	0	0	0	0	0	0	0	0	0	0	0	0	0	Uric Acid Stone	No	UA
林建辉	右输尿管上段结石和感染，双肾结石，右肾造瘘术后，乙型血友病，高血压，左肾PCNL术后	1049	20140813	CaOx	2014	8	Summer	Male	44	Middle age (40-60)	2	1	0	0	0	0	0	0	0	0	0	0	0	0	0	0	0	0	0	0	0	0	0	0	1	0	0	0	0	0	0	0	0	Calcium Stone	No	COM	COD
范运嫦	左肾结石	1050	20140813	CaOx	2014	8	Summer	Female	66	High age (>60)	1	0	0	0	0	0	0	0	0	0	0	0	0	0	0	0	0	0	0	0	0	0	0	0	0	0	0	0	0	0	0	0	0	Calcium Stone	No	COM	COD
郑添华	1、血尿查因 2、左肾结石并积液	1051	20140813	CaP	2014	8	Summer	Male	10	Young age (<40)	1	0	1	0	0	0	0	0	0	0	0	0	0	0	0	0	0	0	0	0	0	0	0	0	0	0	0	0	0	0	0	0	0	Calcium Stone	No	CaHPO4	CaP
周琴	左肾多发结石并左肾积水（铸型结石）	1052	20140813	MAP	2014	8	Summer	Female	34	Young age (<40)	1	0	1	0	0	0	0	0	0	0	0	0	0	0	0	0	0	0	0	0	0	0	0	0	0	0	0	0	0	0	0	0	1	Infection Stone	Yes	MAP	CaP(CO3)	CA
李楚雄	1.左输尿管结石并肾积液， 2.左肾结石 3.右肾囊肿 4.前列腺增生	1053	20140813	CaOx	2014	8	Summer	Male	57	Middle age (40-60)	2	0	1	0	0	0	0	0	0	0	1	0	0	0	1	0	0	0	0	0	0	0	0	0	0	0	0	0	0	0	0	0	0	Calcium Stone	No	COM	COD
李结珍	1.双肾结石并双肾积液 2.慢性肾功能不全 3.泌尿系感染	1054	20140813	CA	2014	8	Summer	Female	61	High age (>60)	1	1	1	0	1	0	0	0	0	0	0	0	0	0	0	0	0	0	0	0	0	0	0	0	0	0	0	0	0	0	0	0	0	Infection Stone	Yes	CA	COM	MAP
龙其珍	1.右肾多发结石并积水和感染。右侧脑膜瘤未排	1055	20140813	CA	2014	8	Summer	Female	61	High age (>60)	1	1	1	0	0	0	0	0	0	0	0	0	1	0	0	0	0	0	0	0	0	0	0	0	0	0	0	0	0	0	0	0	0	Infection Stone	Yes	CA	COM
林文玉	右输尿管上段结石	1056	20140813	Uric Acid Stone	2014	8	Summer	Female	52	Middle age (40-60)	2	0	0	0	0	0	0	0	0	0	0	0	0	0	0	0	0	0	0	0	0	0	0	0	0	0	0	0	0	0	0	0	0	Uric Acid Stone	Yes	UA	COM
区业荣	1、双肾结石 2、高血压病	1057	20140813	CaOx	2014	8	Summer	Male	41	Middle age (40-60)	1	0	0	0	0	0	0	0	0	0	0	0	0	0	0	0	0	0	0	0	0	0	0	0	1	0	0	0	0	0	0	0	0	Calcium Stone	No	COM	COD
陆德凤	1、左肾多发结石 2、左侧经皮肾镜碎石取石术后	1058	20140813	Uric Acid Stone	2014	8	Summer	Female	54	Middle age (40-60)	1	0	0	0	0	0	0	0	0	0	0	0	0	0	0	0	0	0	0	0	0	0	0	0	0	0	0	0	0	0	0	0	0	Uric Acid Stone	No	UA
徐凤霞	1.左肾铸型结石	1059	20140813	MAP	2014	8	Summer	Female	39	Young age (<40)	1	0	0	0	0	0	0	0	0	0	0	0	0	0	0	0	0	0	0	0	0	0	0	0	0	0	0	0	0	0	0	0	1	Infection Stone	Yes	MAP	CaP(CO3)	CA
蔡柏安	1、右输尿管上段结石并右肾积液 2、左输尿管上段、壁内段结石并左肾积液 3、右肾多发结石	1060	20140813	Uric Acid Stone	2014	8	Summer	Male	34	Young age (<40)	2	0	1	0	0	0	0	0	0	0	0	0	0	0	0	0	0	0	0	0	0	0	0	0	0	0	0	0	0	0	0	0	0	Uric Acid Stone	No	UA
利育刚	1.右肾多发结石并积水 2.左肾小结石	1061	20140813	CaOx	2014	8	Summer	Male	48	Middle age (40-60)	1	0	1	0	0	0	0	0	0	0	0	0	0	0	0	0	0	0	0	0	0	0	0	0	0	0	0	0	0	0	0	0	0	Calcium Stone	No	COM	COD
黎汝沛	1.左肾结石并积液 2.泌尿系感染	1062	20140813	CaOx	2014	8	Summer	Male	51	Middle age (40-60)	1	1	1	0	0	0	0	0	0	0	0	0	0	0	0	0	0	0	0	0	0	0	0	0	0	0	0	0	0	0	0	0	0	Calcium Stone	No	COM	COD
列良区	左肾结石 高血压病 右URL术后	1063	20140814	CaOx	2014	8	Summer	Male	43	Middle age (40-60)	1	0	0	0	0	0	0	0	0	0	0	0	0	0	0	0	0	0	0	0	0	0	0	0	1	0	0	0	0	0	0	0	0	Calcium Stone	No	COM	COD
陈蕴	右输尿管上段结石并右肾积液	1064	20140814	CA	2014	8	Summer	Female	43	Middle age (40-60)	2	0	1	0	0	0	0	0	0	0	0	0	0	0	0	0	0	0	0	0	0	0	0	0	0	0	0	0	0	0	0	0	0	Infection Stone	Yes	CA	COM
朱月妹	左肾多发结石并积液和感染。右肾切除术后	1065	20140814	Uric Acid Stone	2014	8	Summer	Female	51	Middle age (40-60)	1	1	1	0	0	0	0	0	0	0	0	0	0	0	0	0	0	0	0	0	0	0	0	0	0	0	0	0	0	0	0	0	0	Uric Acid Stone	No	UA
文宇旺	左肾结石	1066	20140814	CA	2014	8	Summer	Male	41	Middle age (40-60)	1	0	0	0	0	0	0	0	0	0	0	0	0	0	0	0	0	0	0	0	0	0	0	0	0	0	0	0	0	0	0	0	0	Infection Stone	Yes	CA	CaP	MAP
伍丽华	左肾结石	1067	20140814	CaOx	2014	8	Summer	Female	37	Young age (<40)	1	0	0	0	0	0	0	0	0	0	0	0	0	0	0	0	0	0	0	0	0	0	0	0	0	0	0	0	0	0	0	0	0	Calcium Stone	No	COM	COD
叶兰英	1、右肾多发结石 2、右输尿管梗阻 3、陈旧性脑梗塞	1068	20140814	CaOx	2014	8	Summer	Female	66	High age (>60)	1	0	0	0	0	0	0	0	0	0	0	0	0	0	0	0	0	0	0	0	0	0	0	0	0	0	0	1	0	0	0	0	0	Calcium Stone	No	COM
曹友凤	1、左侧输尿管上段结石 2、左输尿管中段狭窄 3、双肾多发结石并积液 4、左侧URS+右侧URL术后	1069	20140814	CaOx	2014	8	Summer	Female	45	Middle age (40-60)	2	0	1	1	0	0	0	0	0	0	0	0	0	0	0	0	0	0	0	0	0	0	0	0	0	0	0	0	0	0	0	0	0	Calcium Stone	No	COM
苏晴云	1、左肾结石并积液 2、2-型糖尿病 3、高血压病3级 高危组	1070	20140814	CaOx	2014	8	Summer	Male	52	Middle age (40-60)	1	0	1	0	0	0	0	0	0	0	0	0	0	0	0	0	0	0	0	0	0	0	0	1	1	0	0	0	0	0	0	0	0	Calcium Stone	No	COD	COM
邓齐平	1、双肾铸型结石伴感染，腰椎退性变。	1071	20140814	MAP	2014	8	Summer	Female	48	Middle age (40-60)	1	1	0	0	0	0	0	0	0	0	0	0	0	0	0	0	0	0	0	0	0	0	0	0	0	0	0	0	0	0	0	0	1	Infection Stone	Yes	MAP	CA	CaP(CO3)
戴恒江	1.膀胱结石 2.肝硬化 肝功能不全	1072	20140814	CaOx	2014	8	Summer	Male	68	High age (>60)	3	0	0	0	0	0	0	0	0	0	0	0	0	0	0	0	0	0	0	0	0	0	0	0	0	0	0	0	0	0	0	0	0	Calcium Stone	Yes	COD	COM	CA
冯飘	1.左肾多发结石并积水 2.高血压 3.糖尿病	1073	20140814	CaOx	2014	8	Summer	Female	50	Middle age (40-60)	1	0	1	0	0	0	0	0	0	0	0	0	0	0	0	0	0	0	0	0	0	0	0	1	1	0	0	0	0	0	0	0	0	Calcium Stone	No	COM
李家锐	1、左肾多发铸型结石并积液和感染，右输尿管上段结石并积液，右肾多发结石，右肾萎缩。，慢性肾功能不全	1074	20140814	Uric Acid Stone	2014	8	Summer	Male	65	High age (>60)	1	1	1	0	1	0	1	0	0	0	0	0	0	0	0	0	0	0	0	0	0	0	0	0	0	0	0	0	0	0	0	0	1	Uric Acid Stone	No	UA
胡必初	左肾多发性结石	1075	20140814	Uric Acid Stone	2014	8	Summer	Male	69	High age (>60)	1	0	0	0	0	0	0	0	0	0	0	0	0	0	0	0	0	0	0	0	0	0	0	0	0	0	0	0	0	0	0	0	0	Uric Acid Stone	No	UA
杨雪英	1、双肾结石 2、高血压病	1076	20140814	CaOx	2014	8	Summer	Female	80	High age (>60)	1	0	0	0	0	0	0	0	0	0	0	0	0	0	0	0	0	0	0	0	0	0	0	0	1	0	0	0	0	0	0	0	0	Calcium Stone	No	COM	COD
梁秀生	右肾结石	1077	20140814	CaOx	2014	8	Summer	Male	61	High age (>60)	1	0	0	0	0	0	0	0	0	0	0	0	0	0	0	0	0	0	0	0	0	0	0	0	0	0	0	0	0	0	0	0	0	Calcium Stone	No	COM	COD
刘华兵	1、左肾多发结石并积液 2、高血压病2级 3、痛风	1078	20140814	CaOx	2014	8	Summer	Male	42	Middle age (40-60)	1	0	1	0	0	0	0	0	1	1	0	0	0	0	0	0	0	0	0	0	0	0	0	0	1	0	0	0	0	0	0	0	0	Calcium Stone	No	COM
梁卫英	1.右输尿管下段结石 2.右肾积水	1079	20140814	Uric Acid Stone	2014	8	Summer	Female	39	Young age (<40)	2	0	1	0	0	0	0	0	0	0	0	0	0	0	0	0	0	0	0	0	0	0	0	0	0	0	0	0	0	0	0	0	0	Uric Acid Stone	Yes	UA	COD	COM
林晓媚	1、左肾多发结石并积液 2、右肾积液（右输尿管上段狭窄？） 3、右肾萎缩 4、泌尿系感染	1080	20140814	CA	2014	8	Summer	Female	38	Young age (<40)	1	1	1	1	0	0	1	0	0	0	0	0	0	0	0	0	0	0	0	0	0	0	0	0	0	0	0	0	0	0	0	0	0	Infection Stone	Yes	CA	CaP	MAP
王莹	1）右侧输尿管下段结石；右肾结石并积液和感染	1081	20140814	CaOx	2014	8	Summer	Female	58	Middle age (40-60)	2	1	1	0	0	0	0	0	0	0	0	0	0	0	0	0	0	0	0	0	0	0	0	0	0	0	0	0	0	0	0	0	0	Calcium Stone	No	COM	COD
许素能	1.左肾结石并左肾积液 2.右肾萎缩 3.高血压病	1082	20140814	CaOx	2014	8	Summer	Female	60	High age (>60)	1	0	1	0	0	0	1	0	0	0	0	0	0	0	0	0	0	0	0	0	0	0	0	0	1	0	0	0	0	0	0	0	0	Calcium Stone	No	COM	COD
敖根芽	1.右肾结石并积水 2.左肾小结石 3.重度阻塞性睡眠呼吸暂停低通气综合征 4.原发性甲状腺功能低下 5.右输尿管置内支架管术后	1083	20140814	CaOx	2014	8	Summer	Male	38	Young age (<40)	1	0	1	0	0	0	0	0	0	0	0	0	0	0	0	0	0	0	0	0	0	0	0	0	0	0	0	0	0	0	0	0	0	Calcium Stone	Yes	COM	CA	COD
赵承标	1、左侧输尿管下段结石并左肾积液 2、膀胱结石待排 3、前列腺增生症 4、支气管扩张 5、左侧髋关节置换术后	1084	20140814	CA	2014	8	Summer	Male	77	High age (>60)	2	0	1	0	0	0	0	0	0	0	0	0	0	0	1	0	0	0	0	0	0	0	0	0	0	0	0	0	0	0	0	0	0	Infection Stone	Yes	CA	COM
王绍波	左肾结石 双侧内支架置入术后	1085	20140814	CaOx	2014	8	Summer	Male	40	Middle age (40-60)	1	0	0	0	0	0	0	0	0	0	0	0	0	0	0	0	0	0	0	0	0	0	0	0	0	0	0	0	0	0	0	0	0	Calcium Stone	No	COM
陈廖好	1.双肾结石并积液 2.慢性肾功能不全（尿毒症期） 3.高血压病,泌尿系感染	1086	20140815	Uric Acid Stone	2014	8	Summer	Female	55	Middle age (40-60)	1	1	1	0	1	0	0	0	0	0	0	0	0	0	0	0	0	0	0	0	0	0	0	0	1	0	0	0	0	0	0	0	0	Uric Acid Stone	Yes	UA	MAP
蒋兴汉	1、左侧输尿管结石并左肾积液 2、右肾多发结石	1087	20140815	CaOx	2014	8	Summer	Male	65	High age (>60)	2	0	1	0	0	0	0	0	0	0	0	0	0	0	0	0	0	0	0	0	0	0	0	0	0	0	0	0	0	0	0	0	0	Calcium Stone	No	COM
邹惠强	左肾结石	1088	20140815	CaOx	2014	8	Summer	Male	30	Young age (<40)	1	0	0	0	0	0	0	0	0	0	0	0	0	0	0	0	0	0	0	0	0	0	0	0	0	0	0	0	0	0	0	0	0	Calcium Stone	Yes	COD	CA	COM
林惜花	1.右肾结石 2.左肾结石？	1089	20140815	CaOx	2014	8	Summer	Female	52	Middle age (40-60)	1	0	0	0	0	0	0	0	0	0	0	0	0	0	0	0	0	0	0	0	0	0	0	0	0	0	0	0	0	0	0	0	0	Calcium Stone	No	COM	COD
谢建成	1.右肾结石并积水	1090	20140815	CaOx	2014	8	Summer	Male	58	Middle age (40-60)	1	0	1	0	0	0	0	0	0	0	0	0	0	0	0	0	0	0	0	0	0	0	0	0	0	0	0	0	0	0	0	0	0	Calcium Stone	No	COM	COD
彭国光	1.左肾结石 2.左输尿管结石 3.左输尿管支架置入术后	1091	20140815	CaOx	2014	8	Summer	Male	49	Middle age (40-60)	1	0	0	0	0	0	0	0	0	0	0	0	0	0	0	0	0	0	0	0	0	0	0	0	0	0	0	0	0	0	0	0	0	Calcium Stone	Yes	COM	CA	COD
黄桂兰	右输尿管中段结石伴积水，泌尿系感染	1092	20140818	CA	2014	8	Summer	Female	37	Young age (<40)	2	1	1	0	0	0	0	0	0	0	0	0	0	0	0	0	0	0	0	0	0	0	0	0	0	0	0	0	0	0	0	0	0	Infection Stone	Yes	CA	COM	COD
李家放	1、左侧输尿管上段结石 2、右肾多发结石	1093	20140818	Uric Acid Stone	2014	8	Summer	Male	56	Middle age (40-60)	2	0	0	0	0	0	0	0	0	0	0	0	0	0	0	0	0	0	0	0	0	0	0	0	0	0	0	0	0	0	0	0	0	Uric Acid Stone	No	UA
吴剑毫	1、左肾结石并积液 2、高血压病	1094	20140818	Uric Acid Stone	2014	8	Summer	Male	50	Middle age (40-60)	1	0	1	0	0	0	0	0	0	0	0	0	0	0	0	0	0	0	0	0	0	0	0	0	1	0	0	0	0	0	0	0	0	Uric Acid Stone	No	UA
梁三英	右肾多发性结石,泌尿系感染	1095	20140818	Uric Acid Stone	2014	8	Summer	Female	60	High age (>60)	1	1	0	0	0	0	0	0	0	0	0	0	0	0	0	0	0	0	0	0	0	0	0	0	0	0	0	0	0	0	0	0	0	Uric Acid Stone	No	UA
叶润梅	1.右输尿管上段结石并右肾轻度积水 2.右肾结石	1096	20140818	CaOx	2014	8	Summer	Female	46	Middle age (40-60)	2	0	1	0	0	0	0	0	0	0	0	0	0	0	0	0	0	0	0	0	0	0	0	0	0	0	0	0	0	0	0	0	0	Calcium Stone	No	COM	COD
欧盛娥	1、左侧输尿管下段结石并左肾积水 2、右肾结石	1097	20140818	CaOx	2014	8	Summer	Female	39	Young age (<40)	2	0	1	0	0	0	0	0	0	0	0	0	0	0	0	0	0	0	0	0	0	0	0	0	0	0	0	0	0	0	0	0	0	Calcium Stone	No	COD	COM
邓国伟	肾结石	1098	20140818	CaOx	2014	8	Summer	Male	38	Young age (<40)	1	0	0	0	0	0	0	0	0	0	0	0	0	0	0	0	0	0	0	0	0	0	0	0	0	0	0	0	0	0	0	0	0	Calcium Stone	Yes	COM	UA
全德素	右肾结石和感染，双肾囊肿，高血压，冠心病，糖尿病	1099	20140819	CaOx	2014	8	Summer	Female	71	High age (>60)	1	1	0	0	0	0	0	0	0	0	1	0	0	0	0	0	0	0	0	0	0	0	0	1	1	0	0	0	1	1	0	0	0	Calcium Stone	No	COM
何捷兰	左肾结石并积液和感染	1100	20140819	CA	2014	8	Summer	Female	54	Middle age (40-60)	1	1	1	0	0	0	0	0	0	0	0	0	0	0	0	0	0	0	0	0	0	0	0	0	0	0	0	0	0	0	0	0	0	Infection Stone	Yes	CA	COM	CaP
张秀花	1.左肾多发性结石伴积液，右肾鹿角型结石，左肾造瘘术后	1101	20140819	CaOx	2014	8	Summer	Female	56	Middle age (40-60)	1	1	1	0	0	0	0	0	0	0	0	0	0	0	0	0	0	0	0	0	0	0	0	0	0	0	0	0	0	0	0	0	1	Calcium Stone	No	COM
邝素娟	1）双肾结石； 2）右侧输尿管结石并右肾积水； 3）右肾造瘘术后； 4）泌尿系感染； 5）甲状腺术后； 6）慢性肾功能衰竭。	1102	20140819	CA	2014	8	Summer	Female	41	Middle age (40-60)	1	1	1	0	1	0	0	0	0	0	0	0	0	0	0	0	0	0	0	0	0	0	0	0	0	0	0	0	0	0	0	0	0	Infection Stone	Yes	CA	MAP	COM
阮计荣	1、双输尿管上段结石并双肾积液 2、双肾结石 3、梗阻性肾病 4、肾功能不全（氮质血症期）	1103	20140819	Uric Acid Stone	2014	8	Summer	Male	55	Middle age (40-60)	2	0	1	0	1	0	0	0	0	0	0	0	0	0	0	1	0	0	0	0	0	0	0	0	0	0	0	0	0	0	0	0	0	Uric Acid Stone	Yes	UA	CaP
张洁文	1.右肾多发性结石并右肾积液 2.左输尿管中段结石并左肾积液 3.高血压病	1104	20140819	CaP	2014	8	Summer	Female	57	Middle age (40-60)	1	0	1	0	0	0	0	0	0	0	0	0	0	0	0	0	0	0	0	0	0	0	0	0	1	0	0	0	0	0	0	0	0	Calcium Stone	Yes	CaP(CO3)	CA	AU
刘丹	右肾UPJ结石并右肾积液	1105	20140819	CaOx	2014	8	Summer	Male	37	Young age (<40)	1	0	1	0	0	0	0	0	0	0	0	0	0	0	0	0	0	0	0	0	0	0	0	0	0	0	0	0	0	0	0	0	0	Calcium Stone	No	COM	COD
刘有娣	1、左肾多发结石和感染。左侧PCNL及URS术后	1106	20140819	CA	2014	8	Summer	Female	32	Young age (<40)	1	1	0	0	0	0	0	0	0	0	0	0	0	0	0	0	0	0	0	0	0	0	0	0	0	0	0	0	0	0	0	0	0	Infection Stone	Yes	CA	CaP	MAP
阿布拉江·艾合买提	双肾结石和感染	1107	20140819	CA	2014	8	Summer	Male	36	Young age (<40)	1	1	0	0	0	0	0	0	0	0	0	0	0	0	0	0	0	0	0	0	0	0	0	0	0	0	0	0	0	0	0	0	0	Infection Stone	Yes	CA	MAP	CaP
卢泉桦	右侧输尿管上段结石并右肾积液	1108	20140819	CA	2014	8	Summer	Male	7	Young age (<40)	2	0	1	0	0	0	0	0	0	0	0	0	0	0	0	0	0	0	0	0	0	0	0	0	0	0	0	0	0	0	0	0	0	Infection Stone	Yes	CA	COD
朱贤金	1.右肾结石并右肾积液 2.左肾切除术后 3.肥厚型心肌病	1109	20140819	CaOx	2014	8	Summer	Male	65	High age (>60)	1	0	1	0	0	0	0	0	0	0	0	0	0	0	0	0	0	0	0	0	0	0	0	0	0	0	0	0	0	1	0	0	0	Calcium Stone	No	COM	COD
列永坚	左肾结石和感染	1110	20140819	CA	2014	8	Summer	Male	16	Young age (<40)	1	1	0	0	0	0	0	0	0	0	0	0	0	0	0	0	0	0	0	0	0	0	0	0	0	0	0	0	0	0	0	0	0	Infection Stone	Yes	CA	MAP	CaP
罗镜钊	右侧输尿管上段结石	1111	20140819	CaOx	2014	8	Summer	Male	48	Middle age (40-60)	2	0	0	0	0	0	0	0	0	0	0	0	0	0	0	0	0	0	0	0	0	0	0	0	0	0	0	0	0	0	0	0	0	Calcium Stone	No	COM	COD
陈华桃	左肾多发性结石	1112	20140819	CaOx	2014	8	Summer	Female	65	High age (>60)	1	0	0	0	0	0	0	0	0	0	0	0	0	0	0	0	0	0	0	0	0	0	0	0	0	0	0	0	0	0	0	0	0	Calcium Stone	No	COM
许志科	右输尿管上段结石伴积液	1113	20140819	Uric Acid Stone	2014	8	Summer	Male	35	Young age (<40)	2	0	1	0	0	0	0	0	0	0	0	0	0	0	0	0	0	0	0	0	0	0	0	0	0	0	0	0	0	0	0	0	0	Uric Acid Stone	No	UA
李香花	左肾多发结石	1114	20140820	CaOx	2014	8	Summer	Female	49	Middle age (40-60)	1	0	0	0	0	0	0	0	0	0	0	0	0	0	0	0	0	0	0	0	0	0	0	0	0	0	0	0	0	0	0	0	0	Calcium Stone	Yes	COM	CA	COD
黄志河	双肾结石和感染	1115	20140820	CaOx	2014	8	Summer	Male	42	Middle age (40-60)	1	1	0	0	0	0	0	0	0	0	0	0	0	0	0	0	0	0	0	0	0	0	0	0	0	0	0	0	0	0	0	0	0	Calcium Stone	No	COM	COD
李沙一尔	1、右肾结石并右肾积液 2、右侧输尿管上段结石 3、右侧输尿管下段狭窄 4、马蹄肾 5、泌尿系感染	1116	20140820	CaOx	2014	8	Summer	Female	50	Middle age (40-60)	1	1	1	1	0	0	0	1	0	0	0	0	0	0	0	0	0	0	0	0	0	0	0	0	0	0	0	0	0	0	0	0	0	Calcium Stone	No	COM	COD
迟庆法	1.右肾多发结石并右肾积水 2.左肾萎缩 3.高血压病 4.泌尿系感染	1117	20140820	CaOx	2014	8	Summer	Male	51	Middle age (40-60)	1	1	1	0	0	0	1	0	0	0	0	0	0	0	0	0	0	0	0	0	0	0	0	0	1	0	0	0	0	0	0	0	0	Calcium Stone	No	COM	COD
李湘杭	双侧输尿管上段结石	1118	20140820	AU	2014	8	Summer	Male	15	Young age (<40)	2	0	0	0	0	0	0	0	0	0	0	0	0	0	0	0	0	0	0	0	0	0	0	0	0	0	0	0	0	0	0	0	0	Infection Stone	Yes	AU	NaU
易道中	1左输尿管下段结石伴左肾轻度积水； 2右肾缺如。	1119	20140820	CaOx	2014	8	Summer	Male	40	Middle age (40-60)	2	0	1	0	0	0	0	1	0	0	0	0	0	0	0	0	0	0	0	0	0	0	0	0	0	0	0	0	0	0	0	0	0	Calcium Stone	No	COM
谢国新	1.左肾多发结石 2.右RIRS术后	1120	20140820	CaOx	2014	8	Summer	Male	50	Middle age (40-60)	1	0	0	0	0	0	0	0	0	0	0	0	0	0	0	0	0	0	0	0	0	0	0	0	0	0	0	0	0	0	0	0	0	Calcium Stone	No	COM
叶宇林	1.右输尿管中段结石 2.右肾多发小结石并右肾积液	1121	20140820	CaOx	2014	8	Summer	Male	36	Young age (<40)	2	0	1	0	0	0	0	0	0	0	0	0	0	0	0	0	0	0	0	0	0	0	0	0	0	0	0	0	0	0	0	0	0	Calcium Stone	No	COM
张亦辉	1、左输尿管上段结石 2、左肾小结石	1122	20140821	CaOx	2014	8	Summer	Male	40	Middle age (40-60)	2	0	0	0	0	0	0	0	0	0	0	0	0	0	0	0	0	0	0	0	0	0	0	0	0	0	0	0	0	0	0	0	0	Calcium Stone	No	COM	COD
周镜就	左肾铸型多发结石并积液和感染，右肾结石，慢性肾功能不全，高血压病	1123	20140821	CA	2014	8	Summer	Male	56	Middle age (40-60)	1	1	1	0	1	0	0	0	0	0	0	0	0	0	0	0	0	0	0	0	0	0	0	0	1	0	0	0	0	0	0	0	1	Infection Stone	No	CA	MAP	AU
王佩珍	右肾结石和感染，左肾积水，左肾无功能	1124	20140821	CaOx	2014	8	Summer	Female	59	Middle age (40-60)	1	1	1	0	1	1	0	0	0	0	0	0	0	0	0	0	0	0	0	0	0	0	0	0	0	0	0	0	0	0	0	0	0	Calcium Stone	No	COM	COD
谢裕太	左肾多发结石伴感染	1125	20140821	CA	2014	8	Summer	Male	38	Young age (<40)	1	1	0	0	0	0	0	0	0	0	0	0	0	0	0	0	0	0	0	0	0	0	0	0	0	0	0	0	0	0	0	0	0	Infection Stone	Yes	CA	MAP	CaP
郭秋环	右输尿管上段结石，右肾多发结石并积液和感染	1126	20140821	CaOx	2014	8	Summer	Female	56	Middle age (40-60)	2	1	1	0	0	0	0	0	0	0	0	0	0	0	0	0	0	0	0	0	0	0	0	0	0	0	0	0	0	0	0	0	0	Calcium Stone	No	COM	COD
吴响忠	右肾结石	1127	20140821	Uric Acid Stone	2014	8	Summer	Male	49	Middle age (40-60)	1	0	0	0	0	0	0	0	0	0	0	0	0	0	0	0	0	0	0	0	0	0	0	0	0	0	0	0	0	0	0	0	0	Uric Acid Stone	Yes	UA	MAP
黄梦鸿	1、左肾多发铸型结石并积液 2、右肾多发结石并积液	1128	20140821	CaOx	2014	8	Summer	Male	52	Middle age (40-60)	1	0	1	0	0	0	0	0	0	0	0	0	0	0	0	0	0	0	0	0	0	0	0	0	0	0	0	0	0	0	0	0	1	Calcium Stone	No	COM	COD
徐晓军	1.左肾结石 2.高血压病	1129	20140821	CaOx	2014	8	Summer	Male	40	Middle age (40-60)	1	0	0	0	0	0	0	0	0	0	0	0	0	0	0	0	0	0	0	0	0	0	0	0	1	0	0	0	0	0	0	0	0	Calcium Stone	No	COM
黄艳娥	右输尿管上段结石并积液 2型糖尿病 高血压病（2极，高危组）	1130	20140821	CaOx	2014	8	Summer	Female	48	Middle age (40-60)	2	0	1	0	0	0	0	0	0	0	0	0	0	0	0	0	0	0	0	0	0	0	0	1	1	0	0	0	0	0	0	0	0	Calcium Stone	No	COM	COD
欧海民	1.双肾结石 2.左侧输尿管上段结石 3.高血压病	1131	20140821	Uric Acid Stone	2014	8	Summer	Male	62	High age (>60)	1	0	0	0	0	0	0	0	0	0	0	0	0	0	0	0	0	0	0	0	0	0	0	0	1	0	0	0	0	0	0	0	0	Uric Acid Stone	No	UA
刘金球	1、左输尿管上段结石并左肾积液 2、左肾小结石	1132	20140822	CaOx	2014	8	Summer	Male	47	Middle age (40-60)	2	0	1	0	0	0	0	0	0	0	0	0	0	0	0	0	0	0	0	0	0	0	0	0	0	0	0	0	0	0	0	0	0	Calcium Stone	Yes	COD	CA	COM
郑淑芬	左肾结石并积液 尿路感染 高血压病	1133	20140822	CaOx	2014	8	Summer	Female	57	Middle age (40-60)	1	1	1	0	0	0	0	0	0	0	0	0	0	0	0	0	0	0	0	0	0	0	0	0	1	0	0	0	0	0	0	0	0	Calcium Stone	No	COM	COD
刘清娣	左肾多发结石伴感染，左URS+右PCNL术后	1134	20140822	CaP	2014	8	Summer	Female	62	High age (>60)	1	1	0	0	0	0	0	0	0	0	0	0	0	0	0	0	0	0	0	0	0	0	0	0	0	0	0	0	0	0	0	0	0	Calcium Stone	No	CaP(CO3)	COM	COD
张厚芬	1.尿脓毒血症 2.左输尿管结石并左肾积水 3.双肾结石	1135	20140822	CA	2014	8	Summer	Female	47	Middle age (40-60)	2	0	1	0	0	0	0	0	0	0	0	0	0	0	0	0	0	0	0	0	0	0	0	0	0	0	0	0	0	0	0	1	0	Infection Stone	Yes	CA	COD	UA
聂足军	1、左肾多发结石 2、右肾萎缩	1136	20140822	CaOx	2014	8	Summer	Male	28	Young age (<40)	1	0	0	0	0	0	1	0	0	0	0	0	0	0	0	0	0	0	0	0	0	0	0	0	0	0	0	0	0	0	0	0	0	Calcium Stone	No	COM
朱日光	1.左肾多发结石并积液和感染，左输尿管结石？，右肾结石并萎缩，双侧输尿管内支架置入术后，右输尿管切开取石术后	1137	20140822	Uric Acid Stone	2014	8	Summer	Male	58	Middle age (40-60)	1	1	1	0	0	0	1	0	0	0	0	0	0	0	0	0	0	0	0	0	0	0	0	0	0	0	0	0	0	0	0	0	0	Uric Acid Stone	No	UA
李艺	右肾结石和感染	1138	20140822	MAP	2014	8	Summer	Female	27	Young age (<40)	1	1	0	0	0	0	0	0	0	0	0	0	0	0	0	0	0	0	0	0	0	0	0	0	0	0	0	0	0	0	0	0	0	Infection Stone	Yes	MAP	CaP(CO3)	CA
谢炳南	1、左肾结石伴积水； 2、左肾切开取石术后石；	1139	20140822	CaOx	2014	8	Summer	Male	56	Middle age (40-60)	1	0	1	0	0	0	0	0	0	0	0	0	0	0	0	0	0	0	0	0	0	0	0	0	0	0	0	0	0	0	0	0	0	Calcium Stone	No	COM	COD
何瞿秋	左肾结石	1140	20140822	CA	2014	8	Summer	Male	52	Middle age (40-60)	1	0	0	0	0	0	0	0	0	0	0	0	0	0	0	0	0	0	0	0	0	0	0	0	0	0	0	0	0	0	0	0	0	Infection Stone	Yes	CA	COM	COD
罗文成	左肾结石并积液	1141	20140822	CaOx	2014	8	Summer	Male	8	Young age (<40)	1	0	1	0	0	0	0	0	0	0	0	0	0	0	0	0	0	0	0	0	0	0	0	0	0	0	0	0	0	0	0	0	0	Calcium Stone	No	COM	COD
朱彩兰	1、右肾多发结石并右肾积液 2、右输尿管下段结石 3、尿路感染	1142	20140822	CA	2014	8	Summer	Female	60	High age (>60)	1	1	1	0	0	0	0	0	0	0	0	0	0	0	0	0	0	0	0	0	0	0	0	0	0	0	0	0	0	0	0	0	0	Infection Stone	Yes	CA	COD	CaP
丘后仁	1.膀胱多发结石 2.前列腺增生症 3.双肾多发囊肿 4.左肾小结石 5.腹主动脉瘤 6.肝囊肿	1143	20140822	CaOx	2014	8	Summer	Male	78	High age (>60)	3	0	0	0	0	0	0	0	0	0	1	0	1	0	1	0	0	0	0	0	0	0	0	0	0	0	0	0	0	0	0	0	0	Calcium Stone	No	COM	COD
苏日成	左肾多发性结石	1144	20140822	Uric Acid Stone	2014	8	Summer	Male	49	Middle age (40-60)	1	0	0	0	0	0	0	0	0	0	0	0	0	0	0	0	0	0	0	0	0	0	0	0	0	0	0	0	0	0	0	0	0	Uric Acid Stone	No	UA
陈少华	1、右肾铸型结石 2、左肾结石 3、左肾囊肿	1145	20140822	CA	2014	8	Summer	Male	47	Middle age (40-60)	1	0	0	0	0	0	0	0	0	0	1	0	0	0	0	0	0	0	0	0	0	0	0	0	0	0	0	0	0	0	0	0	1	Infection Stone	Yes	CA	COD	COM
罗素霞	肾结石	1146	20140825	CaOx	2014	8	Summer	Female	38	Young age (<40)	1	0	0	0	0	0	0	0	0	0	0	0	0	0	0	0	0	0	0	0	0	0	0	0	0	0	0	0	0	0	0	0	0	Calcium Stone	Yes	COD	CA	COM
钱炳枝	1.膀胱结石 2.前列腺增生症？	1147	20140825	CaOx	2014	8	Summer	Male	59	Middle age (40-60)	3	0	0	0	0	0	0	0	0	0	0	0	0	0	1	0	0	0	0	0	0	0	0	0	0	0	0	0	0	0	0	0	0	Calcium Stone	No	COM	COD
林小红	双肾结石并肾积水和感染。双侧PCNL术后。双RIRS术后	1148	20140825	CA	2014	8	Summer	Female	56	Middle age (40-60)	1	1	1	0	0	0	0	0	0	0	0	0	0	0	0	0	0	0	0	0	0	0	0	0	0	0	0	0	0	0	0	0	0	Infection Stone	Yes	CA	CaP	COM
叶香琴	1.右输尿管下段结石并右肾积液 2.左肾多发性结石 3.左肾多发性囊肿 4.高血压病 5.泌尿系感染？ 6.右侧胸膜增厚性质待定	1149	20140825	CaOx	2014	8	Summer	Female	65	High age (>60)	2	1	1	0	0	0	0	0	0	0	1	0	0	0	0	0	0	0	0	0	0	0	0	0	1	0	0	0	0	0	0	0	0	Calcium Stone	No	COM
朱彩玲	左肾结石并积液和感染，高血压	1150	20140825	CaOx	2014	8	Summer	Female	40	Middle age (40-60)	1	1	1	0	0	0	0	0	0	0	0	0	0	0	0	0	0	0	0	0	0	0	0	0	1	0	0	0	0	0	0	0	0	Calcium Stone	No	COM	COD
张雪珍	左输尿管结石合并感染，右肾结石	1151	20140825	CaOx	2014	8	Summer	Female	57	Middle age (40-60)	2	1	0	0	0	0	0	0	0	0	0	0	0	0	0	0	0	0	0	0	0	0	0	0	0	0	0	0	0	0	0	0	0	Calcium Stone	No	COM	COD
王丽珠	左肾铸型结石伴感染	1152	20140825	MAP	2014	8	Summer	Female	32	Young age (<40)	1	1	0	0	0	0	0	0	0	0	0	0	0	0	0	0	0	0	0	0	0	0	0	0	0	0	0	0	0	0	0	0	1	Infection Stone	Yes	MAP	CA	CaP(CO3)
曹锐樵	1、左肾多发结石 2、右PCNL术后	1153	20140825	CaOx	2014	8	Summer	Male	52	Middle age (40-60)	1	0	0	0	0	0	0	0	0	0	0	0	0	0	0	0	0	0	0	0	0	0	0	0	0	0	0	0	0	0	0	0	0	Calcium Stone	Yes	COD	CA	COM
张祥友	1、右输尿管结石 2、右肾多发结石 3、右URL术后	1154	20140826	CaOx	2014	8	Summer	Male	73	High age (>60)	2	0	0	0	0	0	0	0	0	0	0	0	0	0	0	0	0	0	0	0	0	0	0	0	0	0	0	0	0	0	0	0	0	Calcium Stone	Yes	COD	CA
朱雪英	1.右肾结石并积水 2.高血压 3.糖尿病 4.慢性肾功能不全 5.胆囊多发结石 6.泌尿系感染 7.右PCNL术后	1155	20140826	Uric Acid Stone	2014	8	Summer	Female	64	High age (>60)	1	1	1	0	1	0	0	0	0	0	0	0	0	0	0	0	0	0	0	0	0	0	0	1	1	0	0	0	0	0	0	0	0	Uric Acid Stone	Yes	UA	COM
龚运波	1.右肾结石 2.左肾结石 3.左肾萎缩	1156	20140826	CaOx	2014	8	Summer	Male	43	Middle age (40-60)	1	0	0	0	0	0	1	0	0	0	0	0	0	0	0	0	0	0	0	0	0	0	0	0	0	0	0	0	0	0	0	0	0	Calcium Stone	Yes	COD	CA
邓齐平	1、双肾铸型结石伴感染，腰椎退性变。	1157	20140826	MAP	2014	8	Summer	Female	48	Middle age (40-60)	1	1	0	0	0	0	0	0	0	0	0	0	0	0	0	0	0	0	0	0	0	0	0	0	0	0	0	0	0	0	0	0	1	Infection Stone	Yes	MAP	CA	CaP(CO3)
胡桂珠	1.左肾结石 2.右肾结石 3.高血压病	1158	20140826	Uric Acid Stone	2014	8	Summer	Female	62	High age (>60)	1	0	0	0	0	0	0	0	0	0	0	0	0	0	0	0	0	0	0	0	0	0	0	0	1	0	0	0	0	0	0	0	0	Uric Acid Stone	No	UA
谢面	1.左输尿管下段结石并左肾积液 2.左肾结石 3.右肾铸型结石 4.尿路感染	1159	20140826	MAP	2014	8	Summer	Female	51	Middle age (40-60)	2	1	1	0	0	0	0	0	0	0	0	0	0	0	0	0	0	0	0	0	0	0	0	0	0	0	0	0	0	0	0	0	1	Infection Stone	Yes	MAP	CA	CaP(CO3)
陈伟文	1.右肾多发性结石并积液和感染，主动脉狭窄并重度反流	1160	20140826	Uric Acid Stone	2014	8	Summer	Male	46	Middle age (40-60)	1	1	1	1	0	0	0	0	0	0	0	0	0	0	0	0	0	0	0	0	0	0	0	0	0	0	0	0	0	0	0	0	0	Uric Acid Stone	Yes	UA	COM
李正红	双肾多发性结石并积液	1161	20140826	CA	2014	8	Summer	Male	47	Middle age (40-60)	1	0	1	0	0	0	0	0	0	0	0	0	0	0	0	0	0	0	0	0	0	0	0	0	0	0	0	0	0	0	0	0	0	Infection Stone	Yes	CA	COM
舒扬	1.右肾多发结石并积液 2.前列腺增生	1162	20140826	CaOx	2014	8	Summer	Male	57	Middle age (40-60)	1	0	1	0	0	0	0	0	0	0	0	0	0	0	1	0	0	0	0	0	0	0	0	0	0	0	0	0	0	0	0	0	0	Calcium Stone	No	COM
陈建政	1.膀胱结石 2.左输尿管下段结石？ 3.肾病综合症	1163	20140826	CA	2014	8	Summer	Male	7	Young age (<40)	3	0	0	0	0	0	0	0	0	0	0	0	0	0	0	1	0	0	0	0	0	0	0	0	0	0	0	0	0	0	0	0	0	Infection Stone	Yes	CA	CaHPO4	COD
吴全对	1.左肾多发性结石并积水伴感染，左肾结石术后，左肾功能减退	1164	20140826	CA	2014	8	Summer	Male	27	Young age (<40)	1	1	1	0	1	0	0	0	0	0	0	0	0	0	0	0	0	0	0	0	0	0	0	0	0	0	0	0	0	0	0	0	0	Infection Stone	Yes	CA	CaHPO4	COD
马标伟	右输尿管上段结石 高血压	1165	20140826	CaOx	2014	8	Summer	Male	57	Middle age (40-60)	2	0	0	0	0	0	0	0	0	0	0	0	0	0	0	0	0	0	0	0	0	0	0	0	1	0	0	0	0	0	0	0	0	Calcium Stone	No	COM	COD
蔡良清	1.左肾结石伴感染，右肾萎缩	1166	20140826	CaOx	2014	8	Summer	Male	49	Middle age (40-60)	1	1	0	0	0	0	1	0	0	0	0	0	0	0	0	0	0	0	0	0	0	0	0	0	0	0	0	0	0	0	0	0	0	Calcium Stone	No	COM
蔡銮香	1.右肾多发结石 2.双侧多发腔隙性脑梗塞 3.泌尿系感染	1167	20140826	MAP	2014	8	Summer	Female	61	High age (>60)	1	1	0	0	0	0	0	0	0	0	0	0	0	0	0	0	0	0	0	0	0	0	0	0	0	0	0	1	0	0	0	0	0	Infection Stone	Yes	MAP	CA	CaP(CO3)
黄云开	左肾多发性结石 右肾萎缩	1168	20140826	CaOx	2014	8	Summer	Female	41	Middle age (40-60)	1	0	0	0	0	0	1	0	0	0	0	0	0	0	0	0	0	0	0	0	0	0	0	0	0	0	0	0	0	0	0	0	0	Calcium Stone	No	COM
王素忠	1）右肾多发性结石； 2）右肾积液。	1169	20140826	CaOx	2014	8	Summer	Male	49	Middle age (40-60)	1	0	1	0	0	0	0	0	0	0	0	0	0	0	0	0	0	0	0	0	0	0	0	0	0	0	0	0	0	0	0	0	0	Calcium Stone	No	COM	COD
陈连金	左肾结石	1170	20140826	CA	2014	8	Summer	Female	30	Young age (<40)	1	0	0	0	0	0	0	0	0	0	0	0	0	0	0	0	0	0	0	0	0	0	0	0	0	0	0	0	0	0	0	0	0	Infection Stone	Yes	CA	COM
李杰锋	右肾结石伴感染	1171	20140827	CaP	2014	8	Summer	Male	29	Young age (<40)	1	1	0	0	0	0	0	0	0	0	0	0	0	0	0	0	0	0	0	0	0	0	0	0	0	0	0	0	0	0	0	0	0	Calcium Stone	No	CaHPO4	CaP
刘晓龙	1.右肾结石 2.病毒性肝硬化（乙型，失代偿期） 脾功能亢进 食管胃底静脉曲张 3.左肾切除术后 4.脾动脉栓塞术后 5.高血压	1172	20140827	CaOx	2014	8	Summer	Male	64	High age (>60)	1	0	0	0	0	0	0	0	0	0	0	0	0	0	0	0	0	0	0	0	0	0	0	0	1	0	0	0	0	0	0	0	0	Calcium Stone	No	COM	COD
马芳芳	左肾多发性结石	1173	20140827	Uric Acid Stone	2014	8	Summer	Female	22	Young age (<40)	1	0	0	0	0	0	0	0	0	0	0	0	0	0	0	0	0	0	0	0	0	0	0	0	0	0	0	0	0	0	0	0	0	Uric Acid Stone	Yes	UA	COM
卢雨平	1.右输尿管上段结石 2.左PCNL术后 3.2型糖尿病 4.高血压病（2极，高危组）	1174	20140827	CaOx	2014	8	Summer	Male	66	High age (>60)	2	0	0	0	0	0	0	0	0	0	0	0	0	0	0	0	0	0	0	0	0	0	0	1	1	0	0	0	0	0	0	0	0	Calcium Stone	No	COM	COD
陈斌	左肾结石	1175	20140827	CaOx	2014	8	Summer	Male	31	Young age (<40)	1	0	0	0	0	0	0	0	0	0	0	0	0	0	0	0	0	0	0	0	0	0	0	0	0	0	0	0	0	0	0	0	0	Calcium Stone	No	COM	COD
许银友	1、左肾多发结石并左肾积液和感染，右肾萎缩，右肾结石	1176	20140827	CA	2014	8	Summer	Female	41	Middle age (40-60)	1	1	1	0	0	0	1	0	0	0	0	0	0	0	0	0	0	0	0	0	0	0	0	0	0	0	0	0	0	0	0	0	0	Infection Stone	No	CA	MAP
许宝珍	1.双肾铸型结石并肾积水 2.尿路感染	1177	20140827	CaOx	2014	8	Summer	Female	51	Middle age (40-60)	1	1	1	0	0	0	0	0	0	0	0	0	0	0	0	0	0	0	0	0	0	0	0	0	0	0	0	0	0	0	0	0	1	Calcium Stone	Yes	COM	AU	CA
曾小群	1、双肾多发结石 2、左肾重度积液并左肾萎缩 3、泌尿系感染	1178	20140827	CaOx	2014	8	Summer	Female	42	Middle age (40-60)	1	1	1	0	1	0	1	0	0	0	0	0	0	0	0	0	0	0	0	0	0	0	0	0	0	0	0	0	0	0	0	0	0	Calcium Stone	No	COM	COD
杨伟萍	1.右侧输尿管上段结石 2.双肾结石 3.右肾ESWL术后 4.胆囊结石	1179	20140827	CaOx	2014	8	Summer	Female	54	Middle age (40-60)	2	0	0	0	0	0	0	0	0	0	0	0	0	0	0	0	0	0	0	0	0	0	0	0	0	0	0	0	0	0	0	0	0	Calcium Stone	No	COM
孙土坤	左肾多发性结石 右肾萎缩 ,泌尿系感染	1180	20140827	Uric Acid Stone	2014	8	Summer	Male	51	Middle age (40-60)	1	1	0	0	0	0	1	0	0	0	0	0	0	0	0	0	0	0	0	0	0	0	0	0	0	0	0	0	0	0	0	0	0	Uric Acid Stone	Yes	UA	COM
曾柳丹	1.右肾结石并积液	1181	20140827	CaOx	2014	8	Summer	Female	13	Young age (<40)	1	0	1	0	0	0	0	0	0	0	0	0	0	0	0	0	0	0	0	0	0	0	0	0	0	0	0	0	0	0	0	0	0	Calcium Stone	Yes	COM	AU
林木	1.右肾多发结石伴重度积液 2.左肾多发小结石	1182	20140827	CaOx	2014	8	Summer	Male	38	Young age (<40)	1	0	1	0	1	0	0	0	0	0	0	0	0	0	0	0	0	0	0	0	0	0	0	0	0	0	0	0	0	0	0	0	0	Calcium Stone	No	COM	COD
黄树哇	1、膀胱结石 2、尿道结石 3、高血压病 4、糖尿病	1183	20140827	CA	2014	8	Summer	Male	54	Middle age (40-60)	3	0	0	0	0	0	0	0	0	0	0	0	0	0	0	0	0	0	0	0	0	0	0	1	1	0	0	0	0	0	0	0	0	Infection Stone	Yes	CA	CaP(CO3)	MAP
黄见红	1右输尿管中段结石伴右肾重度水； 2尿路感染 3二尖瓣狭窄扩张术后	1184	20140827	CaOx	2014	8	Summer	Female	48	Middle age (40-60)	2	1	0	1	0	0	0	0	0	0	0	0	0	0	0	0	0	0	0	0	0	0	0	0	0	0	0	0	0	0	0	0	0	Calcium Stone	No	COM	COD
陈伏珍	1.双肾多发性结石 2.慢性肾功能不全（代偿期） 3.左肾囊肿 4.尿路感染 5.高血压病2级（极高危组） 6.2型糖尿病 7.慢性浅表性胃炎	1185	20140828	Uric Acid Stone	2014	8	Summer	Female	65	High age (>60)	1	1	0	0	1	0	0	0	0	0	1	0	0	0	0	0	0	0	0	0	0	0	0	1	1	0	0	0	0	0	0	0	0	Uric Acid Stone	Yes	UA	COM
杨松林	1）右侧输尿管内支架管停留； 2）右肾右侧输尿管上段结石； 3）右侧输尿管膀胱瓣吻合口狭窄电切开术后； 4）左肾结石； 5）右输尿管膀胱瓣吻合术后； 6）胸腺肿瘤切除术后。	1186	20140828	CA	2014	8	Summer	Male	46	Middle age (40-60)	1	0	0	1	0	0	0	0	0	0	0	0	1	0	0	0	0	0	0	0	0	0	0	0	0	0	0	0	0	0	0	0	0	Infection Stone	Yes	CA	MAP	CaP
李召珍	1）右侧输尿管上、中段多发结石；右肾多发结石并积液和感染	1187	20140828	CA	2014	8	Summer	Female	39	Young age (<40)	2	1	1	0	0	0	0	0	0	0	0	0	0	0	0	0	0	0	0	0	0	0	0	0	0	0	0	0	0	0	0	0	0	Infection Stone	Yes	CA	MAP	COM
汪登奎	1.左肾多发结石并积液 2.右肾多发结石 3.右肾小囊肿 4.前列腺增生症 5.高血压病	1188	20140828	Uric Acid Stone	2014	8	Summer	Male	68	High age (>60)	1	0	1	0	0	0	0	0	0	0	0	0	0	0	1	0	0	0	0	0	0	0	0	0	1	0	0	0	0	0	0	0	0	Uric Acid Stone	No	UA
邹银秋	1、双肾多发结石并双肾重度积液 2、右侧输尿管上段结石,泌尿系感染	1189	20140828	CaOx	2014	8	Summer	Male	60	High age (>60)	1	1	1	0	1	0	0	0	0	0	0	0	0	0	0	0	0	0	0	0	0	0	0	0	0	0	0	0	0	0	0	0	0	Calcium Stone	No	COM	COD
何班生	右肾铸型结石 右内支架置入术后 左肾萎缩	1190	20140828	Uric Acid Stone	2014	8	Summer	Male	60	High age (>60)	1	0	0	0	0	0	1	0	0	0	0	0	0	0	0	0	0	0	0	0	0	0	0	0	0	0	0	0	0	0	0	0	1	Uric Acid Stone	Yes	UA	CaP
李垤城	1、右肾多发结石 2、右肾囊肿	1191	20140828	CaOx	2014	8	Summer	Male	59	Middle age (40-60)	1	0	0	0	0	0	0	0	0	0	1	0	0	0	0	0	0	0	0	0	0	0	0	0	0	0	0	0	0	0	0	0	0	Calcium Stone	No	COM	COD
曾金英	左肾结石	1192	20140828	CA	2014	8	Summer	Female	35	Young age (<40)	1	0	0	0	0	0	0	0	0	0	0	0	0	0	0	0	0	0	0	0	0	0	0	0	0	0	0	0	0	0	0	0	0	Infection Stone	Yes	CA	MAP	CaP
张美青	右肾盂结石	1193	20140828	CaOx	2014	8	Summer	Female	36	Young age (<40)	1	0	0	0	0	0	0	0	0	0	0	0	0	0	0	0	0	0	0	0	0	0	0	0	0	0	0	0	0	0	0	0	0	Calcium Stone	No	COM	COD
李桂英	1.双肾结石伴感染，高血压，冠心病，糖尿病	1194	20140828	CaOx	2014	8	Summer	Female	60	High age (>60)	1	1	0	0	0	0	0	0	0	0	0	0	0	0	0	0	0	0	0	0	0	0	0	1	1	0	0	0	1	1	0	0	0	Calcium Stone	No	COM	COD
陈美娜	1、右侧输尿管上段结石 2、高血压病2级，中危组 3、左侧膝关节置换术后	1195	20140828	CaOx	2014	8	Summer	Female	62	High age (>60)	2	0	0	0	0	0	0	0	0	0	0	0	0	0	0	0	0	0	0	0	0	0	0	0	1	0	0	0	0	0	0	0	0	Calcium Stone	No	COD	COM
马玉球	1、双肾结石 2、全子宫切除术后	1196	20140828	Uric Acid Stone	2014	8	Summer	Female	49	Middle age (40-60)	1	0	0	0	0	0	0	0	0	0	0	0	0	0	0	0	0	0	0	0	0	0	0	0	0	0	0	0	0	0	0	0	0	Uric Acid Stone	Yes	UA	CaP	AU
汪梅	右肾结石	1197	20140829	CA	2014	8	Summer	Female	33	Young age (<40)	1	0	0	0	0	0	0	0	0	0	0	0	0	0	0	0	0	0	0	0	0	0	0	0	0	0	0	0	0	0	0	0	0	Infection Stone	Yes	CA	COM	COD
阳平	右肾结石	1198	20140829	AU	2014	8	Summer	Male	43	Middle age (40-60)	1	0	0	0	0	0	0	0	0	0	0	0	0	0	0	0	0	0	0	0	0	0	0	0	0	0	0	0	0	0	0	0	0	Infection Stone	Yes	AU	COM	COD
陈克武	右肾结石	1199	20140829	CaOx	2014	8	Summer	Male	56	Middle age (40-60)	1	0	0	0	0	0	0	0	0	0	0	0	0	0	0	0	0	0	0	0	0	0	0	0	0	0	0	0	0	0	0	0	0	Calcium Stone	No	COM	COD
陈蓉	双肾结石	1200	20140829	Cystine Stone	2014	8	Summer	Female	38	Young age (<40)	1	0	0	0	0	0	0	0	0	0	0	0	0	0	0	0	0	0	0	0	0	0	0	0	0	0	0	0	0	0	0	0	0	Cystine Stone	No	L-CYS
何树辉	1.右肾结石 2.左肾PCNL术后 3.右肾囊肿 4.前列腺增生症	1201	20140829	CaOx	2014	8	Summer	Male	61	High age (>60)	1	0	0	0	0	0	0	0	0	0	1	0	0	0	1	0	0	0	0	0	0	0	0	0	0	0	0	0	0	0	0	0	0	Calcium Stone	No	COM
薛鹏钦	1、左肾多发性结石并左肾重度积液； 2、右肾鹿角形结石； 3、慢性肾功能不全（肾功能不全失代偿期）； 4、尿路感染； 5、重度贫血； 6、痔疮。	1202	20140829	CaOx	2014	8	Summer	Male	56	Middle age (40-60)	1	1	1	0	1	0	0	0	0	0	0	0	0	0	0	0	0	0	0	0	0	0	1	0	0	0	0	0	0	0	0	0	1	Calcium Stone	No	COM
杨文兰	右肾多发性结石和感染	1203	20140829	CA	2014	8	Summer	Female	33	Young age (<40)	1	1	0	0	0	0	0	0	0	0	0	0	0	0	0	0	0	0	0	0	0	0	0	0	0	0	0	0	0	0	0	0	0	Infection Stone	Yes	CA	MAP	UA
庄映如	左肾多发性结石 尿路感染 慢性胃炎 室性早搏	1204	20140829	MAP	2014	8	Summer	Female	39	Young age (<40)	1	1	0	0	0	0	0	0	0	0	0	0	0	0	0	0	0	0	0	0	0	0	0	0	0	0	0	0	0	0	0	0	0	Infection Stone	Yes	MAP	CA	CaP(CO3)
黄子英	1.双肾结石 2.慢性阻塞性肺病 3.支气管哮喘 4.2型糖尿病	1205	20140829	Uric Acid Stone	2014	8	Summer	Female	62	High age (>60)	1	0	0	0	0	0	0	0	0	0	0	0	0	0	0	0	0	0	0	0	0	0	0	1	0	0	1	0	0	0	0	0	0	Uric Acid Stone	No	UA
林明全	1.左侧部分鹿角形结石并左肾积水	1206	20140829	CaOx	2014	8	Summer	Male	43	Middle age (40-60)	1	0	1	0	0	0	0	0	0	0	0	0	0	0	0	0	0	0	0	0	0	0	0	0	0	0	0	0	0	0	0	0	1	Calcium Stone	No	COM	COD
陶荣玉	右肾多发性结石	1207	20140829	Uric Acid Stone	2014	8	Summer	Female	62	High age (>60)	1	0	0	0	0	0	0	0	0	0	0	0	0	0	0	0	0	0	0	0	0	0	0	0	0	0	0	0	0	0	0	0	0	Uric Acid Stone	Yes	UA	COM
唐燕	1、左侧输尿管下段结石 2、左肾多发结石并积液	1208	20140829	CaOx	2014	8	Summer	Female	40	Middle age (40-60)	2	0	1	0	0	0	0	0	0	0	0	0	0	0	0	0	0	0	0	0	0	0	0	0	0	0	0	0	0	0	0	0	0	Calcium Stone	No	COM	COD
徐梅英	右上肾盏憩室结石	1209	20140829	CaOx	2014	8	Summer	Female	38	Young age (<40)	1	0	0	0	0	0	0	1	0	0	0	0	0	0	0	0	0	0	0	0	0	0	0	0	0	0	0	0	0	0	0	0	0	Calcium Stone	No	COM
赖伦妃	1.左输尿管结石伴感染，双肾结石，慢性肾衰竭，高血压病，2型糖尿病.痛风	1210	20140829	CA	2014	8	Summer	Female	53	Middle age (40-60)	2	1	0	0	1	1	0	0	1	1	0	0	0	0	0	0	0	0	0	0	0	0	0	1	1	0	0	0	0	0	0	0	0	Infection Stone	Yes	CA	NaU	UA
曾祥娣	1、右肾多发结石 2、高血压	1211	20140901	CA	2014	9	Fall	Female	51	Middle age (40-60)	1	0	0	0	0	0	0	0	0	0	0	0	0	0	0	0	0	0	0	0	0	0	0	0	1	0	0	0	0	0	0	0	0	Infection Stone	Yes	CA	COM	UA
蓝日新	1.左输尿管上段结石并左肾大量积水 2.右肾鹿角形结石 3.右肾轻度萎缩 4.左肾多发结石 5.肾功能不全、氮质血症	1212	20140901	Uric Acid Stone	2014	9	Fall	Male	37	Young age (<40)	2	0	1	0	1	0	1	0	0	0	0	0	0	0	0	0	0	0	0	0	0	0	0	0	0	0	0	0	0	0	0	0	1	Uric Acid Stone	No	UA
梁三章	1.右输尿管上段结石并右肾积液 2.右肾多发性结石 3.左肾多发性小结石	1213	20140901	CaOx	2014	9	Fall	Male	64	High age (>60)	2	0	1	0	0	0	0	0	0	0	0	0	0	0	0	0	0	0	0	0	0	0	0	0	0	0	0	0	0	0	0	0	0	Calcium Stone	No	COM	COD
王火林	左肾多发结石伴积液	1214	20140901	CaOx	2014	9	Fall	Male	36	Young age (<40)	1	0	1	0	0	0	0	0	0	0	0	0	0	0	0	0	0	0	0	0	0	0	0	0	0	0	0	0	0	0	0	0	0	Calcium Stone	No	COM	COD
石胜	双肾多发性结石	1215	20140902	CaOx	2014	9	Fall	Male	38	Young age (<40)	1	0	0	0	0	0	0	0	0	0	0	0	0	0	0	0	0	0	0	0	0	0	0	0	0	0	0	0	0	0	0	0	0	Calcium Stone	No	COM	COD
陆永灿	右肾多发结石和感染。左URL术后	1216	20140902	CaOx	2014	9	Fall	Male	32	Young age (<40)	1	1	0	0	0	0	0	0	0	0	0	0	0	0	0	0	0	0	0	0	0	0	0	0	0	0	0	0	0	0	0	0	0	Calcium Stone	No	COM	COD
胡桂珠	1.左肾结石 2.右肾结石 3.高血压病	1217	20140902	Uric Acid Stone	2014	9	Fall	Female	62	High age (>60)	1	0	0	0	0	0	0	0	0	0	0	0	0	0	0	0	0	0	0	0	0	0	0	0	1	0	0	0	0	0	0	0	0	Uric Acid Stone	Yes	UA	NaU	AU
潘金连	双肾多发结石和感染，双肾多发囊肿，胆囊息肉，2型糖尿病，高血压病	1218	20140902	Uric Acid Stone	2014	9	Fall	Female	56	Middle age (40-60)	1	1	0	0	0	0	0	0	0	0	1	0	0	0	0	0	0	0	0	0	0	0	0	1	1	0	0	0	0	0	0	0	0	Uric Acid Stone	Yes	UA	COM
杨永娣	1、左肾多发结石并重度积液 2、左输尿管多发结石 3、2型糖尿病 4、高血压病	1219	20140902	Uric Acid Stone	2014	9	Fall	Female	69	High age (>60)	1	0	1	0	1	0	0	0	0	0	0	0	0	0	0	0	0	0	0	0	0	0	0	1	1	0	0	0	0	0	0	0	0	Uric Acid Stone	No	UA
马玉球	1、双肾结石 2、全子宫切除术后	1220	20140902	Uric Acid Stone	2014	9	Fall	Female	49	Middle age (40-60)	1	0	0	0	0	0	0	0	0	0	0	0	0	0	0	0	0	0	0	0	0	0	0	0	0	0	0	0	0	0	0	0	0	Uric Acid Stone	No	UA
陈国德	1.双侧肾盂多发结石 2.右侧输尿管内支架管置入术后 3.腰椎管狭窄症 4.痛风症 5.脂肪肝	1221	20140902	CaOx	2014	9	Fall	Male	59	Middle age (40-60)	1	0	0	1	0	0	0	0	1	1	0	0	0	0	0	0	0	0	1	0	0	0	0	0	0	0	0	0	0	0	0	0	0	Calcium Stone	No	COM	COD
郑汉龙	左肾铸型结石	1222	20140902	CaOx	2014	9	Fall	Male	45	Middle age (40-60)	1	0	0	0	0	0	0	0	0	0	0	0	0	0	0	0	0	0	0	0	0	0	0	0	0	0	0	0	0	0	0	0	1	Calcium Stone	No	COM
李国强	左肾多发铸型结石并重度积液,泌尿系感染	1223	20140902	CaOx	2014	9	Fall	Male	56	Middle age (40-60)	1	1	1	0	1	0	0	0	0	0	0	0	0	0	0	0	0	0	0	0	0	0	0	0	0	0	0	0	0	0	0	0	1	Calcium Stone	No	COM	COD
吴春秀	左肾结石，直肠癌，直肠癌术后，左侧输尿管内支架置入术后，高血压病，2型糖尿病	1224	20140902	Uric Acid Stone	2014	9	Fall	Female	65	High age (>60)	1	0	0	0	0	0	0	0	0	0	0	0	1	0	0	0	0	0	0	0	0	0	0	1	1	0	0	0	0	0	0	0	0	Uric Acid Stone	No	UA
欧海英	右肾结石	1225	20140902	CaOx	2014	9	Fall	Female	12	Young age (<40)	1	0	0	0	0	0	0	0	0	0	0	0	0	0	0	0	0	0	0	0	0	0	0	0	0	0	0	0	0	0	0	0	0	Calcium Stone	No	COM	COD
陈淑娟	右肾盂结石并右肾积水 左肾结石,泌尿系感染	1226	20140902	CaOx	2014	9	Fall	Female	51	Middle age (40-60)	1	1	1	0	0	0	0	0	0	0	0	0	0	0	0	0	0	0	0	0	0	0	0	0	0	0	0	0	0	0	0	0	0	Calcium Stone	No	COM
罗水娣	1.右肾多发结石并积水。 2.左肾多发结石。,泌尿系感染	1227	20140902	Uric Acid Stone	2014	9	Fall	Female	65	High age (>60)	1	1	1	0	0	0	0	0	0	0	0	0	0	0	0	0	0	0	0	0	0	0	0	0	0	0	0	0	0	0	0	0	0	Uric Acid Stone	Yes	UA	COM
乡亚三	1、左肾多发结石并积液 2、高血压病	1228	20140902	CaOx	2014	9	Fall	Female	39	Young age (<40)	1	0	1	0	0	0	0	0	0	0	0	0	0	0	0	0	0	0	0	0	0	0	0	0	1	0	0	0	0	0	0	0	0	Calcium Stone	No	COM
黄荣湛	1.膀胱结石 2.前列腺增生症 3.左肾结石 4.慢性阻塞性肺病	1229	20140902	CaOx	2014	9	Fall	Male	76	High age (>60)	3	0	0	0	0	0	0	0	0	0	0	0	0	0	1	0	0	0	0	0	0	0	0	0	0	0	1	0	0	0	0	0	0	Calcium Stone	No	COM
王秀群	1.左输尿管上段结石并左肾积水 2.左肾结石 3.左肾囊肿 4.糖尿病,泌尿系感染	1230	20140902	CaOx	2014	9	Fall	Female	54	Middle age (40-60)	2	1	1	0	0	0	0	0	0	0	1	0	0	0	0	0	0	0	0	0	0	0	0	1	0	0	0	0	0	0	0	0	0	Calcium Stone	No	COM	COD
张惠珍	1、左输尿管上段结石 2、高血压病（3级，极高危） 3、2-型糖尿病,泌尿系感染	1231	20140902	CaOx	2014	9	Fall	Female	56	Middle age (40-60)	2	1	0	0	0	0	0	0	0	0	0	0	0	0	0	0	0	0	0	0	0	0	0	1	1	0	0	0	0	0	0	0	0	Calcium Stone	No	COM	COD
林永合	左输尿管上段结石 左肾小结石	1232	20140902	CaOx	2014	9	Fall	Male	63	High age (>60)	2	0	0	0	0	0	0	0	0	0	0	0	0	0	0	0	0	0	0	0	0	0	0	0	0	0	0	0	0	0	0	0	0	Calcium Stone	No	COM	COD
温秀丽	肾结石,泌尿系感染	1233	20140902	CA	2014	9	Fall	Female	36	Young age (<40)	1	1	0	0	0	0	0	0	0	0	0	0	0	0	0	0	0	0	0	0	0	0	0	0	0	0	0	0	0	0	0	0	0	Infection Stone	Yes	CA	COM	CaP
叶永锋	双肾结石	1234	20140902	CaOx	2014	9	Fall	Male	65	High age (>60)	1	0	0	0	0	0	0	0	0	0	0	0	0	0	0	0	0	0	0	0	0	0	0	0	0	0	0	0	0	0	0	0	0	Calcium Stone	Yes	COD	COM	CA
何奀麻	1尿石症； 2左肾结石经皮肾镜碎石取石术后； 3右肾结石切开取石术后。	1235	20140903	CaOx	2014	9	Fall	Female	59	Middle age (40-60)	1	0	0	0	0	0	0	0	0	0	0	0	0	0	0	0	0	0	0	0	0	0	0	0	0	0	0	0	0	0	0	0	0	Calcium Stone	No	COM
茹月金	1、左输尿管上段结石并左肾重度积水，左肾多发结石 2、右肾囊肿 3、慢性肾功能不全 4、高血压病 5、强直性脊柱炎？ 6、轻度贫血,泌尿系感染	1236	20140903	Uric Acid Stone	2014	9	Fall	Male	75	High age (>60)	2	1	1	0	1	0	0	0	0	0	1	0	0	0	0	0	0	0	0	0	0	0	1	0	1	0	0	0	0	0	0	0	0	Uric Acid Stone	Yes	UA	CA
马勇波	1、左输尿管上段及肾下盏结石并左肾积液 2、右锁骨骨折内固定术后 3、乙肝	1237	20140903	CA	2014	9	Fall	Male	33	Young age (<40)	1	0	1	0	0	0	0	0	0	0	0	0	0	0	0	0	0	0	0	0	0	0	0	0	0	0	0	0	0	0	0	0	0	Infection Stone	Yes	CA	COM	COD
李彩英	右肾结石伴感染	1238	20140903	CaOx	2014	9	Fall	Female	56	Middle age (40-60)	1	1	0	0	0	0	0	0	0	0	0	0	0	0	0	0	0	0	0	0	0	0	0	0	0	0	0	0	0	0	0	0	0	Calcium Stone	No	COM
刘宏英	右肾结石伴感染	1239	20140903	CaOx	2014	9	Fall	Female	51	Middle age (40-60)	1	1	0	0	0	0	0	0	0	0	0	0	0	0	0	0	0	0	0	0	0	0	0	0	0	0	0	0	0	0	0	0	0	Calcium Stone	No	COM
罗梨珍	1.左输尿管结石 2.右肾结石	1240	20140903	CaOx	2014	9	Fall	Female	62	High age (>60)	2	0	0	0	0	0	0	0	0	0	0	0	0	0	0	0	0	0	0	0	0	0	0	0	0	0	0	0	0	0	0	0	0	Calcium Stone	No	COM
何仲梁	1、双肾多发结石并积液 2、右肾萎缩 3、慢性肾功能不全 4、高血压病	1241	20140903	CaOx	2014	9	Fall	Male	55	Middle age (40-60)	1	0	1	0	1	0	1	0	0	0	0	0	0	0	0	0	0	0	0	0	0	0	0	0	1	0	0	0	0	0	0	0	0	Calcium Stone	Yes	COM	UA
李超贤	１.左ＵＲＳ置管术后 ２.左输尿管结石并积液 ３.右肾小结石	1242	20140903	CaOx	2014	9	Fall	Male	48	Middle age (40-60)	2	0	1	0	0	0	0	0	0	0	0	0	0	0	0	0	0	0	0	0	0	0	0	0	0	0	0	0	0	0	0	0	0	Calcium Stone	No	COM	COD
陈记福	右肾结石并积水 右输尿管结石	1243	20140903	CA	2014	9	Fall	Male	56	Middle age (40-60)	1	0	1	0	0	0	0	0	0	0	0	0	0	0	0	0	0	0	0	0	0	0	0	0	0	0	0	0	0	0	0	0	0	Infection Stone	Yes	CA	COM
吴桂雪	右输尿管上段结石伴梗阻	1244	20140903	CA	2014	9	Fall	Female	39	Young age (<40)	2	0	0	0	0	0	0	0	0	0	0	0	0	0	0	0	0	0	0	0	0	0	0	0	0	0	0	0	0	0	0	0	0	Infection Stone	Yes	CA	COM	COD
李伟生	1、左输尿管结石并左肾积液 2、双肾结石 3、右肾萎缩 4、高血压病	1245	20140903	CaOx	2014	9	Fall	Male	52	Middle age (40-60)	2	0	1	0	0	0	1	0	0	0	0	0	0	0	0	0	0	0	0	0	0	0	0	0	1	0	0	0	0	0	0	0	0	Calcium Stone	No	COM	COD
张五妹	1.右输尿管上段于肾盂交界部结石 2.高血压并,泌尿系感染	1246	20140903	CaOx	2014	9	Fall	Female	44	Middle age (40-60)	1	1	0	0	0	0	0	0	0	0	0	0	0	0	0	0	0	0	0	0	0	0	0	0	1	0	0	0	0	0	0	0	0	Calcium Stone	No	COM	COD
李锐彪	左肾结石	1247	20140903	CaOx	2014	9	Fall	Male	45	Middle age (40-60)	1	0	0	0	0	0	0	0	0	0	0	0	0	0	0	0	0	0	0	0	0	0	0	0	0	0	0	0	0	0	0	0	0	Calcium Stone	No	COM	COD
刘惠珍	1、左输尿管结石 2、右肾多发结石 3、左肾结石并积液 4、高血压病,泌尿系感染	1248	20140903	CaOx	2014	9	Fall	Female	60	High age (>60)	2	1	1	0	0	0	0	0	0	0	0	0	0	0	0	0	0	0	0	0	0	0	0	0	1	0	0	0	0	0	0	0	0	Calcium Stone	No	COD	COM
黄瑞金	膀胱结石 膀胱切开取石术后 尿道狭窄,泌尿系感染	1249	20140904	CA	2014	9	Fall	Male	59	Middle age (40-60)	3	1	0	1	0	0	0	0	0	0	0	0	0	0	0	0	0	0	0	0	0	0	0	0	0	0	0	0	0	0	0	0	0	Infection Stone	Yes	CA	MAP	COM
李润霞	1.双肾多发结石 2.高血压	1250	20140904	CaOx	2014	9	Fall	Female	55	Middle age (40-60)	1	0	0	0	0	0	0	0	0	0	0	0	0	0	0	0	0	0	0	0	0	0	0	0	1	0	0	0	0	0	0	0	0	Calcium Stone	No	COM	COD
黄汝梁	1.左肾结石 2、左URS术后	1251	20140904	CaOx	2014	9	Fall	Male	29	Young age (<40)	1	0	0	0	0	0	0	0	0	0	0	0	0	0	0	0	0	0	0	0	0	0	0	0	0	0	0	0	0	0	0	0	0	Calcium Stone	Yes	COD	COM	CA
薛鹏钦	1、左肾多发性结石并左肾重度积液； 2、右肾鹿角形结石； 3、慢性肾功能不全（肾功能不全失代偿期）； 4、尿路感染； 5、重度贫血； 6、痔疮。	1252	20140904	MAP	2014	9	Fall	Male	56	Middle age (40-60)	1	1	1	0	1	0	0	0	0	0	0	0	0	0	0	0	0	0	0	0	0	0	1	0	0	0	0	0	0	0	0	0	1	Infection Stone	No	MAP
刘兰英	1.右肾结石并右肾积水 2.左肾结石 3.心脏病 4.Ⅱ型糖尿病 5.高血压病 6.胃溃疡	1253	20140904	CaOx	2014	9	Fall	Female	62	High age (>60)	1	0	1	0	0	0	0	0	0	0	0	0	0	0	0	0	1	0	0	0	0	0	0	1	1	0	0	0	0	1	0	0	0	Calcium Stone	No	COM
田海生	1.右输尿管上段结石 2.左肾结石	1254	20140904	CaOx	2014	9	Fall	Male	37	Young age (<40)	2	0	0	0	0	0	0	0	0	0	0	0	0	0	0	0	0	0	0	0	0	0	0	0	0	0	0	0	0	0	0	0	0	Calcium Stone	No	COM
蓝日新	1.左输尿管上段结石并左肾大量积水 2.右肾鹿角形结石 3.右肾轻度萎缩 4.左肾多发结石 5.肾功能不全、氮质血症	1255	20140904	Uric Acid Stone	2014	9	Fall	Male	37	Young age (<40)	2	0	1	0	1	0	1	0	0	0	0	0	0	0	0	0	0	0	0	0	0	0	0	0	0	0	0	0	0	0	0	0	1	Uric Acid Stone	Yes	UA	COM
罗彩萍	1.右输尿管结石并积液 2.双肾多发结石	1256	20140904	CaOx	2014	9	Fall	Female	54	Middle age (40-60)	2	0	1	0	0	0	0	0	0	0	0	0	0	0	0	0	0	0	0	0	0	0	0	0	0	0	0	0	0	0	0	0	0	Calcium Stone	No	COM	COD
丘啟常	1、左肾多发性结石 2、右肾萎缩	1257	20140904	CaOx	2014	9	Fall	Male	65	High age (>60)	1	0	0	0	0	0	1	0	0	0	0	0	0	0	0	0	0	0	0	0	0	0	0	0	0	0	0	0	0	0	0	0	0	Calcium Stone	No	COM
陈叶华	1、慢性肾衰竭（肾衰竭期，CKD4期） 梗阻性肾病 右肾、右输尿管结石并积液 左肾积液 2、宫颈低分化鳞状细胞癌 3、胆囊多发结石 4、肝囊肿	1258	20140904	CaOx	2014	9	Fall	Female	46	Middle age (40-60)	1	0	1	0	1	1	0	0	0	0	0	0	1	0	0	1	0	0	0	0	0	0	0	0	0	0	0	0	0	0	0	0	0	Calcium Stone	No	COM
苏超	右肾结石	1259	20140904	CaOx	2014	9	Fall	Male	60	High age (>60)	1	0	0	0	0	0	0	0	0	0	0	0	0	0	0	0	0	0	0	0	0	0	0	0	0	0	0	0	0	0	0	0	0	Calcium Stone	No	COM	COD
陈伟	右输尿管结石并右肾积液	1260	20140904	CaOx	2014	9	Fall	Male	31	Young age (<40)	2	0	1	0	0	0	0	0	0	0	0	0	0	0	0	0	0	0	0	0	0	0	0	0	0	0	0	0	0	0	0	0	0	Calcium Stone	Yes	COD	COM	CA
王辉	1.左肾结石 2.左输尿管狭窄并积液 3.泌尿系感染	1261	20140904	CaOx	2014	9	Fall	Male	32	Young age (<40)	1	1	1	1	0	0	0	0	0	0	0	0	0	0	0	0	0	0	0	0	0	0	0	0	0	0	0	0	0	0	0	0	0	Calcium Stone	Yes	COM	CA
刘文东	左输尿管上段结石	1262	20140904	CA	2014	9	Fall	Male	29	Young age (<40)	2	0	0	0	0	0	0	0	0	0	0	0	0	0	0	0	0	0	0	0	0	0	0	0	0	0	0	0	0	0	0	0	0	Infection Stone	Yes	CA	COD	COM
李护南	左肾结石	1263	20140904	CaOx	2014	9	Fall	Male	59	Middle age (40-60)	1	0	0	0	0	0	0	0	0	0	0	0	0	0	0	0	0	0	0	0	0	0	0	0	0	0	0	0	0	0	0	0	0	Calcium Stone	No	COM	COD
唐和生	1.左肾多发结石并积液 2.右肾萎缩并多发小结石 3.慢性肾功能不全	1264	20140904	CaOx	2014	9	Fall	Male	50	Middle age (40-60)	1	0	1	0	1	0	1	0	0	0	0	0	0	0	0	0	0	0	0	0	0	0	0	0	0	0	0	0	0	0	0	0	0	Calcium Stone	Yes	COM	UA
江华标	前列腺增生并膀胱结石	1265	20140905	Uric Acid Stone	2014	9	Fall	Male	70	High age (>60)	3	0	0	0	0	0	0	0	0	0	0	0	0	0	1	0	0	0	0	0	0	0	0	0	0	0	0	0	0	0	0	0	0	Uric Acid Stone	No	UA
周惠平	1、右肾铸形结石； 2、左肾结石； 3、右肾轻度积液。	1266	20140905	CaP	2014	9	Fall	Female	32	Young age (<40)	1	0	1	0	0	0	0	0	0	0	0	0	0	0	0	0	0	0	0	0	0	0	0	0	0	0	0	0	0	0	0	0	1	Calcium Stone	Yes	CaP(CO3)	MAP
谢珍	1.左肾多发结石 2.右侧PCNL术后 3.糖尿病	1267	20140905	Uric Acid Stone	2014	9	Fall	Female	49	Middle age (40-60)	1	0	0	0	0	0	0	0	0	0	0	0	0	0	0	0	0	0	0	0	0	0	0	1	0	0	0	0	0	0	0	0	0	Uric Acid Stone	No	UA
刘运强	1、左肾结石 2、右肾切除术后 3、左输尿管切开取石术后 4、丙型肝炎 5、胆囊切除术后 6.左肾结石经皮肾镜碎石术后	1268	20140905	CaOx	2014	9	Fall	Male	54	Middle age (40-60)	1	0	0	0	0	0	0	0	0	0	0	0	0	0	0	0	0	0	0	0	0	0	0	0	0	0	0	0	0	0	0	0	0	Calcium Stone	No	COM	COD
杨木生	1.右肾结石 2.左肾结石 3.双侧输尿管支架管置入术后 4.糖尿病	1269	20140905	Uric Acid Stone	2014	9	Fall	Male	51	Middle age (40-60)	1	0	0	0	0	0	0	0	0	0	0	0	0	0	0	0	0	0	0	0	0	0	0	1	0	0	0	0	0	0	0	0	0	Uric Acid Stone	Yes	UA	MAP
钱树生	1.右输尿管下段结石并右输尿管中上段积液 2.双肾多发性结石 3.慢性肾功能不全	1270	20140905	Uric Acid Stone	2014	9	Fall	Male	68	High age (>60)	2	0	1	0	1	0	0	0	0	0	0	0	0	0	0	0	0	0	0	0	0	0	0	0	0	0	0	0	0	0	0	0	0	Uric Acid Stone	No	UA
冯惠娟	1.右肾多发结石 2.右肾占位待查？ 3.左肾小结石	1271	20140905	Uric Acid Stone	2014	9	Fall	Female	62	High age (>60)	1	0	0	0	0	0	0	0	0	0	0	0	0	0	0	0	0	0	0	0	0	0	0	0	0	0	0	0	0	0	0	0	0	Uric Acid Stone	No	UA
谭秋焕	右肾铸型结石 左肾小结石 左经皮肾镜碎石术后 左双J管置入后	1272	20140905	MAP	2014	9	Fall	Female	49	Middle age (40-60)	1	0	0	0	0	0	0	0	0	0	0	0	0	0	0	0	0	0	0	0	0	0	0	0	0	0	0	0	0	0	0	0	1	Infection Stone	No	MAP
陈少芬	1.左肾多发结石并积液 2.右输尿管上段结石并重度积液无功能,泌尿系感染	1273	20140905	CaOx	2014	9	Fall	Female	50	Middle age (40-60)	1	1	1	0	1	1	0	0	0	0	0	0	0	0	0	0	0	0	0	0	0	0	0	0	0	0	0	0	0	0	0	0	0	Calcium Stone	No	COM	COD
赖建东	1、左输尿管上段结石并积液 2、右肾结石	1274	20140905	CaOx	2014	9	Fall	Male	56	Middle age (40-60)	2	0	1	0	0	0	0	0	0	0	0	0	0	0	0	0	0	0	0	0	0	0	0	0	0	0	0	0	0	0	0	0	0	Calcium Stone	Yes	COM	UA
曾颜英	1.左输尿管上段结石并积水 2.左肾结石	1275	20140905	Uric Acid Stone	2014	9	Fall	Female	66	High age (>60)	2	0	1	0	0	0	0	0	0	0	0	0	0	0	0	0	0	0	0	0	0	0	0	0	0	0	0	0	0	0	0	0	0	Uric Acid Stone	No	UA
林德甫	1.前列腺增生并膀胱结石 2.高血压病 3.帕金森病,泌尿系感染	1276	20140905	Uric Acid Stone	2014	9	Fall	Male	80	High age (>60)	3	1	0	0	0	0	0	0	0	0	0	0	0	0	1	0	0	0	0	0	0	0	0	0	1	0	0	0	0	0	0	0	0	Uric Acid Stone	No	UA
吴燕玉	1、左输尿管上段结石并左肾积液 2、高血压病	1277	20140905	CaOx	2014	9	Fall	Female	68	High age (>60)	2	0	1	0	0	0	0	0	0	0	0	0	0	0	0	0	0	0	0	0	0	0	0	0	1	0	0	0	0	0	0	0	0	Calcium Stone	No	COM
谢惠明	1、左输尿管下段结石 2、左输尿管镜碎石取石术后,泌尿系感染	1278	20140905	CaOx	2014	9	Fall	Female	41	Middle age (40-60)	2	1	0	0	0	0	0	0	0	0	0	0	0	0	0	0	0	0	0	0	0	0	0	0	0	0	0	0	0	0	0	0	0	Calcium Stone	No	COM	COD
何江	左肾多发性结石	1279	20140905	CaOx	2014	9	Fall	Male	32	Young age (<40)	1	0	0	0	0	0	0	0	0	0	0	0	0	0	0	0	0	0	0	0	0	0	0	0	0	0	0	0	0	0	0	0	0	Calcium Stone	No	COM	COD
罗彩萍	1.右输尿管结石并积液 2.双肾多发结石	1280	20140909	CaOx	2014	9	Fall	Female	54	Middle age (40-60)	2	0	1	0	0	0	0	0	0	0	0	0	0	0	0	0	0	0	0	0	0	0	0	0	0	0	0	0	0	0	0	0	0	Calcium Stone	Yes	COM	CA	COD
刘水英	1、左PCNL术后； 2、左肾结石。	1281	20140909	CaOx	2014	9	Fall	Female	56	Middle age (40-60)	1	0	0	0	0	0	0	0	0	0	0	0	0	0	0	0	0	0	0	0	0	0	0	0	0	0	0	0	0	0	0	0	0	Calcium Stone	No	COM
何福兴	1.左输尿管狭窄并左肾积水 2.双肾结石 3.左PCNL术后 4.肝硬化术后 5.脾切除术后 6.胆囊切除术后,泌尿系感染	1282	20140909	CaOx	2014	9	Fall	Male	56	Middle age (40-60)	1	1	1	1	0	0	0	0	0	0	0	0	0	0	0	0	0	0	0	0	0	0	0	0	0	0	0	0	0	0	0	0	0	Calcium Stone	No	COM
任浪波	输尿管结石；泌尿系感染.	1283	20140909	CA	2014	9	Fall	Female	32	Young age (<40)	2	1	0	0	0	0	0	0	0	0	0	0	0	0	0	0	0	0	0	0	0	0	0	0	0	0	0	0	0	0	0	0	0	Infection Stone	Yes	CA	COM
谢留兴	右肾结石 左肾萎缩	1284	20140909	CaOx	2014	9	Fall	Male	62	High age (>60)	1	0	0	0	0	0	1	0	0	0	0	0	0	0	0	0	0	0	0	0	0	0	0	0	0	0	0	0	0	0	0	0	0	Calcium Stone	No	COM
张叔娣	左输尿管上段结石	1285	20140909	CaOx	2014	9	Fall	Female	50	Middle age (40-60)	2	0	0	0	0	0	0	0	0	0	0	0	0	0	0	0	0	0	0	0	0	0	0	0	0	0	0	0	0	0	0	0	0	Calcium Stone	No	COM	COD
薛绍斌	1、右输尿管结石并右肾积液 2、双侧多囊肾 3、高血压病	1286	20140909	Uric Acid Stone	2014	9	Fall	Male	66	High age (>60)	2	0	1	0	0	0	0	0	0	0	1	0	0	0	0	0	0	0	0	0	0	0	0	0	1	0	0	0	0	0	0	0	0	Uric Acid Stone	No	UA
蓝文杰	1.右肾结石伴肾中度积水 2.脂肪肝	1287	20140910	CaOx	2014	9	Fall	Male	56	Middle age (40-60)	1	0	1	0	0	0	0	0	0	0	0	0	0	0	0	0	0	0	1	0	0	0	0	0	0	0	0	0	0	0	0	0	0	Calcium Stone	Yes	COM	UA
吴春梅	右输尿管上段结石，泌尿系感染	1288	20140911	MAP	2014	9	Fall	Female	34	Young age (<40)	2	1	0	0	0	0	0	0	0	0	0	0	0	0	0	0	0	0	0	0	0	0	0	0	0	0	0	0	0	0	0	0	0	Infection Stone	Yes	MAP	CaP(CO3)	CA
曹桃香	右输尿管上段结石伴积液	1289	20140911	CA	2014	9	Fall	Female	24	Young age (<40)	2	0	1	0	0	0	0	0	0	0	0	0	0	0	0	0	0	0	0	0	0	0	0	0	0	0	0	0	0	0	0	0	0	Infection Stone	Yes	CA	COM
杨冬年	左肾结石伴积液	1290	20140911	CaOx	2014	9	Fall	Male	50	Middle age (40-60)	1	0	1	0	0	0	0	0	0	0	0	0	0	0	0	0	0	0	0	0	0	0	0	0	0	0	0	0	0	0	0	0	0	Calcium Stone	No	COM	COD
赵从珍	左肾多发结石，泌尿系感染	1291	20140911	CaOx	2014	9	Fall	Female	56	Middle age (40-60)	1	1	0	0	0	0	0	0	0	0	0	0	0	0	0	0	0	0	0	0	0	0	0	0	0	0	0	0	0	0	0	0	0	Calcium Stone	Yes	COD	COM	CA
龚戴锋	双肾结石	1292	20140911	CaOx	2014	9	Fall	Male	27	Young age (<40)	1	0	0	0	0	0	0	0	0	0	0	0	0	0	0	0	0	0	0	0	0	0	0	0	0	0	0	0	0	0	0	0	0	Calcium Stone	Yes	COD	COM	UA
凌高兴	左肾结石	1293	20140911	CaOx	2014	9	Fall	Male	72	High age (>60)	1	0	0	0	0	0	0	0	0	0	0	0	0	0	0	0	0	0	0	0	0	0	0	0	0	0	0	0	0	0	0	0	0	Calcium Stone	No	COM	COD
张村	1）右侧输尿管上段结石； 2）右肾小结石并积液； 3）右侧肾周血肿穿刺置管引流后。	1294	20140911	CA	2014	9	Fall	Female	36	Young age (<40)	2	0	1	0	0	0	0	0	0	0	0	0	0	0	0	0	0	0	0	0	0	0	0	0	0	0	0	0	0	0	0	0	0	Infection Stone	Yes	CA	COD	COM
何志轩	1、右肾铸型结石 2、左侧经皮肾镜碎石取石术后	1295	20140911	CaOx	2014	9	Fall	Male	50	Middle age (40-60)	1	0	0	0	0	0	0	0	0	0	0	0	0	0	0	0	0	0	0	0	0	0	0	0	0	0	0	0	0	0	0	0	1	Calcium Stone	No	COM	COD
崔东明	双肾多发性结石 慢性肾功能不全 左肾萎缩	1296	20140911	CaOx	2014	9	Fall	Male	60	High age (>60)	1	0	0	0	1	0	1	0	0	0	0	0	0	0	0	0	0	0	0	0	0	0	0	0	0	0	0	0	0	0	0	0	0	Calcium Stone	No	COM
赖彩容	1、右肾鹿角型结石 2、左侧经输尿管软镜碎石取石术后	1297	20140911	Uric Acid Stone	2014	9	Fall	Female	38	Young age (<40)	1	0	0	0	0	0	0	0	0	0	0	0	0	0	0	0	0	0	0	0	0	0	0	0	0	0	0	0	0	0	0	0	1	Uric Acid Stone	No	UA
许宝珍	1.双肾铸型结石并肾积水 2.尿路感染	1298	20140911	CaOx	2014	9	Fall	Female	51	Middle age (40-60)	1	1	1	0	0	0	0	0	0	0	0	0	0	0	0	0	0	0	0	0	0	0	0	0	0	0	0	0	0	0	0	0	1	Calcium Stone	Yes	COM	CA
刘国玲	左肾盂结石 2型糖尿病	1299	20140911	CaOx	2014	9	Fall	Female	43	Middle age (40-60)	1	0	0	0	0	0	0	0	0	0	0	0	0	0	0	0	0	0	0	0	0	0	0	1	0	0	0	0	0	0	0	0	0	Calcium Stone	Yes	COD	COM	CA
谭秋焕	右肾铸型结石 左肾小结石 左经皮肾镜碎石术后 左双J管置入后	1300	20140911	MAP	2014	9	Fall	Female	49	Middle age (40-60)	1	0	0	0	0	0	0	0	0	0	0	0	0	0	0	0	0	0	0	0	0	0	0	0	0	0	0	0	0	0	0	0	1	Infection Stone	No	MAP
陈洁霜	1、左肾结石并积液 2、右肾囊肿,泌尿系感染	1301	20140911	CaOx	2014	9	Fall	Female	62	High age (>60)	1	1	1	0	0	0	0	0	0	0	1	0	0	0	0	0	0	0	0	0	0	0	0	0	0	0	0	0	0	0	0	0	0	Calcium Stone	No	COM
周伟婵	1.双侧输尿管结石 2.双肾重度积水	1302	20140911	CaOx	2014	9	Fall	Female	51	Middle age (40-60)	2	0	1	0	1	0	0	0	0	0	0	0	0	0	0	0	0	0	0	0	0	0	0	0	0	0	0	0	0	0	0	0	0	Calcium Stone	No	COM
周凤音	1.双肾结石并双肾积水 2.慢性肾功能不全	1303	20140911	Uric Acid Stone	2014	9	Fall	Female	61	High age (>60)	1	0	1	0	1	0	0	0	0	0	0	0	0	0	0	0	0	0	0	0	0	0	0	0	0	0	0	0	0	0	0	0	0	Uric Acid Stone	No	UA
徐婉仪	1.右输尿管下段结石	1304	20140911	CaOx	2014	9	Fall	Female	41	Middle age (40-60)	2	0	0	0	0	0	0	0	0	0	0	0	0	0	0	0	0	0	0	0	0	0	0	0	0	0	0	0	0	0	0	0	0	Calcium Stone	No	COM
卢靓	左输尿管结石 左肾结石 左肾积水 右肾囊肿	1305	20140911	CaOx	2014	9	Fall	Male	49	Middle age (40-60)	2	0	1	0	0	0	0	0	0	0	1	0	0	0	0	0	0	0	0	0	0	0	0	0	0	0	0	0	0	0	0	0	0	Calcium Stone	No	COM	COD
许敏倩	右输尿管上段结石并右肾积液,泌尿系感染	1306	20140911	CaOx	2014	9	Fall	Female	16	Young age (<40)	2	1	1	0	0	0	0	0	0	0	0	0	0	0	0	0	0	0	0	0	0	0	0	0	0	0	0	0	0	0	0	0	0	Calcium Stone	No	COM	COD
罗紫凤	1、左输尿管上段结石并左肾重度积液 2、左肾小结石,泌尿系感染	1307	20140911	CA	2014	9	Fall	Female	48	Middle age (40-60)	2	1	1	0	1	0	0	0	0	0	0	0	0	0	0	0	0	0	0	0	0	0	0	0	0	0	0	0	0	0	0	0	0	Infection Stone	Yes	CA	COM
周秀琼	右输尿管上段结石 右肾结石,泌尿系感染	1308	20140911	CA	2014	9	Fall	Female	30	Young age (<40)	2	1	0	0	0	0	0	0	0	0	0	0	0	0	0	0	0	0	0	0	0	0	0	0	0	0	0	0	0	0	0	0	0	Infection Stone	Yes	CA	COM	COD
沈英	1.左肾结石 2.左输尿管下段结石？ 3.泌尿系感染	1309	20140911	CA	2014	9	Fall	Female	59	Middle age (40-60)	1	1	0	0	0	0	0	0	0	0	0	0	0	0	0	0	0	0	0	0	0	0	0	0	0	0	0	0	0	0	0	0	0	Infection Stone	Yes	CA	COM
钟玉环	左输尿管上段结石并左肾积液	1310	20140911	CA	2014	9	Fall	Female	41	Middle age (40-60)	2	0	1	0	0	0	0	0	0	0	0	0	0	0	0	0	0	0	0	0	0	0	0	0	0	0	0	0	0	0	0	0	0	Infection Stone	Yes	CA	MAP	COM
侯利娇	左输尿管狭窄，左输尿管结石	1311	20140911	Uric Acid Stone	2014	9	Fall	Female	66	High age (>60)	2	0	0	1	0	0	0	0	0	0	0	0	0	0	0	0	0	0	0	0	0	0	0	0	0	0	0	0	0	0	0	0	0	Uric Acid Stone	No	UA
周伟婵	1.双侧输尿管结石 2.双肾重度积水	1312	20140911	CaP	2014	9	Fall	Female	51	Middle age (40-60)	2	0	1	0	1	0	0	0	0	0	0	0	0	0	0	0	0	0	0	0	0	0	0	0	0	0	0	0	0	0	0	0	0	Calcium Stone	Yes	CaP(CO3)	UA	AU
郑永辉	1.右肾多发结石伴积液 2.双侧PCNL术后	1313	20140912	CaOx	2014	9	Fall	Male	43	Middle age (40-60)	1	0	1	0	0	0	0	0	0	0	0	0	0	0	0	0	0	0	0	0	0	0	0	0	0	0	0	0	0	0	0	0	0	Calcium Stone	No	COM	COD
蓝雪连	1、右肾多发结石伴积水 2、左肾萎缩 3、子宫切除术后	1314	20140912	Uric Acid Stone	2014	9	Fall	Female	60	High age (>60)	1	0	1	0	0	0	1	0	0	0	0	0	0	0	0	0	0	0	0	0	0	0	0	0	0	0	0	0	0	0	0	0	0	Uric Acid Stone	Yes	UA	COM
陈笑兰	左输尿管上段结石并左肾重度积水,泌尿系感染	1315	20140912	CA	2014	9	Fall	Female	56	Middle age (40-60)	2	1	1	0	1	0	0	0	0	0	0	0	0	0	0	0	0	0	0	0	0	0	0	0	0	0	0	0	0	0	0	0	0	Infection Stone	Yes	CA	COM
吴文华	左输尿管下段结石并左肾积液	1316	20140912	CaOx	2014	9	Fall	Female	70	High age (>60)	2	0	1	0	0	0	0	0	0	0	0	0	0	0	0	0	0	0	0	0	0	0	0	0	0	0	0	0	0	0	0	0	0	Calcium Stone	No	COM
曾晓洪	右肾结石	1317	20140912	CaOx	2014	9	Fall	Male	46	Middle age (40-60)	1	0	0	0	0	0	0	0	0	0	0	0	0	0	0	0	0	0	0	0	0	0	0	0	0	0	0	0	0	0	0	0	0	Calcium Stone	Yes	COD	CA	COM
徐月德	1.右肾结石 2.双侧输尿管上段结石	1318	20140912	CaOx	2014	9	Fall	Male	42	Middle age (40-60)	1	0	0	0	0	0	0	0	0	0	0	0	0	0	0	0	0	0	0	0	0	0	0	0	0	0	0	0	0	0	0	0	0	Calcium Stone	No	COD	COM
刘应明	1.右输尿管上段结石并右肾重度积液 2.右肾多发结石 3.左肾多发结石并左肾中度积液	1319	20140912	CaOx	2014	9	Fall	Male	44	Middle age (40-60)	2	0	1	0	1	0	0	0	0	0	0	0	0	0	0	0	0	0	0	0	0	0	0	0	0	0	0	0	0	0	0	0	0	Calcium Stone	No	COM	COD
郭金妹	双肾多发结石并积水和感染，慢性肾功能不全，右肾周脓肿，右肾切开取石术后。左侧经皮肾镜取石术后	1320	20140915	CA	2014	9	Fall	Female	52	Middle age (40-60)	1	1	1	0	1	0	0	0	0	0	0	0	0	0	0	0	0	0	0	0	0	0	0	0	0	0	0	0	0	0	0	0	0	Infection Stone	Yes	CA	CaP	COM
何榕汉	左肾铸型结石	1321	20140915	CaOx	2014	9	Fall	Male	64	High age (>60)	1	0	0	0	0	0	0	0	0	0	0	0	0	0	0	0	0	0	0	0	0	0	0	0	0	0	0	0	0	0	0	0	1	Calcium Stone	No	COM	COD
胡娣容	1、右输尿管上段结石并右肾积水 2、右肾结石 3、左肾多发结石并积水 4、泌尿系感染 5、慢性肾功能不全 6、双肾切开取石术后	1322	20140915	CA	2014	9	Fall	Female	58	Middle age (40-60)	2	1	1	0	1	0	0	0	0	0	0	0	0	0	0	0	0	0	0	0	0	0	0	0	0	0	0	0	0	0	0	0	0	Infection Stone	Yes	CA	COM	COD
周凤音	1.双肾结石并双肾积水 2.慢性肾功能不全	1323	20140915	Uric Acid Stone	2014	9	Fall	Female	61	High age (>60)	1	0	1	0	1	0	0	0	0	0	0	0	0	0	0	0	0	0	0	0	0	0	0	0	0	0	0	0	0	0	0	0	0	Uric Acid Stone	No	UA
丁国良	1、右输尿管上段结石并右肾积液 2、高血压病3级 高危组 3、2-型糖尿病	1324	20140915	CaOx	2014	9	Fall	Male	70	High age (>60)	2	0	1	0	0	0	0	0	0	0	0	0	0	0	0	0	0	0	0	0	0	0	0	1	1	0	0	0	0	0	0	0	0	Calcium Stone	No	COM
邱世芬	1、右肾多发结石并右肾积液 2、泌尿系感染	1325	20140915	CaOx	2014	9	Fall	Female	30	Young age (<40)	1	1	1	0	0	0	0	0	0	0	0	0	0	0	0	0	0	0	0	0	0	0	0	0	0	0	0	0	0	0	0	0	0	Calcium Stone	No	COM
蔡咏晖	左肾多发结石和感染	1326	20140915	CaOx	2014	9	Fall	Female	18	Young age (<40)	1	1	0	0	0	0	0	0	0	0	0	0	0	0	0	0	0	0	0	0	0	0	0	0	0	0	0	0	0	0	0	0	0	Calcium Stone	No	COM	COD
汪圣钊	1、双肾多发结石 2、左肾重度积水 3、后尿道结石？	1327	20140915	CA	2014	9	Fall	Male	34	Young age (<40)	1	0	1	0	1	0	0	0	0	0	0	0	0	0	0	0	0	0	0	0	0	0	0	0	0	0	0	0	0	0	0	0	0	Infection Stone	Yes	CA	COM	COD
李民莉	左肾鹿角型结石 尿路感染	1328	20140915	CA	2014	9	Fall	Male	51	Middle age (40-60)	1	1	0	0	0	0	0	0	0	0	0	0	0	0	0	0	0	0	0	0	0	0	0	0	0	0	0	0	0	0	0	0	1	Infection Stone	Yes	CA	MAP	CaP(CO3)
毕天印	右肾多发结石 高血压	1329	20140915	CaOx	2014	9	Fall	Male	46	Middle age (40-60)	1	0	0	0	0	0	0	0	0	0	0	0	0	0	0	0	0	0	0	0	0	0	0	0	1	0	0	0	0	0	0	0	0	Calcium Stone	Yes	COM	UA
游玉意	1、左肾鹿角型结石并左肾积液 2、泌尿系感染	1330	20140915	CaOx	2014	9	Fall	Female	30	Young age (<40)	1	1	1	0	0	0	0	0	0	0	0	0	0	0	0	0	0	0	0	0	0	0	0	0	0	0	0	0	0	0	0	0	1	Calcium Stone	No	COM	COD
陈键伟	右肾上盏及右输尿管中段结石	1331	20140915	CaOx	2014	9	Fall	Male	17	Young age (<40)	1	0	0	0	0	0	0	0	0	0	0	0	0	0	0	0	0	0	0	0	0	0	0	0	0	0	0	0	0	0	0	0	0	Calcium Stone	No	COM	COD
李敬东	1.胆囊结石？ 2.左侧输尿管中段结石并左肾积液 3.2型糖尿病	1332	20140915	CaOx	2014	9	Fall	Male	52	Middle age (40-60)	2	0	1	0	0	0	0	0	0	0	0	0	0	0	0	0	0	0	0	0	0	0	0	1	0	0	0	0	0	0	0	0	0	Calcium Stone	No	COM	COD
刘三妹	左输尿管结石伴积液	1333	20140915	CaOx	2014	9	Fall	Female	56	Middle age (40-60)	2	0	1	0	0	0	0	0	0	0	0	0	0	0	0	0	0	0	0	0	0	0	0	0	0	0	0	0	0	0	0	0	0	Calcium Stone	No	COM	COD
陈浩葵	1.右肾多发结石并积液 2.左肾多发结石并积液 3.双侧输尿管结石？	1334	20140915	CaOx	2014	9	Fall	Male	52	Middle age (40-60)	1	0	1	0	0	0	0	0	0	0	0	0	0	0	0	0	0	0	0	0	0	0	0	0	0	0	0	0	0	0	0	0	0	Calcium Stone	No	COM	COD
王志英	左肾结石伴重度积液，右肾萎缩	1335	20140915	CA	2014	9	Fall	Female	49	Middle age (40-60)	1	0	1	0	1	0	1	0	0	0	0	0	0	0	0	0	0	0	0	0	0	0	0	0	0	0	0	0	0	0	0	0	0	Infection Stone	Yes	CA	CaP(CO3)	COM
胡彪林	左输尿管中段结石	1336	20140916	CaOx	2014	9	Fall	Male	56	Middle age (40-60)	2	0	0	0	0	0	0	0	0	0	0	0	0	0	0	0	0	0	0	0	0	0	0	0	0	0	0	0	0	0	0	0	0	Calcium Stone	No	COM	COD
温曲妹	1、右肾铸型结石	1337	20140916	CA	2014	9	Fall	Female	64	High age (>60)	1	0	0	0	0	0	0	0	0	0	0	0	0	0	0	0	0	0	0	0	0	0	0	0	0	0	0	0	0	0	0	0	1	Infection Stone	Yes	CA	MAP	CaP
黄恒清	1、左输尿管下段结石伴左肾积液；2、右输尿管结石？ 3、高血压病。	1338	20140916	CaOx	2014	9	Fall	Female	55	Middle age (40-60)	2	0	1	0	0	0	0	0	0	0	0	0	0	0	0	0	0	0	0	0	0	0	0	0	1	0	0	0	0	0	0	0	0	Calcium Stone	No	COM	COD
蔡肖环	1.双肾结石 2.双侧输尿管梗阻？	1339	20140916	Uric Acid Stone	2014	9	Fall	Female	62	High age (>60)	1	0	0	0	0	0	0	0	0	0	0	0	0	0	0	0	0	0	0	0	0	0	0	0	0	0	0	0	0	0	0	0	0	Uric Acid Stone	No	UA
凌宏永	1、右肾铸型结石 2、右PCNL术后 3、左肾结石	1340	20140916	CaOx	2014	9	Fall	Male	40	Middle age (40-60)	1	0	0	0	0	0	0	0	0	0	0	0	0	0	0	0	0	0	0	0	0	0	0	0	0	0	0	0	0	0	0	0	1	Calcium Stone	No	COM	COD
张德盛	右肾结石	1341	20140916	CaOx	2014	9	Fall	Male	40	Middle age (40-60)	1	0	0	0	0	0	0	0	0	0	0	0	0	0	0	0	0	0	0	0	0	0	0	0	0	0	0	0	0	0	0	0	0	Calcium Stone	Yes	COM	CA	COD
钟伯娣	1、双侧输尿管上段结石并积液， 2、高血压病2级高危组， 3、左侧放射冠区腔隙性脑梗塞， 4、乙型肝炎， 5、高血脂症”	1342	20140916	CaOx	2014	9	Fall	Female	57	Middle age (40-60)	2	0	1	0	0	0	0	0	0	0	0	0	0	0	0	0	0	0	0	0	0	0	0	0	1	0	0	1	0	0	0	0	0	Calcium Stone	No	COM
陈惠珠	1、左肾结石伴积液； 2、尿路感染。	1343	20140916	CA	2014	9	Fall	Female	43	Middle age (40-60)	1	1	1	0	0	0	0	0	0	0	0	0	0	0	0	0	0	0	0	0	0	0	0	0	0	0	0	0	0	0	0	0	0	Infection Stone	Yes	CA	CaP	MAP
曾惠芳	1、左输尿管结石并左肾积液 2、双肾多发结石 3、膀胱结石,泌尿系感染	1344	20140916	CaOx	2014	9	Fall	Male	70	High age (>60)	2	1	1	0	0	0	0	0	0	0	0	0	0	0	0	0	0	0	0	0	0	0	0	0	0	0	0	0	0	0	0	0	0	Calcium Stone	No	COM	COD
王星海	1.左肾多发结石并积液 2.左侧输尿管下段结石	1345	20140916	CaOx	2014	9	Fall	Male	37	Young age (<40)	1	0	1	0	0	0	0	0	0	0	0	0	0	0	0	0	0	0	0	0	0	0	0	0	0	0	0	0	0	0	0	0	0	Calcium Stone	Yes	COD	CA	UA
戴孟良	右输尿管上段结石	1346	20140916	CaOx	2014	9	Fall	Male	37	Young age (<40)	2	0	0	0	0	0	0	0	0	0	0	0	0	0	0	0	0	0	0	0	0	0	0	0	0	0	0	0	0	0	0	0	0	Calcium Stone	No	COM	COD
罗清梅	右肾多发性结石 左肾先天性缺如,泌尿系感染	1347	20140917	CA	2014	9	Fall	Female	34	Young age (<40)	1	1	0	0	0	0	0	1	0	0	0	0	0	0	0	0	0	0	0	0	0	0	0	0	0	0	0	0	0	0	0	0	0	Infection Stone	Yes	CA	MAP	CaP
崔东明	双肾多发性结石 慢性肾功能不全 左肾萎缩	1348	20140917	CaOx	2014	9	Fall	Male	60	High age (>60)	1	0	0	0	1	0	1	0	0	0	0	0	0	0	0	0	0	0	0	0	0	0	0	0	0	0	0	0	0	0	0	0	0	Calcium Stone	No	COM
黄焯辉	1、双肾多发结石并右肾重度积水 2、慢性尿衰竭（尿毒症期） 3、高血压病2期 4、糖尿病 5、右肾造瘘术后,泌尿系感染	1349	20140917	CaOx	2014	9	Fall	Male	54	Middle age (40-60)	1	1	1	0	1	0	0	0	0	0	0	0	0	0	0	0	0	0	0	0	0	0	0	1	1	0	0	0	0	0	0	0	0	Calcium Stone	No	COM	COD
李国尧	1.右肾结石并积液 2.高血压病	1350	20140917	CaOx	2014	9	Fall	Male	65	High age (>60)	1	0	1	0	0	0	0	0	0	0	0	0	0	0	0	0	0	0	0	0	0	0	0	0	1	0	0	0	0	0	0	0	0	Calcium Stone	No	COM	COD
刘应明	1.右输尿管上段结石并右肾重度积液 2.右肾多发结石 3.左肾多发结石并左肾中度积液	1351	20140917	CaOx	2014	9	Fall	Male	44	Middle age (40-60)	2	0	1	0	1	0	0	0	0	0	0	0	0	0	0	0	0	0	0	0	0	0	0	0	0	0	0	0	0	0	0	0	0	Calcium Stone	Yes	COM	CA
邹长英	1、右输尿管结石并右肾积液 2、右肾多发结石,泌尿系感染	1352	20140917	CaOx	2014	9	Fall	Female	60	High age (>60)	2	1	1	0	0	0	0	0	0	0	0	0	0	0	0	0	0	0	0	0	0	0	0	0	0	0	0	0	0	0	0	0	0	Calcium Stone	Yes	COM	UA	NaU
陈四	1、右肾多发结石并积液	1353	20140917	MAP	2014	9	Fall	Female	59	Middle age (40-60)	1	0	1	0	0	0	0	0	0	0	0	0	0	0	0	0	0	0	0	0	0	0	0	0	0	0	0	0	0	0	0	0	0	Infection Stone	Yes	MAP	CA	CaP(CO3)
黄其茂	右肾多发结石	1354	20140917	CaOx	2014	9	Fall	Male	37	Young age (<40)	1	0	0	0	0	0	0	0	0	0	0	0	0	0	0	0	0	0	0	0	0	0	0	0	0	0	0	0	0	0	0	0	0	Calcium Stone	No	COM
魏志明	右肾结石	1355	20140917	CaOx	2014	9	Fall	Male	58	Middle age (40-60)	1	0	0	0	0	0	0	0	0	0	0	0	0	0	0	0	0	0	0	0	0	0	0	0	0	0	0	0	0	0	0	0	0	Calcium Stone	No	COM	COD
魏志明	左输尿管上段结石伴重度积水。	1356	20140917	CA	2014	9	Fall	Male	58	Middle age (40-60)	2	0	1	0	1	0	0	0	0	0	0	0	0	0	0	0	0	0	0	0	0	0	0	0	0	0	0	0	0	0	0	0	0	Infection Stone	Yes	CA	COM	MAP
黎建华	右肾结石 右内支架置入术后 左肾萎缩,泌尿系感染	1357	20140917	CaOx	2014	9	Fall	Female	59	Middle age (40-60)	1	1	0	0	0	0	1	0	0	0	0	0	0	0	0	0	0	0	0	0	0	0	0	0	0	0	0	0	0	0	0	0	0	Calcium Stone	No	COM	COD
陈世娟	1.左肾多发结石； 2.右肾小结石 3.泌尿系感染 4.Ⅱ型糖尿病	1358	20140917	Uric Acid Stone	2014	9	Fall	Female	59	Middle age (40-60)	1	1	0	0	0	0	0	0	0	0	0	0	0	0	0	0	0	0	0	0	0	0	0	1	0	0	0	0	0	0	0	0	0	Uric Acid Stone	No	UA
朱绍雄	1、左肾输尿管下段结石 2、尿道结石	1359	20140917	CaOx	2014	9	Fall	Male	59	Middle age (40-60)	1	0	0	0	0	0	0	0	0	0	0	0	0	0	0	0	0	0	0	0	0	0	0	0	0	0	0	0	0	0	0	0	0	Calcium Stone	Yes	COD	COM	CA
尹明	1.右输尿管上段结石并右肾积液	1360	20140917	CaOx	2014	9	Fall	Male	49	Middle age (40-60)	2	0	1	0	0	0	0	0	0	0	0	0	0	0	0	0	0	0	0	0	0	0	0	0	0	0	0	0	0	0	0	0	0	Calcium Stone	No	COM	COD
邓永启	1、左侧输尿管下段结石并左肾积液 2、糖尿病	1361	20140918	CaOx	2014	9	Fall	Male	50	Middle age (40-60)	2	0	1	0	0	0	0	0	0	0	0	0	0	0	0	0	0	0	0	0	0	0	0	1	0	0	0	0	0	0	0	0	0	Calcium Stone	No	COM	COD
罗春生	1.左肾多发性结石 2.左侧输尿管内支架管置入术后 3.右肾结石 4.右肾萎缩	1362	20140918	CaOx	2014	9	Fall	Male	44	Middle age (40-60)	1	0	0	0	0	0	1	0	0	0	0	0	0	0	0	0	0	0	0	0	0	0	0	0	0	0	0	0	0	0	0	0	0	Calcium Stone	No	COM
李慈兰	左肾多发结石并少量积水	1363	20140918	AU	2014	9	Fall	Female	49	Middle age (40-60)	1	0	1	0	0	0	0	0	0	0	0	0	0	0	0	0	0	0	0	0	0	0	0	0	0	0	0	0	0	0	0	0	0	Infection Stone	No	AU	MAP
钟梅贵	双肾多发结石并双肾积液	1364	20140918	Uric Acid Stone	2014	9	Fall	Female	56	Middle age (40-60)	1	0	1	0	0	0	0	0	0	0	0	0	0	0	0	0	0	0	0	0	0	0	0	0	0	0	0	0	0	0	0	0	0	Uric Acid Stone	No	UA
耿莎	1、双肾结石并积液 2、泌尿系感染	1365	20140918	CaP	2014	9	Fall	Female	28	Young age (<40)	1	1	1	0	0	0	0	0	0	0	0	0	0	0	0	0	0	0	0	0	0	0	0	0	0	0	0	0	0	0	0	0	0	Calcium Stone	Yes	CaP(CO3)	CA	COM
林潮烈	1.膀胱结石 2.右输尿管下段结石 3.糖尿病	1366	20140918	CaOx	2014	9	Fall	Male	47	Middle age (40-60)	3	0	0	0	0	0	0	0	0	0	0	0	0	0	0	0	0	0	0	0	0	0	0	1	0	0	0	0	0	0	0	0	0	Calcium Stone	No	COM	COD
陈梓松	左肾结石 双肾囊肿	1367	20140918	CaOx	2014	9	Fall	Male	67	High age (>60)	1	0	0	0	0	0	0	0	0	0	1	0	0	0	0	0	0	0	0	0	0	0	0	0	0	0	0	0	0	0	0	0	0	Calcium Stone	No	COM	COD
许喜平	左肾多发性结石并积液	1368	20140918	CaOx	2014	9	Fall	Male	58	Middle age (40-60)	1	0	1	0	0	0	0	0	0	0	0	0	0	0	0	0	0	0	0	0	0	0	0	0	0	0	0	0	0	0	0	0	0	Calcium Stone	No	COM
雷梅如	右肾多发性结石	1369	20140918	Uric Acid Stone	2014	9	Fall	Male	64	High age (>60)	1	0	0	0	0	0	0	0	0	0	0	0	0	0	0	0	0	0	0	0	0	0	0	0	0	0	0	0	0	0	0	0	0	Uric Acid Stone	No	UA
吴小玲	1、右侧输尿管结石 2、脂肪肝	1370	20140918	CaOx	2014	9	Fall	Female	48	Middle age (40-60)	2	0	0	0	0	0	0	0	0	0	0	0	0	0	0	0	0	0	1	0	0	0	0	0	0	0	0	0	0	0	0	0	0	Calcium Stone	No	COM	COD
曹进元	1.右输尿管上段结石病右肾积水 2.左肾小结石	1371	20140918	CA	2014	9	Fall	Male	35	Young age (<40)	2	0	1	0	0	0	0	0	0	0	0	0	0	0	0	0	0	0	0	0	0	0	0	0	0	0	0	0	0	0	0	0	0	Infection Stone	Yes	CA	COM	COD
陈楚端	双肾结石,泌尿系感染	1372	20140918	CaOx	2014	9	Fall	Female	61	High age (>60)	1	1	0	0	0	0	0	0	0	0	0	0	0	0	0	0	0	0	0	0	0	0	0	0	0	0	0	0	0	0	0	0	0	Calcium Stone	No	COM
孙筱明	1、右输尿管上段结石并右肾积液 2、右侧肾上腺包块 3、右侧肺癌切除术后	1373	20140918	CaOx	2014	9	Fall	Male	46	Middle age (40-60)	2	0	1	0	0	0	0	0	0	0	0	0	1	0	0	0	0	0	0	0	0	0	0	0	0	0	0	0	0	0	0	0	0	Calcium Stone	Yes	COD	COM	CA
何桂芳	右肾多发性结石 2型糖尿病 泌尿系感染？	1374	20140918	CaOx	2014	9	Fall	Female	78	High age (>60)	1	1	0	0	0	0	0	0	0	0	0	0	0	0	0	0	0	0	0	0	0	0	0	1	0	0	0	0	0	0	0	0	0	Calcium Stone	No	COM
张潮民	1.右肾铸型结石 2.左肾小结石 3.双侧多囊肾 4.前列腺增生	1375	20140918	CaOx	2014	9	Fall	Male	53	Middle age (40-60)	1	0	0	0	0	0	0	0	0	0	1	0	0	0	1	0	0	0	0	0	0	0	0	0	0	0	0	0	0	0	0	0	1	Calcium Stone	No	COM
徐月葵	右输尿管上段结石并右肾积水	1376	20140918	CaOx	2014	9	Fall	Female	27	Young age (<40)	2	0	1	0	0	0	0	0	0	0	0	0	0	0	0	0	0	0	0	0	0	0	0	0	0	0	0	0	0	0	0	0	0	Calcium Stone	No	COM	COD
范垂谋	1、左肾结石并积液 2、左肾囊肿 3、2型糖尿病 4、鼻咽癌	1377	20140919	CaOx	2014	9	Fall	Male	56	Middle age (40-60)	1	0	1	0	0	0	0	0	0	0	1	0	1	0	0	0	0	0	0	0	0	0	0	1	0	0	0	0	0	0	0	0	0	Calcium Stone	No	COM	COD
黄若锐	左肾铸型结石伴感染。右PCNL术后。高血压病，糖尿病	1378	20140919	Uric Acid Stone	2014	9	Fall	Male	50	Middle age (40-60)	1	1	0	0	0	0	0	0	0	0	0	0	0	0	0	0	0	0	0	0	0	0	0	1	1	0	0	0	0	0	0	0	1	Uric Acid Stone	No	UA
廖玉姬	左肾结石	1379	20140919	CA	2014	9	Fall	Female	64	High age (>60)	1	0	0	0	0	0	0	0	0	0	0	0	0	0	0	0	0	0	0	0	0	0	0	0	0	0	0	0	0	0	0	0	0	Infection Stone	Yes	CA	COM
张赛玉	右输尿管上段结石并积液,泌尿系感染	1380	20140919	CaOx	2014	9	Fall	Female	48	Middle age (40-60)	2	1	1	0	0	0	0	0	0	0	0	0	0	0	0	0	0	0	0	0	0	0	0	0	0	0	0	0	0	0	0	0	0	Calcium Stone	No	COM	COD
冯燕娴	1、双肾结石并积液 2、左肾萎缩 3、慢性肾功能不全 4、2型糖尿病	1381	20140919	MAP	2014	9	Fall	Female	56	Middle age (40-60)	1	0	1	0	1	0	1	0	0	0	0	0	0	0	0	0	0	0	0	0	0	0	0	1	0	0	0	0	0	0	0	0	0	Infection Stone	Yes	MAP	CaP(CO3)	CaP
林秋萍	双肾结石并左肾轻度积液	1382	20140919	CaOx	2014	9	Fall	Female	48	Middle age (40-60)	1	0	1	0	0	0	0	0	0	0	0	0	0	0	0	0	0	0	0	0	0	0	0	0	0	0	0	0	0	0	0	0	0	Calcium Stone	No	COM	COD
李蝶芳	左肾结石	1383	20140919	Uric Acid Stone	2014	9	Fall	Female	62	High age (>60)	1	0	0	0	0	0	0	0	0	0	0	0	0	0	0	0	0	0	0	0	0	0	0	0	0	0	0	0	0	0	0	0	0	Uric Acid Stone	No	UA
苏丽华	1.左输尿管结石 2.左肾积水 3.双肾多发囊肿,泌尿系感染	1384	20140919	CaOx	2014	9	Fall	Female	59	Middle age (40-60)	2	1	1	0	0	0	0	0	0	0	1	0	0	0	0	0	0	0	0	0	0	0	0	0	0	0	0	0	0	0	0	0	0	Calcium Stone	No	COM	COD
郑芬	1、右肾多发结石并右肾积液 2、右肾切开取石术后,泌尿系感染	1385	20140919	CaOx	2014	9	Fall	Male	28	Young age (<40)	1	1	1	0	0	0	0	0	0	0	0	0	0	0	0	0	0	0	0	0	0	0	0	0	0	0	0	0	0	0	0	0	0	Calcium Stone	No	COM
王新兰	1、双肾多发性结石； 2、泌尿系感染； 3、右肾结石开放术后。	1386	20140919	CaOx	2014	9	Fall	Female	62	High age (>60)	1	1	0	0	0	0	0	0	0	0	0	0	0	0	0	0	0	0	0	0	0	0	0	0	0	0	0	0	0	0	0	0	0	Calcium Stone	No	COM
欧阳世红	左肾多发性结石	1387	20140919	CaOx	2014	9	Fall	Female	40	Middle age (40-60)	1	0	0	0	0	0	0	0	0	0	0	0	0	0	0	0	0	0	0	0	0	0	0	0	0	0	0	0	0	0	0	0	0	Calcium Stone	No	COM	COD
林裕培	1、双肾多发性结石 2、左输尿管上段结石 3、胆囊切除术后,泌尿系感染	1388	20140919	CA	2014	9	Fall	Male	62	High age (>60)	1	1	0	0	0	0	0	0	0	0	0	0	0	0	0	0	0	0	0	0	0	0	0	0	0	0	0	0	0	0	0	0	0	Infection Stone	Yes	CA	COM	CaP(CO3)
唐再兴	1、右肾铸型结石 2、右肾重复肾盂、部分重复输尿管畸形	1389	20140922	CaOx	2014	9	Fall	Male	40	Middle age (40-60)	1	0	0	0	0	0	0	1	0	0	0	0	0	0	0	0	0	0	0	0	0	0	0	0	0	0	0	0	0	0	0	0	1	Calcium Stone	No	COM	COD
管春阳	右输尿管上段结石	1390	20140922	CA	2014	9	Fall	Male	44	Middle age (40-60)	2	0	0	0	0	0	0	0	0	0	0	0	0	0	0	0	0	0	0	0	0	0	0	0	0	0	0	0	0	0	0	0	0	Infection Stone	Yes	CA	MAP	COM
晏育军	1、右侧输尿管结石 2、双肾结石	1391	20140922	MAP	2014	9	Fall	Male	33	Young age (<40)	2	0	0	0	0	0	0	0	0	0	0	0	0	0	0	0	0	0	0	0	0	0	0	0	0	0	0	0	0	0	0	0	0	Infection Stone	Yes	MAP	CA	CaP(CO3)
林发传	前列腺增生，膀胱结石	1392	20140922	CaOx	2014	9	Fall	Male	61	High age (>60)	3	0	0	0	0	0	0	0	0	0	0	0	0	0	1	0	0	0	0	0	0	0	0	0	0	0	0	0	0	0	0	0	0	Calcium Stone	No	COD	COM
李兰玉	右肾结石,泌尿系感染	1393	20140922	CA	2014	9	Fall	Female	45	Middle age (40-60)	1	1	0	0	0	0	0	0	0	0	0	0	0	0	0	0	0	0	0	0	0	0	0	0	0	0	0	0	0	0	0	0	0	Infection Stone	No	CA
何锡华	肾结石	1394	20140922	Uric Acid Stone	2014	9	Fall	Male	39	Young age (<40)	1	0	0	0	0	0	0	0	0	0	0	0	0	0	0	0	0	0	0	0	0	0	0	0	0	0	0	0	0	0	0	0	0	Uric Acid Stone	No	UA
邓永启	1、左侧输尿管下段结石并左肾积液 2、糖尿病	1395	20140923	CaOx	2014	9	Fall	Male	50	Middle age (40-60)	2	0	1	0	0	0	0	0	0	0	0	0	0	0	0	0	0	0	0	0	0	0	0	1	0	0	0	0	0	0	0	0	0	Calcium Stone	No	COM	COD
蔡肖环	1.双肾结石 2.双侧输尿管梗阻？	1396	20140923	MAP	2014	9	Fall	Female	62	High age (>60)	1	0	0	0	0	0	0	0	0	0	0	0	0	0	0	0	0	0	0	0	0	0	0	0	0	0	0	0	0	0	0	0	0	Infection Stone	Yes	MAP	UA	CA
戴莉莉	右输尿管下段多发性结石，右肾铸型结石和感染，左肾铸型结石，系统性红斑狼疮，丙型病毒性肝炎	1397	20140923	CA	2014	9	Fall	Female	30	Young age (<40)	2	1	0	0	0	0	0	0	0	0	0	0	0	0	0	0	0	1	0	0	0	0	0	0	0	0	0	0	0	0	0	0	1	Infection Stone	Yes	CA	UA
黄心如	1、右肾结石 2、左肾铸型结石	1398	20140923	Cystine Stone	2014	9	Fall	Female	15	Young age (<40)	1	0	0	0	0	0	0	0	0	0	0	0	0	0	0	0	0	0	0	0	0	0	0	0	0	0	0	0	0	0	0	0	1	Cystine Stone	No	L-CYS
区业荣	右肾铸型结石 左PCNL术后 左双J管置入后	1399	20140923	CaOx	2014	9	Fall	Male	41	Middle age (40-60)	1	0	0	0	0	0	0	0	0	0	0	0	0	0	0	0	0	0	0	0	0	0	0	0	0	0	0	0	0	0	0	0	1	Calcium Stone	No	COM	COD
庄映如	左肾结石 尿路感染	1400	20140923	CA	2014	9	Fall	Female	39	Young age (<40)	1	1	0	0	0	0	0	0	0	0	0	0	0	0	0	0	0	0	0	0	0	0	0	0	0	0	0	0	0	0	0	0	0	Infection Stone	Yes	CA	CaP(CO3)	MAP
钟伯娣	1、双侧输尿管上段结石并积液， 2、高血压病2级高危组， 3、左侧放射冠区腔隙性脑梗塞， 4、乙型肝炎， 5、高血脂症”	1401	20140923	CaOx	2014	9	Fall	Female	57	Middle age (40-60)	2	0	1	0	0	0	0	0	0	0	0	0	0	0	0	0	0	0	0	0	0	0	0	0	1	0	0	1	0	0	0	0	0	Calcium Stone	No	COM
李湖深	右肾多发结石。	1402	20140923	CaOx	2014	9	Fall	Male	66	High age (>60)	1	0	0	0	0	0	0	0	0	0	0	0	0	0	0	0	0	0	0	0	0	0	0	0	0	0	0	0	0	0	0	0	0	Calcium Stone	No	COM
谢俊明	1双肾结石并积液 2.泌尿系感染 3.右PCNL术后	1403	20140923	Uric Acid Stone	2014	9	Fall	Male	52	Middle age (40-60)	1	1	1	0	0	0	0	0	0	0	0	0	0	0	0	0	0	0	0	0	0	0	0	0	0	0	0	0	0	0	0	0	0	Uric Acid Stone	Yes	UA	COM
梁瑞莲	1、左肾多发结石	1404	20140923	Uric Acid Stone	2014	9	Fall	Female	51	Middle age (40-60)	1	0	0	0	0	0	0	0	0	0	0	0	0	0	0	0	0	0	0	0	0	0	0	0	0	0	0	0	0	0	0	0	0	Uric Acid Stone	Yes	UA	COM
邱晓东	１.左肾铸型结石并积液 ２.右肾多发小结石	1405	20140923	CaOx	2014	9	Fall	Male	23	Young age (<40)	1	0	1	0	0	0	0	0	0	0	0	0	0	0	0	0	0	0	0	0	0	0	0	0	0	0	0	0	0	0	0	0	1	Calcium Stone	No	COM	COD
吴惠玲	1、右输尿管上段结石并右肾积液 2、右肾结石,泌尿系感染	1406	20140923	CA	2014	9	Fall	Female	27	Young age (<40)	2	1	1	0	0	0	0	0	0	0	0	0	0	0	0	0	0	0	0	0	0	0	0	0	0	0	0	0	0	0	0	0	0	Infection Stone	Yes	CA	MAP	CaP
杨可雀	右输尿管上段结石	1407	20140923	CaOx	2014	9	Fall	Male	41	Middle age (40-60)	2	0	0	0	0	0	0	0	0	0	0	0	0	0	0	0	0	0	0	0	0	0	0	0	0	0	0	0	0	0	0	0	0	Calcium Stone	No	COM	COD
彭新强	1.右肾多发结石并积液	1408	20140923	CaOx	2014	9	Fall	Male	47	Middle age (40-60)	1	0	1	0	0	0	0	0	0	0	0	0	0	0	0	0	0	0	0	0	0	0	0	0	0	0	0	0	0	0	0	0	0	Calcium Stone	Yes	COD	CA	COM
张志雀	右肾结石并积液	1409	20140923	CA	2014	9	Fall	Female	36	Young age (<40)	1	0	1	0	0	0	0	0	0	0	0	0	0	0	0	0	0	0	0	0	0	0	0	0	0	0	0	0	0	0	0	0	0	Infection Stone	Yes	CA	MAP	CaP
叶长城	1、右输尿管上段结石并右肾重度积液（右肾功能重度受损 2、左肾结石 3、高血压病3级，极高危 4、糖尿病（2型）	1410	20140923	CaOx	2014	9	Fall	Male	60	High age (>60)	2	0	1	0	1	0	0	0	0	0	0	0	0	0	0	0	0	0	0	0	0	0	0	1	1	0	0	0	0	0	0	0	0	Calcium Stone	No	COM	COD
唐益鸿	右肾结石	1411	20140923	CaOx	2014	9	Fall	Male	46	Middle age (40-60)	1	0	0	0	0	0	0	0	0	0	0	0	0	0	0	0	0	0	0	0	0	0	0	0	0	0	0	0	0	0	0	0	0	Calcium Stone	No	COM
唐益鸿	左输尿管上段结石	1412	20140923	CaOx	2014	9	Fall	Male	46	Middle age (40-60)	2	0	0	0	0	0	0	0	0	0	0	0	0	0	0	0	0	0	0	0	0	0	0	0	0	0	0	0	0	0	0	0	0	Calcium Stone	Yes	COD	COM	CA
唐益鸿	膀胱结石	1413	20140923	CaOx	2014	9	Fall	Male	46	Middle age (40-60)	3	0	0	0	0	0	0	0	0	0	0	0	0	0	0	0	0	0	0	0	0	0	0	0	0	0	0	0	0	0	0	0	0	Calcium Stone	No	COM	COD
胡禄武	右肾铸型结石	1414	20140923	Uric Acid Stone	2014	9	Fall	Male	48	Middle age (40-60)	1	0	0	0	0	0	0	0	0	0	0	0	0	0	0	0	0	0	0	0	0	0	0	0	0	0	0	0	0	0	0	0	1	Uric Acid Stone	No	UA
单解松	１.双肾铸型结石并积液 ２.慢性肾功能不全 ３.胆囊结石	1415	20140923	Uric Acid Stone	2014	9	Fall	Male	62	High age (>60)	1	0	1	0	1	0	0	0	0	0	0	0	0	0	0	0	0	0	0	0	0	0	0	0	0	0	0	0	0	0	0	0	1	Uric Acid Stone	Yes	UA	COM
周智良	1、左输尿管上段结石 2、左肾结石	1416	20140923	CaOx	2014	9	Fall	Male	51	Middle age (40-60)	2	0	0	0	0	0	0	0	0	0	0	0	0	0	0	0	0	0	0	0	0	0	0	0	0	0	0	0	0	0	0	0	0	Calcium Stone	No	COM	COD
黄运彩	1.左输尿管结石并左肾积液 2.左肾结石	1417	20140923	CaOx	2014	9	Fall	Female	36	Young age (<40)	2	0	1	0	0	0	0	0	0	0	0	0	0	0	0	0	0	0	0	0	0	0	0	0	0	0	0	0	0	0	0	0	0	Calcium Stone	No	COM	COD
陈静	右肾结石 左肾多发性结石,泌尿系感染	1418	20140923	Cystine Stone	2014	9	Fall	Female	31	Young age (<40)	1	1	0	0	0	0	0	0	0	0	0	0	0	0	0	0	0	0	0	0	0	0	0	0	0	0	0	0	0	0	0	0	0	Cystine Stone	No	L-CYS
郭满顺	1、右肾多发结石并右肾积液 2、左肾萎缩 3、慢性肾功能不全 4、泌尿系感染	1419	20140924	CaOx	2014	9	Fall	Male	62	High age (>60)	1	1	1	0	1	0	1	0	0	0	0	0	0	0	0	0	0	0	0	0	0	0	0	0	0	0	0	0	0	0	0	0	0	Calcium Stone	Yes	COM	CA	COD
梁秀琼	1、右肾结石 2、原发性血小板增多症 3、左肾切除术后 4、右PCNL术后	1420	20140924	CaOx	2014	9	Fall	Female	46	Middle age (40-60)	1	0	0	0	0	0	0	0	0	0	0	0	0	0	0	0	0	0	0	0	0	0	0	0	0	0	0	0	0	0	0	0	0	Calcium Stone	No	COM	COD
戚日容	左输尿管上段结石并左肾积水 双肾结石 泌尿系感染 慢性肾功能不全	1421	20140924	Uric Acid Stone	2014	9	Fall	Female	69	High age (>60)	2	1	1	0	1	0	0	0	0	0	0	0	0	0	0	0	0	0	0	0	0	0	0	0	0	0	0	0	0	0	0	0	0	Uric Acid Stone	No	UA
王佩珍	右肾结石和感染，左肾积水，左肾无功能	1422	20140924	CaOx	2014	9	Fall	Female	60	High age (>60)	1	1	1	0	1	1	0	0	0	0	0	0	0	0	0	0	0	0	0	0	0	0	0	0	0	0	0	0	0	0	0	0	0	Calcium Stone	No	COM
张秀花	右肾铸型结石，左肾多发性结石伴积液	1423	20140924	CaOx	2014	9	Fall	Female	57	Middle age (40-60)	1	1	1	0	0	0	0	0	0	0	0	0	0	0	0	0	0	0	0	0	0	0	0	0	0	0	0	0	0	0	0	0	1	Calcium Stone	Yes	COM	UA
范秋兰	左肾多发结石。	1424	20140924	CA	2014	9	Fall	Female	30	Young age (<40)	1	0	0	0	0	0	0	0	0	0	0	0	0	0	0	0	0	0	0	0	0	0	0	0	0	0	0	0	0	0	0	0	0	Infection Stone	Yes	CA	COM	CaP
苏锦华	1、右输尿管结石并右肾积液 2、双肾结石 3、左肾萎缩 4、右肾切开取石术后 5、慢性肾功能不全（尿毒症期） 6、尿路感染 7、右侧输尿管支架置入术后	1425	20140924	Uric Acid Stone	2014	9	Fall	Male	53	Middle age (40-60)	2	1	1	0	1	0	1	0	0	0	0	0	0	0	0	0	0	0	0	0	0	0	0	0	0	0	0	0	0	0	0	0	0	Uric Acid Stone	Yes	UA	CaP
黄日兴	1.双肾多发结石 2.右肾轻度积水。 3.右侧输尿管上段结石。 4.膀胱多发结石。 5.冠心病（三支病变 PCI术后 心功能1级）	1426	20140924	Uric Acid Stone	2014	9	Fall	Male	56	Middle age (40-60)	1	0	1	0	0	0	0	0	0	0	0	0	0	0	0	0	0	0	0	0	0	0	0	0	0	0	0	0	1	1	0	0	0	Uric Acid Stone	No	UA
刘文强	1.右肾结石 2.泌尿系感染	1427	20140924	Uric Acid Stone	2014	9	Fall	Male	2	Young age (<40)	1	1	0	0	0	0	0	0	0	0	0	0	0	0	0	0	0	0	0	0	0	0	0	0	0	0	0	0	0	0	0	0	0	Uric Acid Stone	No	UA
陈美玲	1、右侧输尿管结石并右肾重度积液 2、双肾结石	1428	20140924	CaOx	2014	9	Fall	Female	46	Middle age (40-60)	2	0	1	0	1	0	0	0	0	0	0	0	0	0	0	0	0	0	0	0	0	0	0	0	0	0	0	0	0	0	0	0	0	Calcium Stone	Yes	COM	COD	UA
陈泉昌	1.右输尿管中段结石 2.双肾结石	1429	20140924	CaOx	2014	9	Fall	Male	65	High age (>60)	2	0	0	0	0	0	0	0	0	0	0	0	0	0	0	0	0	0	0	0	0	0	0	0	0	0	0	0	0	0	0	0	0	Calcium Stone	No	COM
沈永通	1、右肾多发结石 2、右侧输尿管上段结石并右肾积水3、前列腺增生 4、原发性肾病综合症 Ⅱ期膜性肾病 5、高血压病2级（极高危组）	1430	20140924	Uric Acid Stone	2014	9	Fall	Male	68	High age (>60)	1	0	1	0	0	0	0	0	0	0	0	0	0	0	1	1	0	0	0	0	0	0	0	0	1	0	0	0	0	0	0	0	0	Uric Acid Stone	No	UA
周国民	左肾多发结石并积水 右肾小结石 糖尿病 泌尿系感染	1431	20140924	CA	2014	9	Fall	Male	47	Middle age (40-60)	1	1	1	0	0	0	0	0	0	0	0	0	0	0	0	0	0	0	0	0	0	0	0	1	0	0	0	0	0	0	0	0	0	Infection Stone	Yes	CA	COM	COD
邱雄观	1、左肾多发结石。	1432	20140924	CaOx	2014	9	Fall	Male	37	Young age (<40)	1	0	0	0	0	0	0	0	0	0	0	0	0	0	0	0	0	0	0	0	0	0	0	0	0	0	0	0	0	0	0	0	0	Calcium Stone	No	COM
冯国强	1.右肾结石	1433	20140924	CaOx	2014	9	Fall	Male	47	Middle age (40-60)	1	0	0	0	0	0	0	0	0	0	0	0	0	0	0	0	0	0	0	0	0	0	0	0	0	0	0	0	0	0	0	0	0	Calcium Stone	No	COM	COD
陈泽辉	右输尿管结石并右肾积水 左肾结石 胆囊结石	1434	20140924	CaOx	2014	9	Fall	Male	40	Middle age (40-60)	2	0	1	0	0	0	0	0	0	0	0	0	0	0	0	0	0	0	0	0	0	0	0	0	0	0	0	0	0	0	0	0	0	Calcium Stone	No	COM
谢义妹	右输尿管下段结石并右肾积液,泌尿系感染	1435	20140924	CaOx	2014	9	Fall	Female	56	Middle age (40-60)	2	1	1	0	0	0	0	0	0	0	0	0	0	0	0	0	0	0	0	0	0	0	0	0	0	0	0	0	0	0	0	0	0	Calcium Stone	Yes	COD	UA	COM
潘带欢	1.左肾结石 2.泌尿系感染 3.左肾开放取石术后	1436	20140924	CaOx	2014	9	Fall	Female	64	High age (>60)	1	1	0	0	0	0	0	0	0	0	0	0	0	0	0	0	0	0	0	0	0	0	0	0	0	0	0	0	0	0	0	0	0	Calcium Stone	No	COM	COD
梁国光	1.左肾结石 2.左肾多发囊肿 3.高血压病	1437	20140924	Uric Acid Stone	2014	9	Fall	Male	57	Middle age (40-60)	1	0	0	0	0	0	0	0	0	0	1	0	0	0	0	0	0	0	0	0	0	0	0	0	1	0	0	0	0	0	0	0	0	Uric Acid Stone	No	UA
洪舜芳	1.右输尿管结石并积液 2.右肾结石	1438	20140924	CA	2014	9	Fall	Female	53	Middle age (40-60)	2	0	1	0	0	0	0	0	0	0	0	0	0	0	0	0	0	0	0	0	0	0	0	0	0	0	0	0	0	0	0	0	0	Infection Stone	Yes	CA	COM
陈水连	1、左肾铸型结石并左肾积液 2、右肾萎缩 3、慢性肾功能不全（失代偿期） 4、泌尿系感染 5、高血压病	1439	20140925	Uric Acid Stone	2014	9	Fall	Female	49	Middle age (40-60)	1	1	1	0	1	0	1	0	0	0	0	0	0	0	0	0	0	0	0	0	0	0	0	0	1	0	0	0	0	0	0	0	1	Uric Acid Stone	Yes	UA	NaU	COM
江云	双肾结石 左输尿管上段结石	1440	20140925	CaOx	2014	9	Fall	Female	56	Middle age (40-60)	1	0	0	0	0	0	0	0	0	0	0	0	0	0	0	0	0	0	0	0	0	0	0	0	0	0	0	0	0	0	0	0	0	Calcium Stone	No	COM	COD
莫庆乾	左侧输尿管上段结石并左肾积液,泌尿系感染	1441	20140925	CaOx	2014	9	Fall	Male	46	Middle age (40-60)	2	1	1	0	0	0	0	0	0	0	0	0	0	0	0	0	0	0	0	0	0	0	0	0	0	0	0	0	0	0	0	0	0	Calcium Stone	Yes	COM	COD	CA
邹金焕	右肾多发结石并积液	1442	20140925	CaOx	2014	9	Fall	Male	48	Middle age (40-60)	1	0	1	0	0	0	0	0	0	0	0	0	0	0	0	0	0	0	0	0	0	0	0	0	0	0	0	0	0	0	0	0	0	Calcium Stone	No	COM	COD
邹欢阳	右侧输尿管上段结石并右肾重度积液	1443	20140925	CaOx	2014	9	Fall	Female	47	Middle age (40-60)	2	0	1	0	1	0	0	0	0	0	0	0	0	0	0	0	0	0	0	0	0	0	0	0	0	0	0	0	0	0	0	0	0	Calcium Stone	No	COD	COM
阳浩	右输尿管上段结石伴积液	1444	20140925	CaOx	2014	9	Fall	Male	36	Young age (<40)	2	0	1	0	0	0	0	0	0	0	0	0	0	0	0	0	0	0	0	0	0	0	0	0	0	0	0	0	0	0	0	0	0	Calcium Stone	No	COM
张巧君	1.左肾结石 2.子宫切除术后	1445	20140925	CaOx	2014	9	Fall	Female	55	Middle age (40-60)	1	0	0	0	0	0	0	0	0	0	0	0	0	0	0	0	0	0	0	0	0	0	0	0	0	0	0	0	0	0	0	0	0	Calcium Stone	Yes	COM	CA
江国宁	移植肾积水并肾结石	1446	20140926	MAP	2014	9	Fall	Male	39	Young age (<40)	1	0	1	0	0	0	0	0	0	0	0	1	0	0	0	0	0	0	0	0	0	0	0	0	0	0	0	0	0	0	0	0	0	Infection Stone	Yes	MAP	CaP(CO3)
陈三妹	1、左肾结石 2、左输尿管结石,泌尿系感染	1447	20140926	CaOx	2014	9	Fall	Female	58	Middle age (40-60)	1	1	0	0	0	0	0	0	0	0	0	0	0	0	0	0	0	0	0	0	0	0	0	0	0	0	0	0	0	0	0	0	0	Calcium Stone	No	COM
赵伟民	1、左肾铸形结石； 2、胆囊多发性息肉； 3、脂肪肝； 4、原发性白细胞增多症。,泌尿系感染	1448	20140926	CaOx	2014	9	Fall	Male	65	High age (>60)	1	1	0	0	0	0	0	0	0	0	0	0	0	0	0	0	0	0	1	0	0	0	0	0	0	0	0	0	0	0	0	0	1	Calcium Stone	No	COM
张雪珍	1、右肾盂结石合并感染，置左输尿管内支架管术后	1449	20140926	CaOx	2014	9	Fall	Female	57	Middle age (40-60)	1	1	0	0	0	0	0	0	0	0	0	0	0	0	0	0	0	0	0	0	0	0	0	0	0	0	0	0	0	0	0	0	0	Calcium Stone	No	COM	COD
陈丽娜	1、左输尿管上段结石并左肾积液 2、左肾小结石 3、2型糖尿病 4、高血压病,泌尿系感染	1450	20140926	CaOx	2014	9	Fall	Female	64	High age (>60)	2	1	1	0	0	0	0	0	0	0	0	0	0	0	0	0	0	0	0	0	0	0	0	1	1	0	0	0	0	0	0	0	0	Calcium Stone	No	COM	COD
姜远东	左肾结石 右肾切除术后 肠代膀胱术后 左肾造瘘术后 高血压病（2级，高危组） 腰椎成型术后,泌尿系感染	1451	20140926	MAP	2014	9	Fall	Male	56	Middle age (40-60)	1	1	0	0	0	0	0	0	0	0	0	0	0	0	0	0	0	0	0	0	0	0	0	0	1	0	0	0	0	0	0	0	0	Infection Stone	No	MAP
何旭生	右输尿管结石	1452	20140926	CaOx	2014	9	Fall	Male	64	High age (>60)	2	0	0	0	0	0	0	0	0	0	0	0	0	0	0	0	0	0	0	0	0	0	0	0	0	0	0	0	0	0	0	0	0	Calcium Stone	No	COM	COD
田忠位	右侧输尿管上段、右肾结石并积脓	1453	20140926	CaOx	2014	9	Fall	Male	35	Young age (<40)	1	0	0	0	0	0	0	0	0	0	0	0	0	0	0	0	0	0	0	0	0	0	0	0	0	0	0	0	0	0	0	0	0	Calcium Stone	No	COM	COD
索朗旺扎	双肾结石	1454	20140926	AU	2014	9	Fall	Male	10	Young age (<40)	1	0	0	0	0	0	0	0	0	0	0	0	0	0	0	0	0	0	0	0	0	0	0	0	0	0	0	0	0	0	0	0	0	Infection Stone	Yes	AU	COM	NaU
龚义娣	双肾鹿角形结石 右肾造瘘术后 尿路感染	1455	20140926	CA	2014	9	Fall	Female	56	Middle age (40-60)	1	1	0	0	0	0	0	0	0	0	0	0	0	0	0	0	0	0	0	0	0	0	0	0	0	0	0	0	0	0	0	0	1	Infection Stone	Yes	CA	CaP(CO3)	MAP
袁华俊	左肾盂结石 左肾盂输尿管移行部结石 2型糖尿病	1456	20140926	CaOx	2014	9	Fall	Male	76	High age (>60)	1	0	0	0	0	0	0	0	0	0	0	0	0	0	0	0	0	0	0	0	0	0	0	1	0	0	0	0	0	0	0	0	0	Calcium Stone	No	COM	COD
徐石群	左输尿管上段结石	1457	20140926	Uric Acid Stone	2014	9	Fall	Female	49	Middle age (40-60)	2	0	0	0	0	0	0	0	0	0	0	0	0	0	0	0	0	0	0	0	0	0	0	0	0	0	0	0	0	0	0	0	0	Uric Acid Stone	Yes	UA	COM
何晁煜	左侧输尿管上段结石	1458	20140926	CaOx	2014	9	Fall	Male	33	Young age (<40)	2	0	0	0	0	0	0	0	0	0	0	0	0	0	0	0	0	0	0	0	0	0	0	0	0	0	0	0	0	0	0	0	0	Calcium Stone	No	COM	COD
蔡茵婷	右肾多发结石并积液 尿路感染	1459	20140926	CA	2014	9	Fall	Female	19	Young age (<40)	1	1	1	0	0	0	0	0	0	0	0	0	0	0	0	0	0	0	0	0	0	0	0	0	0	0	0	0	0	0	0	0	0	Infection Stone	Yes	CA	COM
王启灵	左肾多发结石并左肾积水	1460	20140926	Uric Acid Stone	2014	9	Fall	Male	68	High age (>60)	1	0	1	0	0	0	0	0	0	0	0	0	0	0	0	0	0	0	0	0	0	0	0	0	0	0	0	0	0	0	0	0	0	Uric Acid Stone	No	UA
叶岩	左输尿管上段结石并左肾积水	1461	20140926	CaOx	2014	9	Fall	Male	51	Middle age (40-60)	2	0	1	0	0	0	0	0	0	0	0	0	0	0	0	0	0	0	0	0	0	0	0	0	0	0	0	0	0	0	0	0	0	Calcium Stone	No	COM
张龙山	1、左侧输尿管上段结石 2、左肾切开取石术后 3、左侧输尿管内支架管留置	1462	20140926	CaOx	2014	9	Fall	Male	71	High age (>60)	2	0	0	0	0	0	0	0	0	0	0	0	0	0	0	0	0	0	0	0	0	0	0	0	0	0	0	0	0	0	0	0	0	Calcium Stone	No	COM	COD
陈荫添	1、右输尿管下段结石并右肾积水 2、右肾结石	1463	20140926	CaOx	2014	9	Fall	Male	52	Middle age (40-60)	2	0	1	0	0	0	0	0	0	0	0	0	0	0	0	0	0	0	0	0	0	0	0	0	0	0	0	0	0	0	0	0	0	Calcium Stone	No	COM	COD
皮祖纲	1、左侧输尿管下段结石 2、左侧重复肾	1464	20140926	CA	2014	9	Fall	Male	45	Middle age (40-60)	2	0	0	0	0	0	0	1	0	0	0	0	0	0	0	0	0	0	0	0	0	0	0	0	0	0	0	0	0	0	0	0	0	Infection Stone	Yes	CA	COM	CaP(CO3)
严平	左输尿管中段结石	1465	20140928	CaOx	2014	9	Fall	Female	57	Middle age (40-60)	2	0	0	0	0	0	0	0	0	0	0	0	0	0	0	0	0	0	0	0	0	0	0	0	0	0	0	0	0	0	0	0	0	Calcium Stone	No	COM	COD
刘维菊	右输尿管上段结石	1466	20140928	CaOx	2014	9	Fall	Female	58	Middle age (40-60)	2	0	0	0	0	0	0	0	0	0	0	0	0	0	0	0	0	0	0	0	0	0	0	0	0	0	0	0	0	0	0	0	0	Calcium Stone	No	COM	COD
张鸣城	左肾多发结石	1467	20140928	Uric Acid Stone	2014	9	Fall	Male	46	Middle age (40-60)	1	0	0	0	0	0	0	0	0	0	0	0	0	0	0	0	0	0	0	0	0	0	0	0	0	0	0	0	0	0	0	0	0	Uric Acid Stone	Yes	UA	COM
杨学伍	右肾多发结石并积液	1468	20140928	CaOx	2014	9	Fall	Male	53	Middle age (40-60)	1	0	1	0	0	0	0	0	0	0	0	0	0	0	0	0	0	0	0	0	0	0	0	0	0	0	0	0	0	0	0	0	0	Calcium Stone	No	COM	COD
杨翠珍	右输尿管上段结石伴积液	1469	20140928	CA	2014	9	Fall	Female	47	Middle age (40-60)	2	0	1	0	0	0	0	0	0	0	0	0	0	0	0	0	0	0	0	0	0	0	0	0	0	0	0	0	0	0	0	0	0	Infection Stone	Yes	CA	MAP	COM
熊大忠	左输尿管下段结石	1470	20140928	CaOx	2014	9	Fall	Male	51	Middle age (40-60)	2	0	0	0	0	0	0	0	0	0	0	0	0	0	0	0	0	0	0	0	0	0	0	0	0	0	0	0	0	0	0	0	0	Calcium Stone	No	COM
王先平	左肾多发性结石并左肾中度积液	1471	20140928	CaOx	2014	9	Fall	Male	39	Young age (<40)	1	0	1	0	0	0	0	0	0	0	0	0	0	0	0	0	0	0	0	0	0	0	0	0	0	0	0	0	0	0	0	0	0	Calcium Stone	Yes	COD	CA	COM
苏基志	右输尿管上段结石伴积液	1472	20140928	CaOx	2014	9	Fall	Male	46	Middle age (40-60)	2	0	1	0	0	0	0	0	0	0	0	0	0	0	0	0	0	0	0	0	0	0	0	0	0	0	0	0	0	0	0	0	0	Calcium Stone	No	COM	COD
廖如湾	1、右肾多发结石； 2、泌尿系感染。	1473	20140928	Uric Acid Stone	2014	9	Fall	Female	57	Middle age (40-60)	1	1	0	0	0	0	0	0	0	0	0	0	0	0	0	0	0	0	0	0	0	0	0	0	0	0	0	0	0	0	0	0	0	Uric Acid Stone	Yes	UA	COM
陈燕娟	右肾鹿角型结石 ,泌尿系感染	1474	20140928	CA	2014	9	Fall	Female	44	Middle age (40-60)	1	1	0	0	0	0	0	0	0	0	0	0	0	0	0	0	0	0	0	0	0	0	0	0	0	0	0	0	0	0	0	0	1	Infection Stone	Yes	CA	COM	MAP
万先兵	左肾结石 2型糖尿病 高血压病	1475	20140928	Uric Acid Stone	2014	9	Fall	Male	48	Middle age (40-60)	1	0	0	0	0	0	0	0	0	0	0	0	0	0	0	0	0	0	0	0	0	0	0	1	1	0	0	0	0	0	0	0	0	Uric Acid Stone	No	UA
黄祥	左肾鹿角型结石	1476	20140928	Uric Acid Stone	2014	9	Fall	Male	51	Middle age (40-60)	1	0	0	0	0	0	0	0	0	0	0	0	0	0	0	0	0	0	0	0	0	0	0	0	0	0	0	0	0	0	0	0	1	Uric Acid Stone	No	UA
曾玉兰	1、左肾多发结石 2、高血压 ,泌尿系感染	1477	20140929	CaOx	2014	9	Fall	Female	67	High age (>60)	1	1	0	0	0	0	0	0	0	0	0	0	0	0	0	0	0	0	0	0	0	0	0	0	1	0	0	0	0	0	0	0	0	Calcium Stone	No	COM	COD
王洁容	1）右肾铸造型结石； 2）高血压病。	1478	20140929	Uric Acid Stone	2014	9	Fall	Female	51	Middle age (40-60)	1	0	0	0	0	0	0	0	0	0	0	0	0	0	0	0	0	0	0	0	0	0	0	0	1	0	0	0	0	0	0	0	1	Uric Acid Stone	Yes	UA	COM
姚妙英	1）左肾铸造型结石； 2）糖尿病。,泌尿系感染	1479	20140929	MAP	2014	9	Fall	Female	60	High age (>60)	1	1	0	0	0	0	0	0	0	0	0	0	0	0	0	0	0	0	0	0	0	0	0	1	0	0	0	0	0	0	0	0	1	Infection Stone	Yes	MAP	CA	CaP(CO3)
叶若良	右肾多发性结石 原发性高血压病（3级，极高危） 继发性癫痫	1480	20140929	CaOx	2014	9	Fall	Male	68	High age (>60)	1	0	0	0	0	0	0	0	0	0	0	0	0	0	0	0	0	0	0	0	0	0	0	0	1	0	0	0	0	0	0	0	0	Calcium Stone	No	COM
王裕林	1.左UPJ狭窄并左肾积液 2.右UPJ狭窄并右肾积液 3.双肾多发结石	1481	20140929	CaOx	2014	9	Fall	Male	18	Young age (<40)	1	0	1	1	0	0	0	0	0	0	0	0	0	0	0	0	0	0	0	0	0	0	0	0	0	0	0	0	0	0	0	0	0	Calcium Stone	No	COM
邱艳玲	1、左肾多发结石并积液 2、2型糖尿病	1482	20140929	CA	2014	9	Fall	Female	59	Middle age (40-60)	1	0	1	0	0	0	0	0	0	0	0	0	0	0	0	0	0	0	0	0	0	0	0	1	0	0	0	0	0	0	0	0	0	Infection Stone	Yes	CA	COM	MAP
易亚福	1、左侧输尿管上段结石并左肾积液 2、左肾结石 3、右肾囊肿	1483	20140929	CaOx	2014	9	Fall	Male	52	Middle age (40-60)	2	0	1	0	0	0	0	0	0	0	1	0	0	0	0	0	0	0	0	0	0	0	0	0	0	0	0	0	0	0	0	0	0	Calcium Stone	No	COM	COD
陈楚彬	双肾结石 高血压病（3级，极高危）	1484	20140929	CA	2014	9	Fall	Male	55	Middle age (40-60)	1	0	0	0	0	0	0	0	0	0	0	0	0	0	0	0	0	0	0	0	0	0	0	0	1	0	0	0	0	0	0	0	0	Infection Stone	Yes	CA	COD	COM
温雁航	1、右侧输尿管结石并右肾积液 2、右肾结石 3、泌尿系感染	1485	20140930	CA	2014	9	Fall	Female	38	Young age (<40)	2	1	1	0	0	0	0	0	0	0	0	0	0	0	0	0	0	0	0	0	0	0	0	0	0	0	0	0	0	0	0	0	0	Infection Stone	No	CA	MAP
赖建英	1、右输尿管上段结石 2、右肾多发结石并肾积水 3、左肾萎缩 4、左肾多发结石并肾上盏积水 5、尿路感染	1486	20140930	CA	2014	9	Fall	Female	31	Young age (<40)	2	1	1	0	0	0	1	0	0	0	0	0	0	0	0	0	0	0	0	0	0	0	0	0	0	0	0	0	0	0	0	0	0	Infection Stone	Yes	CA	COM
黄健康	双肾多发性结石	1487	20140930	CaOx	2014	9	Fall	Male	60	High age (>60)	1	0	0	0	0	0	0	0	0	0	0	0	0	0	0	0	0	0	0	0	0	0	0	0	0	0	0	0	0	0	0	0	0	Calcium Stone	No	COM	COD
谭诗婷	1.左输尿管结石 2.左肾萎缩伴左肾小结石,泌尿系感染	1488	20140930	CaOx	2014	9	Fall	Female	24	Young age (<40)	2	1	0	0	0	0	1	0	0	0	0	0	0	0	0	0	0	0	0	0	0	0	0	0	0	0	0	0	0	0	0	0	0	Calcium Stone	No	COM
欧辉泉	左肾多发性结石	1489	20140930	Uric Acid Stone	2014	9	Fall	Male	54	Middle age (40-60)	1	0	0	0	0	0	0	0	0	0	0	0	0	0	0	0	0	0	0	0	0	0	0	0	0	0	0	0	0	0	0	0	0	Uric Acid Stone	Yes	UA	COM
肖秀明	左肾结石	1490	20140930	CaOx	2014	9	Fall	Female	48	Middle age (40-60)	1	0	0	0	0	0	0	0	0	0	0	0	0	0	0	0	0	0	0	0	0	0	0	0	0	0	0	0	0	0	0	0	0	Calcium Stone	No	COM	COD
侯小英	1.左肾多发性结石并左肾积脓 2.右肾多发性结石 3.左肾造瘘术后	1491	20140930	CA	2014	9	Fall	Female	29	Young age (<40)	1	0	0	0	0	0	0	0	0	0	0	0	0	0	0	0	0	0	0	0	0	0	0	0	0	0	0	0	0	0	0	0	0	Infection Stone	Yes	CA	CaP(CO3)	MAP
莫世辉	右肾多发性结石并局限性积液	1492	20140930	CaOx	2014	9	Fall	Male	42	Middle age (40-60)	1	0	1	0	0	0	0	0	0	0	0	0	0	0	0	0	0	0	0	0	0	0	0	0	0	0	0	0	0	0	0	0	0	Calcium Stone	No	COM	COD
李永灵	左侧输尿管下段结石并左肾积液	1493	20140930	CaOx	2014	9	Fall	Male	39	Young age (<40)	2	0	1	0	0	0	0	0	0	0	0	0	0	0	0	0	0	0	0	0	0	0	0	0	0	0	0	0	0	0	0	0	0	Calcium Stone	Yes	COD	COM	CA
唐瑞喜	1、左输尿管上段结石并左肾积液 2、右肾结石 3、高血压病	1494	20140930	CaOx	2014	9	Fall	Male	34	Young age (<40)	2	0	1	0	0	0	0	0	0	0	0	0	0	0	0	0	0	0	0	0	0	0	0	0	1	0	0	0	0	0	0	0	0	Calcium Stone	No	COM	COD
陈明才	1、右肾多发性结石 2、高血压病	1495	20140930	CA	2014	9	Fall	Male	68	High age (>60)	1	0	0	0	0	0	0	0	0	0	0	0	0	0	0	0	0	0	0	0	0	0	0	0	1	0	0	0	0	0	0	0	0	Infection Stone	Yes	CA	COM
李根梁	1、右肾铸型结石并肾盂轻度积液 2、左肾结石 3、2型糖尿病 4、肝血管瘤 5、肝囊肿	1496	20140930	CaOx	2014	9	Fall	Male	52	Middle age (40-60)	1	0	1	0	0	0	0	0	0	0	0	0	1	0	0	0	0	0	0	0	0	0	0	1	0	0	0	0	0	0	0	0	1	Calcium Stone	No	COM	COD
张壮	1、右肾结石并积液 2、双侧输尿管结石	1497	20140930	CaOx	2014	9	Fall	Male	39	Young age (<40)	1	0	1	0	0	0	0	0	0	0	0	0	0	0	0	0	0	0	0	0	0	0	0	0	0	0	0	0	0	0	0	0	0	Calcium Stone	No	COM	COD
林少旭	1.右肾结石 2.糖尿病 3.冠心病	1498	20140930	CaOx	2014	9	Fall	Male	50	Middle age (40-60)	1	0	0	0	0	0	0	0	0	0	0	0	0	0	0	0	0	0	0	0	0	0	0	1	0	0	0	0	1	1	0	0	0	Calcium Stone	No	COM	COD
陈雪娣	双侧输尿管结石、双肾多发结石并积液。,泌尿系感染	1499	20140930	CaOx	2014	9	Fall	Female	57	Middle age (40-60)	2	1	1	0	0	0	0	0	0	0	0	0	0	0	0	0	0	0	0	0	0	0	0	0	0	0	0	0	0	0	0	0	0	Calcium Stone	No	COM
温国杰	1、右输尿管结石并右肾积液 2、双肾多发结石	1500	20140930	CaOx	2014	9	Fall	Male	69	High age (>60)	2	0	1	0	0	0	0	0	0	0	0	0	0	0	0	0	0	0	0	0	0	0	0	0	0	0	0	0	0	0	0	0	0	Calcium Stone	No	COM	COD
童智慧	左输尿管下段结石并积水	1501	20140930	CaOx	2014	9	Fall	Female	24	Young age (<40)	2	0	1	0	0	0	0	0	0	0	0	0	0	0	0	0	0	0	0	0	0	0	0	0	0	0	0	0	0	0	0	0	0	Calcium Stone	No	COM	COD
何雪华	右肾结石碎石术后,泌尿系感染	1502	20141008	CA	2014	10	Fall	Female	63	High age (>60)	1	1	0	0	0	0	0	0	0	0	0	0	0	0	0	0	0	0	0	0	0	0	0	0	0	0	0	0	0	0	0	0	0	Infection Stone	Yes	CA	COM	COD
高群娣	左输尿管中段结石	1503	20141009	CaOx	2014	10	Fall	Female	53	Middle age (40-60)	2	0	0	0	0	0	0	0	0	0	0	0	0	0	0	0	0	0	0	0	0	0	0	0	0	0	0	0	0	0	0	0	0	Calcium Stone	No	COM	COD
李明	1.右肾结石 2.左肾结石PCNL术后,泌尿系感染	1504	20141009	CaOx	2014	10	Fall	Male	58	Middle age (40-60)	1	1	0	0	0	0	0	0	0	0	0	0	0	0	0	0	0	0	0	0	0	0	0	0	0	0	0	0	0	0	0	0	0	Calcium Stone	Yes	COM	CA
叶若良	右肾多发性结石 原发性高血压病（3级，极高危） 继发性癫痫	1505	20141009	CaOx	2014	10	Fall	Male	68	High age (>60)	1	0	0	0	0	0	0	0	0	0	0	0	0	0	0	0	0	0	0	0	0	0	0	0	1	0	0	0	0	0	0	0	0	Calcium Stone	No	COM
万先兵	左肾结石 2型糖尿病 高血压病	1506	20141009	Uric Acid Stone	2014	10	Fall	Male	48	Middle age (40-60)	1	0	0	0	0	0	0	0	0	0	0	0	0	0	0	0	0	0	0	0	0	0	0	1	1	0	0	0	0	0	0	0	0	Uric Acid Stone	Yes	UA	COM
刘桂芳	1、右肾结石 2、高血压病1级 3、左侧经皮肾镜碎石取石术后 4、左侧输尿管切开前取石术后	1507	20141009	Uric Acid Stone	2014	10	Fall	Male	46	Middle age (40-60)	1	0	0	0	0	0	0	0	0	0	0	0	0	0	0	0	0	0	0	0	0	0	0	0	1	0	0	0	0	0	0	0	0	Uric Acid Stone	No	UA
陈秀花	1、下腹痛查因：阑尾炎？肠炎？ 2、双肾结石伴积液 3、双肾结石取石术后 4、高血压病（3级，高危）	1508	20141009	Uric Acid Stone	2014	10	Fall	Female	58	Middle age (40-60)	1	0	1	0	0	0	0	0	0	0	0	0	0	0	0	0	0	0	0	0	0	0	0	0	1	0	0	0	0	0	0	0	0	Uric Acid Stone	No	UA
黄鸿	1、左肾结石并左肾重度积液 2、右肾结石并右肾萎缩 3、慢性肾功能不全 4、双侧腹股沟斜疝	1509	20141009	CaOx	2014	10	Fall	Male	68	High age (>60)	1	0	1	0	1	0	1	0	0	0	0	0	0	0	0	0	0	0	0	0	0	0	0	0	0	0	0	0	0	0	0	0	0	Calcium Stone	Yes	COM	CA
邓权芳	1、左肾多发结石 2、右肾切除术后 3、糖尿病	1510	20141010	Uric Acid Stone	2014	10	Fall	Female	57	Middle age (40-60)	1	0	0	0	0	0	0	0	0	0	0	0	0	0	0	0	0	0	0	0	0	0	0	1	0	0	0	0	0	0	0	0	0	Uric Acid Stone	No	UA
唐继红	1、右肾多发结石 2、左肾结石 3、高血压	1511	20141010	CA	2014	10	Fall	Male	39	Young age (<40)	1	0	0	0	0	0	0	0	0	0	0	0	0	0	0	0	0	0	0	0	0	0	0	0	1	0	0	0	0	0	0	0	0	Infection Stone	Yes	CA	COM
黄云开	左肾结石 右肾萎缩	1512	20141010	CaOx	2014	10	Fall	Female	41	Middle age (40-60)	1	0	0	0	0	0	1	0	0	0	0	0	0	0	0	0	0	0	0	0	0	0	0	0	0	0	0	0	0	0	0	0	0	Calcium Stone	No	COM	COD
李星勤	右肾多发性结石 冠心病(冠脉支架植入术后) 2型糖尿病 腹主动脉瘤支架植入术后 功能性腹痛 右URS术后	1513	20141010	CaOx	2014	10	Fall	Male	78	High age (>60)	1	0	0	0	0	0	0	0	0	0	0	0	1	0	0	0	0	0	0	0	0	0	0	1	0	0	0	0	1	1	0	0	0	Calcium Stone	No	COM
麦焯开	左肾多发性结石 马蹄肾 左肾小囊肿 右肾小结石 左URS术后	1514	20141010	CaOx	2014	10	Fall	Male	45	Middle age (40-60)	1	0	0	0	0	0	0	1	0	0	0	0	0	0	0	0	0	0	0	0	0	0	0	0	0	0	0	0	0	0	0	0	0	Calcium Stone	No	COM	COD
刘应明	1.右肾结石 2.双侧PCNL术后	1515	20141010	CaOx	2014	10	Fall	Male	44	Middle age (40-60)	1	0	0	0	0	0	0	0	0	0	0	0	0	0	0	0	0	0	0	0	0	0	0	0	0	0	0	0	0	0	0	0	0	Calcium Stone	No	COM
陈水连	1、左肾多发结石并积液 2、右肾萎缩 3、慢性肾功能不全（失代偿期） 4、功能性独肾 5、高血压病,泌尿系感染	1516	20141010	Uric Acid Stone	2014	10	Fall	Female	49	Middle age (40-60)	1	1	1	0	1	0	1	1	0	0	1	0	0	0	0	0	0	0	0	0	0	0	0	0	1	0	0	0	0	0	0	0	0	Uric Acid Stone	Yes	UA	COM
陈泉昌	1.左肾多发结石 2.右输尿管上段结石PCNL术后	1517	20141010	CaOx	2014	10	Fall	Male	65	High age (>60)	1	0	0	0	0	0	0	0	0	0	0	0	0	0	0	0	0	0	0	0	0	0	0	0	0	0	0	0	0	0	0	0	0	Calcium Stone	No	COM
陈燕娟	右肾结石 尿路感染	1518	20141010	CA	2014	10	Fall	Female	44	Middle age (40-60)	1	1	0	0	0	0	0	0	0	0	0	0	0	0	0	0	0	0	0	0	0	0	0	0	0	0	0	0	0	0	0	0	0	Infection Stone	Yes	CA	COM
黄少斌	1、左肾多发结石 2、左侧重复肾 3、右肾先天缺如	1519	20141010	CaOx	2014	10	Fall	Male	49	Middle age (40-60)	1	0	0	0	0	0	0	1	0	0	0	0	0	0	0	0	0	0	0	0	0	0	0	0	0	0	0	0	0	0	0	0	0	Calcium Stone	No	COM	COD
谢洪光	1、左输尿管上段结石伴左肾重度积液 2、左肾多发性结石 3、右肾铸型结石 4、双肾萎缩 5、梗阻性肾病 肾功能不全（氮质血症期）	1520	20141010	CA	2014	10	Fall	Male	56	Middle age (40-60)	2	0	1	0	1	0	1	0	0	0	0	0	0	0	0	1	0	0	0	0	0	0	0	0	0	0	0	0	0	0	0	0	1	Infection Stone	Yes	CA	MAP	COM
孔繁聪	1、双肾多发结石并双肾积水 2、慢性肾功能不全 3、冠心病 4、强直性脊柱炎 5、双肾切开取石术后	1521	20141010	CaOx	2014	10	Fall	Male	70	High age (>60)	1	0	1	0	1	0	0	0	0	0	0	0	0	0	0	0	0	0	0	0	0	0	0	0	0	0	0	0	1	1	0	0	0	Calcium Stone	No	COM
周月波	1、右输尿管下段结石并右肾积脓 2、类风湿关节炎	1522	20141010	CA	2014	10	Fall	Female	42	Middle age (40-60)	2	0	0	0	0	0	0	0	0	0	0	0	0	0	0	0	0	1	0	0	0	0	0	0	0	0	0	0	0	0	0	0	0	Infection Stone	Yes	CA	COM
陈杰燎	右肾结石	1523	20141010	CaOx	2014	10	Fall	Male	38	Young age (<40)	1	0	0	0	0	0	0	0	0	0	0	0	0	0	0	0	0	0	0	0	0	0	0	0	0	0	0	0	0	0	0	0	0	Calcium Stone	No	COM
陈凯鸿	左肾多发性结石并左肾中度积液	1524	20141010	CaOx	2014	10	Fall	Male	29	Young age (<40)	1	0	1	0	0	0	0	0	0	0	0	0	0	0	0	0	0	0	0	0	0	0	0	0	0	0	0	0	0	0	0	0	0	Calcium Stone	No	COM	COD
何梓良	左肾结石 左输尿管结石	1525	20141010	CaOx	2014	10	Fall	Male	22	Young age (<40)	1	0	0	0	0	0	0	0	0	0	0	0	0	0	0	0	0	0	0	0	0	0	0	0	0	0	0	0	0	0	0	0	0	Calcium Stone	No	COM	COD
李振华	1.左输尿管上段结石并左肾积液 2.双肾多发结石	1526	20141010	CaOx	2014	10	Fall	Male	28	Young age (<40)	2	0	1	0	0	0	0	0	0	0	0	0	0	0	0	0	0	0	0	0	0	0	0	0	0	0	0	0	0	0	0	0	0	Calcium Stone	No	COM	COD
喻炜	肾结石	1527	20141010	Cystine Stone	2014	10	Fall	Male	18	Young age (<40)	1	0	0	0	0	0	0	0	0	0	0	0	0	0	0	0	0	0	0	0	0	0	0	0	0	0	0	0	0	0	0	0	0	Cystine Stone	No	L-CYS
付惠玉	1、左肾多发结石 2、左URL术后,泌尿系感染	1528	20141011	CaOx	2014	10	Fall	Female	56	Middle age (40-60)	1	1	0	0	0	0	0	0	0	0	0	0	0	0	0	0	0	0	0	0	0	0	0	0	0	0	0	0	0	0	0	0	0	Calcium Stone	No	COM
陈松海	1.左输尿管上段结石并积水 2.右肾结石并积水	1529	20141013	CaOx	2014	10	Fall	Male	52	Middle age (40-60)	2	0	1	0	0	0	0	0	0	0	0	0	0	0	0	0	0	0	0	0	0	0	0	0	0	0	0	0	0	0	0	0	0	Calcium Stone	No	COM	COD
李家瑾	1、左侧输尿管中段结石 2、高血压病1级 3、左侧肾盂切开取石术后 4、右侧经皮肾镜碎石取石术后	1530	20141013	CA	2014	10	Fall	Male	71	High age (>60)	2	0	0	0	0	0	0	0	0	0	0	0	0	0	0	0	0	0	0	0	0	0	0	0	1	0	0	0	0	0	0	0	0	Infection Stone	Yes	CA	COM	COD
朱婵贞	1、右肾结石 2、泌尿系感染 3、糖尿病	1531	20141013	AU	2014	10	Fall	Female	69	High age (>60)	1	1	0	0	0	0	0	0	0	0	0	0	0	0	0	0	0	0	0	0	0	0	0	1	0	0	0	0	0	0	0	0	0	Infection Stone	Yes	AU	CA	CaP(CO3)
伍润东	1）左侧肾盂输尿管连接处结石； 2）右肾多发结石； 3）高血压病； 4）冠心病心脏支架放置术后； 5）糖尿病； 6）右侧股骨颈内固定术后。	1532	20141013	Uric Acid Stone	2014	10	Fall	Male	61	High age (>60)	1	0	0	0	0	0	0	0	0	0	0	0	0	0	0	0	0	0	0	0	0	0	0	1	1	0	0	0	1	1	0	0	0	Uric Acid Stone	Yes	UA	COM
伍彩云	1.右肾铸型结石伴感染，左PCNL术后	1533	20141013	CA	2014	10	Fall	Female	57	Middle age (40-60)	1	1	0	0	0	0	0	0	0	0	0	0	0	0	0	0	0	0	0	0	0	0	0	0	0	0	0	0	0	0	0	0	1	Infection Stone	Yes	CA	MAP	COM
谭松喜	1.左肾多发结石积脓 2.右肾多发结石 3.慢性肾功能不全（尿毒症期） 4.左肾造瘘术后 5.尿路感染 6.2型糖尿病 7.中度贫血	1534	20141013	Uric Acid Stone	2014	10	Fall	Female	59	Middle age (40-60)	1	1	0	0	1	0	0	0	0	0	0	0	0	0	0	0	0	0	0	0	0	0	1	1	0	0	0	0	0	0	0	0	0	Uric Acid Stone	Yes	UA	COM
林炳川	1、肾功能不全 2、双肾结石 3、高血压（3级 高危）	1535	20141013	Uric Acid Stone	2014	10	Fall	Male	52	Middle age (40-60)	1	0	0	0	1	0	0	0	0	0	0	0	0	0	0	0	0	0	0	0	0	0	0	0	1	0	0	0	0	0	0	0	0	Uric Acid Stone	No	UA
林暹光	右肾鹿角形结石 左肾单发结石	1536	20141013	CaOx	2014	10	Fall	Male	58	Middle age (40-60)	1	0	0	0	0	0	0	0	0	0	0	0	0	0	0	0	0	0	0	0	0	0	0	0	0	0	0	0	0	0	0	0	1	Calcium Stone	No	COM	COD
吴柱坚	左输尿管上段结石并左肾积水	1537	20141013	CaOx	2014	10	Fall	Male	45	Middle age (40-60)	2	0	1	0	0	0	0	0	0	0	0	0	0	0	0	0	0	0	0	0	0	0	0	0	0	0	0	0	0	0	0	0	0	Calcium Stone	No	COM	COD
蒋开平	右肾结石 左肾切除术后,泌尿系感染	1538	20141013	Uric Acid Stone	2014	10	Fall	Male	46	Middle age (40-60)	1	1	0	0	0	0	0	0	0	0	0	0	0	0	0	0	0	0	0	0	0	0	0	0	0	0	0	0	0	0	0	0	0	Uric Acid Stone	No	UA
蔡达海	1、右肾多发结石 2、左肾切除术后	1539	20141013	CaOx	2014	10	Fall	Male	53	Middle age (40-60)	1	0	0	0	0	0	0	0	0	0	0	0	0	0	0	0	0	0	0	0	0	0	0	0	0	0	0	0	0	0	0	0	0	Calcium Stone	No	COM	COD
李运辉	左肾多发性结石 双肾多发囊肿	1540	20141013	CaOx	2014	10	Fall	Male	57	Middle age (40-60)	1	0	0	0	0	0	0	0	0	0	1	0	0	0	0	0	0	0	0	0	0	0	0	0	0	0	0	0	0	0	0	0	0	Calcium Stone	No	COM	COD
曾添祥	左肾多发结石并积液	1541	20141013	CaOx	2014	10	Fall	Male	50	Middle age (40-60)	1	0	1	0	0	0	0	0	0	0	0	0	0	0	0	0	0	0	0	0	0	0	0	0	0	0	0	0	0	0	0	0	0	Calcium Stone	No	COM
白正天	１.左肾结石并积液 2.左侧输尿管下段结石 3.右侧肾萎缩	1542	20141013	CaOx	2014	10	Fall	Male	27	Young age (<40)	1	0	1	0	0	0	1	0	0	0	0	0	0	0	0	0	0	0	0	0	0	0	0	0	0	0	0	0	0	0	0	0	0	Calcium Stone	Yes	COM	UA
段小安	1、右输尿管结石并右肾积液 2、左肾囊肿 3、高血压病	1543	20141013	CaOx	2014	10	Fall	Male	50	Middle age (40-60)	2	0	1	0	0	0	0	0	0	0	1	0	0	0	0	0	0	0	0	0	0	0	0	0	1	0	0	0	0	0	0	0	0	Calcium Stone	No	COM	COD
邹永刚	1.左肾盂输尿管交界处狭窄 2.左肾结石并积液 3.右肾结石 4.脂肪肝 5.胆囊息肉	1544	20141013	CaOx	2014	10	Fall	Male	33	Young age (<40)	1	0	1	1	0	0	0	0	0	0	0	0	0	0	0	0	0	0	1	0	0	0	0	0	0	0	0	0	0	0	0	0	0	Calcium Stone	No	COM	COD
陈美容	1、左肾多发结石并积液 2、高血压,泌尿系感染	1545	20141013	CaP	2014	10	Fall	Female	48	Middle age (40-60)	1	1	1	0	0	0	0	0	0	0	0	0	0	0	0	0	0	0	0	0	0	0	0	0	1	0	0	0	0	0	0	0	0	Calcium Stone	Yes	CaP(CO3)	CA	MAP
陈瑞合	1、左肾多发结石； 2、左肾重度积水。	1546	20141013	CaP	2014	10	Fall	Male	55	Middle age (40-60)	1	0	1	0	1	0	0	0	0	0	0	0	0	0	0	0	0	0	0	0	0	0	0	0	0	0	0	0	0	0	0	0	0	Calcium Stone	Yes	CaP(CO3)	MAP
曾敏姨	肾结石	1547	20141015	CaOx	2014	10	Fall	Female	24	Young age (<40)	1	0	0	0	0	0	0	0	0	0	0	0	0	0	0	0	0	0	0	0	0	0	0	0	0	0	0	0	0	0	0	0	0	Calcium Stone	Yes	COM	CA	CaP(CO3)	AU
卢玉芳	1、左肾多发结石 2、双侧输尿管内支架管存留 3、右肾结石,泌尿系感染	1548	20141015	MAP	2014	10	Fall	Female	57	Middle age (40-60)	1	1	0	0	0	0	0	0	0	0	0	0	0	0	0	0	0	0	0	0	0	0	0	0	0	0	0	0	0	0	0	0	0	Infection Stone	Yes	MAP	CaP(CO3)	CA
钟昌玉	1）左侧输尿管中段结石 2）右肾多发结石 3）双肾轻度积水 4）右侧经皮肾术后 5）高血压病,泌尿系感染	1549	20141015	CaOx	2014	10	Fall	Male	74	High age (>60)	2	1	1	0	0	0	0	0	0	0	0	0	0	0	0	0	0	0	0	0	0	0	0	0	1	0	0	0	0	0	0	0	0	Calcium Stone	No	COM	COD
凌瑞华	右肾多发性结石和感染，右肾PCNL术后	1550	20141015	MAP	2014	10	Fall	Female	44	Middle age (40-60)	1	1	0	0	0	0	0	0	0	0	0	0	0	0	0	0	0	0	0	0	0	0	0	0	0	0	0	0	0	0	0	0	0	Infection Stone	Yes	MAP	CA	CaP(CO3)
蔡桃花	左肾结石并积液和感染，左输尿管积脓，左输尿管狭窄	1551	20141015	CA	2014	10	Fall	Female	54	Middle age (40-60)	1	1	1	1	0	0	0	0	0	0	0	0	0	0	0	0	0	0	0	0	0	0	0	0	0	0	0	0	0	0	0	0	0	Infection Stone	Yes	CA	CaP(CO3)	MAP
李峻铃	右肾结石	1552	20141015	CA	2014	10	Fall	Female	35	Young age (<40)	1	0	0	0	0	0	0	0	0	0	0	0	0	0	0	0	0	0	0	0	0	0	0	0	0	0	0	0	0	0	0	0	0	Infection Stone	Yes	CA	COD	COM
黄爱玲	1、右肾结石伴积水 2、头部肿瘤：脑膜瘤？	1553	20141015	CaOx	2014	10	Fall	Female	65	High age (>60)	1	0	1	0	0	0	0	0	0	0	0	0	1	0	0	0	0	0	0	0	0	0	0	0	0	0	0	0	0	0	0	0	0	Calcium Stone	No	COM
邱剑辉	（1）双侧肾盂输尿管交界狭窄并双 肾积水 （2）右肾结石	1554	20141015	CaOx	2014	10	Fall	Male	41	Middle age (40-60)	1	0	1	1	0	0	0	0	0	0	0	0	0	0	0	0	0	0	0	0	0	0	0	0	0	0	0	0	0	0	0	0	0	Calcium Stone	No	COM	COD
李伟机	1、右侧输尿管结石 2、左肾囊肿 3、高血压病,泌尿系感染	1555	20141015	CaOx	2014	10	Fall	Male	69	High age (>60)	2	1	0	0	0	0	0	0	0	0	1	0	0	0	0	0	0	0	0	0	0	0	0	0	1	0	0	0	0	0	0	0	0	Calcium Stone	Yes	COM	CA
陈锦华	左肾铸型结石并积水,泌尿系感染	1556	20141015	Uric Acid Stone	2014	10	Fall	Female	66	High age (>60)	1	1	1	0	0	0	0	0	0	0	0	0	0	0	0	0	0	0	0	0	0	0	0	0	0	0	0	0	0	0	0	0	1	Uric Acid Stone	Yes	UA	COM
陈万泉	1.左肾多发结石并左肾积液 2.右肾结石 3.高血压病 4.脑血管意外后遗症	1557	20141015	CaOx	2014	10	Fall	Male	61	High age (>60)	1	0	1	0	0	0	0	0	0	0	0	0	0	0	0	0	0	0	0	0	0	0	0	0	1	0	0	0	0	0	0	0	0	Calcium Stone	No	COM	COD
俞映花	1、右肾多发结石 2、右侧肾盂输尿管连接部狭窄并右肾重度积水	1558	20141015	CaOx	2014	10	Fall	Female	30	Young age (<40)	1	0	1	1	1	0	0	0	0	0	0	0	0	0	0	0	0	0	0	0	0	0	0	0	0	0	0	0	0	0	0	0	0	Calcium Stone	No	COM
梁银连	1、右输尿管上段结石并右肾积液 2、左肾多发结石并左肾积液	1559	20141015	CaOx	2014	10	Fall	Female	53	Middle age (40-60)	2	0	1	0	0	0	0	0	0	0	0	0	0	0	0	0	0	0	0	0	0	0	0	0	0	0	0	0	0	0	0	0	0	Calcium Stone	No	COM	COD
刘建国	左肾多发性结石并积液	1560	20141015	CaOx	2014	10	Fall	Male	69	High age (>60)	1	0	1	0	0	0	0	0	0	0	0	0	0	0	0	0	0	0	0	0	0	0	0	0	0	0	0	0	0	0	0	0	0	Calcium Stone	No	COM	COD
宋正明	1、右侧输尿管上段结石并右肾重度积水 2、右肾结石 3、经输尿管镜双侧输尿管钬激光碎石术后 4、右侧输尿管内支架管留置 5、高血压病3级	1561	20141015	CaOx	2014	10	Fall	Male	56	Middle age (40-60)	2	0	1	0	1	0	0	0	0	0	0	0	0	0	0	0	0	0	0	0	0	0	0	0	1	0	0	0	0	0	0	0	0	Calcium Stone	No	COM
贺智柏	1、左肾铸型结石 2、双侧输尿管内支架置入术后 3、右肾介入术后 4、泌尿系感染	1562	20141015	CaOx	2014	10	Fall	Male	43	Middle age (40-60)	1	1	0	0	0	0	0	0	0	0	0	0	0	0	0	0	0	0	0	0	0	0	0	0	0	0	0	0	0	0	0	0	1	Calcium Stone	No	COM	COD
莫雪梅	右肾多发结石并积液。	1563	20141015	CaP	2014	10	Fall	Female	55	Middle age (40-60)	1	0	1	0	0	0	0	0	0	0	0	0	0	0	0	0	0	0	0	0	0	0	0	0	0	0	0	0	0	0	0	0	0	Calcium Stone	Yes	CaP(CO3)	COM	CA
胡永世	1、右侧输尿管下段结石 2、左肾铸型结石并积液 3、右肾多发结石并积液	1564	20141015	Uric Acid Stone	2014	10	Fall	Male	59	Middle age (40-60)	2	0	1	0	0	0	0	0	0	0	0	0	0	0	0	0	0	0	0	0	0	0	0	0	0	0	0	0	0	0	0	0	1	Uric Acid Stone	Yes	UA	MAP
林琴娟	右肾多发结石	1565	20141015	CaOx	2014	10	Fall	Female	46	Middle age (40-60)	1	0	0	0	0	0	0	0	0	0	0	0	0	0	0	0	0	0	0	0	0	0	0	0	0	0	0	0	0	0	0	0	0	Calcium Stone	No	COM	COD
陈健斌	1、双肾多发性结石 2、右侧输尿管上段结石 3、右肾中度积水	1566	20141015	CA	2014	10	Fall	Male	27	Young age (<40)	1	0	1	0	0	0	0	0	0	0	0	0	0	0	0	0	0	0	0	0	0	0	0	0	0	0	0	0	0	0	0	0	0	Infection Stone	Yes	CA	CaP
丁再发	右肾结石 左肾结石 右双J管置入术后	1567	20141015	Uric Acid Stone	2014	10	Fall	Male	52	Middle age (40-60)	1	0	0	0	0	0	0	0	0	0	0	0	0	0	0	0	0	0	0	0	0	0	0	0	0	0	0	0	0	0	0	0	0	Uric Acid Stone	Yes	UA	COM
陈春华	1、右肾结石	1568	20141015	CA	2014	10	Fall	Female	49	Middle age (40-60)	1	0	0	0	0	0	0	0	0	0	0	0	0	0	0	0	0	0	0	0	0	0	0	0	0	0	0	0	0	0	0	0	0	Infection Stone	Yes	CA	COM
骆廷敏	左肾多发性结石 右输尿管下段结石？ 左输尿管下段结石 双肾积液 尿路感染	1569	20141015	Uric Acid Stone	2014	10	Fall	Male	52	Middle age (40-60)	1	1	1	0	0	0	0	0	0	0	0	0	0	0	0	0	0	0	0	0	0	0	0	0	0	0	0	0	0	0	0	0	0	Uric Acid Stone	Yes	UA	COM
梁胜才	双肾结石	1570	20141015	Uric Acid Stone	2014	10	Fall	Male	44	Middle age (40-60)	1	0	0	0	0	0	0	0	0	0	0	0	0	0	0	0	0	0	0	0	0	0	0	0	0	0	0	0	0	0	0	0	0	Uric Acid Stone	No	UA
陈香屏	1、双肾多发性结石 2、2型糖尿病	1571	20141015	CaOx	2014	10	Fall	Female	65	High age (>60)	1	0	0	0	0	0	0	0	0	0	0	0	0	0	0	0	0	0	0	0	0	0	0	1	0	0	0	0	0	0	0	0	0	Calcium Stone	Yes	COM	UA
黎启祥	1、左侧输尿管结石并左肾积液 2、右肾多发结石并积液 3、泌尿系感染 4、前列腺癌根治术后	1572	20141015	CaOx	2014	10	Fall	Male	67	High age (>60)	2	1	1	0	0	0	0	0	0	0	0	0	1	0	0	0	0	0	0	0	0	0	0	0	0	0	0	0	0	0	0	0	0	Calcium Stone	No	COM	COD
巫金城	1、左肾多发性结石并肾盏积液 2、右肾小结石 3、前列腺增生症	1573	20141015	CaOx	2014	10	Fall	Male	79	High age (>60)	1	0	1	0	0	0	0	0	0	0	0	0	0	0	1	0	0	0	0	0	0	0	0	0	0	0	0	0	0	0	0	0	0	Calcium Stone	No	COM	COD
莫奇陇	1、右肾多发结石； 2、右肾积水。	1574	20141015	CaOx	2014	10	Fall	Male	33	Young age (<40)	1	0	1	0	0	0	0	0	0	0	0	0	0	0	0	0	0	0	0	0	0	0	0	0	0	0	0	0	0	0	0	0	0	Calcium Stone	Yes	COD	COM	CA
李春鹏	双侧输尿管结石并双肾积水	1575	20141015	CaOx	2014	10	Fall	Male	31	Young age (<40)	2	0	1	0	0	0	0	0	0	0	0	0	0	0	0	0	0	0	0	0	0	0	0	0	0	0	0	0	0	0	0	0	0	Calcium Stone	No	COM	COD
秦爱华	右输尿管上段结石	1576	20141015	CaOx	2014	10	Fall	Female	56	Middle age (40-60)	2	0	0	0	0	0	0	0	0	0	0	0	0	0	0	0	0	0	0	0	0	0	0	0	0	0	0	0	0	0	0	0	0	Calcium Stone	Yes	COD	COM	CA
曾井红	1.左输尿管上段结石,泌尿系感染	1577	20141015	CaOx	2014	10	Fall	Female	40	Middle age (40-60)	2	1	0	0	0	0	0	0	0	0	0	0	0	0	0	0	0	0	0	0	0	0	0	0	0	0	0	0	0	0	0	0	0	Calcium Stone	Yes	COM	CA	COD
颜雪华	双肾结石	1578	20141015	CaOx	2014	10	Fall	Male	52	Middle age (40-60)	1	0	0	0	0	0	0	0	0	0	0	0	0	0	0	0	0	0	0	0	0	0	0	0	0	0	0	0	0	0	0	0	0	Calcium Stone	No	COM
刘建林	1、右肾铸型结石 2、左肾铸型结石 3、右肾萎缩,泌尿系感染	1579	20141015	CaOx	2014	10	Fall	Male	52	Middle age (40-60)	1	1	0	0	0	0	1	0	0	0	0	0	0	0	0	0	0	0	0	0	0	0	0	0	0	0	0	0	0	0	0	0	1	Calcium Stone	Yes	COM	CA
欧阳栋	肾结石	1580	20141015	MAP	2014	10	Fall	Male	24	Young age (<40)	1	0	0	0	0	0	0	0	0	0	0	0	0	0	0	0	0	0	0	0	0	0	0	0	0	0	0	0	0	0	0	0	0	Infection Stone	Yes	MAP	CA	CaP(CO3)
刘惠珍	1、右肾多发结石 2、左肾结石并积液 3、高血压病,泌尿系感染	1581	20141016	CaOx	2014	10	Fall	Female	60	High age (>60)	1	1	1	0	0	0	0	0	0	0	0	0	0	0	0	0	0	0	0	0	0	0	0	0	1	0	0	0	0	0	0	0	0	Calcium Stone	No	COM	COD
钟燕飞	1、左输尿管上段结石 2、左侧输尿管内支架置入术后,泌尿系感染	1582	20141016	CA	2014	10	Fall	Female	23	Young age (<40)	2	1	0	0	0	0	0	0	0	0	0	0	0	0	0	0	0	0	0	0	0	0	0	0	0	0	0	0	0	0	0	0	0	Infection Stone	Yes	CA	COM	COD
李普丽	1、双肾结石并积水 2、右肾结石切开取石术后 3、甲状腺功能减退,泌尿系感染	1583	20141016	CaOx	2014	10	Fall	Female	44	Middle age (40-60)	1	1	1	0	0	0	0	0	0	0	0	0	0	0	0	0	0	0	0	0	0	1	0	0	0	0	0	0	0	0	0	0	0	Calcium Stone	No	COM
周秋	右肾铸型结石 先天性左肾缺如	1584	20141016	CaOx	2014	10	Fall	Male	39	Young age (<40)	1	0	0	0	0	0	0	1	0	0	0	0	0	0	0	0	0	0	0	0	0	0	0	0	0	0	0	0	0	0	0	0	1	Calcium Stone	No	COM	COD
李秀珍	1、双肾多发结石(左肾铸型结石，左肾积水) 2、双侧多囊肾 3、多囊肝	1585	20141016	Uric Acid Stone	2014	10	Fall	Female	33	Young age (<40)	1	0	1	0	0	0	0	0	0	0	1	0	0	0	0	0	0	0	0	0	0	0	0	0	0	0	0	0	0	0	0	0	1	Uric Acid Stone	No	UA
陈奇丽	1、双肾结石 2、双侧PCNL术后 3、脊髓灰质炎后遗症,泌尿系感染	1586	20141016	CaP	2014	10	Fall	Female	40	Middle age (40-60)	1	1	0	0	0	0	0	0	0	0	0	0	0	0	0	0	0	0	0	0	0	0	0	0	0	0	0	0	0	0	0	0	0	Calcium Stone	Yes	CaP(CO3)	CA	UA
姚梅香	右输尿管中段结石合并右肾积水 左肾鹿角型结石	1587	20141016	CaOx	2014	10	Fall	Female	61	High age (>60)	2	0	1	0	0	0	0	0	0	0	0	0	0	0	0	0	0	0	0	0	0	0	0	0	0	0	0	0	0	0	0	0	1	Calcium Stone	No	COM	COD
李春荣	右输尿管下段结石	1588	20141016	Uric Acid Stone	2014	10	Fall	Male	62	High age (>60)	2	0	0	0	0	0	0	0	0	0	0	0	0	0	0	0	0	0	0	0	0	0	0	0	0	0	0	0	0	0	0	0	0	Uric Acid Stone	No	UA
杨翠民	左肾结石	1589	20141016	Uric Acid Stone	2014	10	Fall	Female	66	High age (>60)	1	0	0	0	0	0	0	0	0	0	0	0	0	0	0	0	0	0	0	0	0	0	0	0	0	0	0	0	0	0	0	0	0	Uric Acid Stone	Yes	UA	CaP
关顺祥	1、双侧输尿管上段结石并双肾积液 2、双肾结石 3、高血压病	1590	20141016	Uric Acid Stone	2014	10	Fall	Male	52	Middle age (40-60)	2	0	1	0	0	0	0	0	0	0	0	0	0	0	0	0	0	0	0	0	0	0	0	0	1	0	0	0	0	0	0	0	0	Uric Acid Stone	Yes	UA	COM
王叔芳	1、左肾结石 2、右肾积液	1591	20141016	CaOx	2014	10	Fall	Female	51	Middle age (40-60)	1	0	1	0	0	0	0	0	0	0	0	0	0	0	0	0	0	0	0	0	0	0	0	0	0	0	0	0	0	0	0	0	0	Calcium Stone	No	COM
刘便霞	1.右肾结石并积水 2.类风湿关节炎 3.缺铁性贫血	1592	20141016	CaOx	2014	10	Fall	Female	70	High age (>60)	1	0	1	0	0	0	0	0	0	0	0	0	0	0	0	0	0	1	0	0	0	0	1	0	0	0	0	0	0	0	0	0	0	Calcium Stone	No	COM
陈树添	1.左输尿管上段结石并积液 2.左肾结石 3.甲亢	1593	20141016	CaOx	2014	10	Fall	Male	54	Middle age (40-60)	2	0	1	0	0	0	0	0	0	0	0	0	0	0	0	0	0	0	0	1	0	0	0	0	0	0	0	0	0	0	0	0	0	Calcium Stone	No	COM	COD
李少明	右肾结石并积液	1594	20141016	CaOx	2014	10	Fall	Male	53	Middle age (40-60)	1	0	1	0	0	0	0	0	0	0	0	0	0	0	0	0	0	0	0	0	0	0	0	0	0	0	0	0	0	0	0	0	0	Calcium Stone	Yes	COD	COM	CA
何善安	1.右输尿管下段结石 2.右肾结石 3.右输尿管膀胱再植术后	1595	20141017	CaOx	2014	10	Fall	Male	55	Middle age (40-60)	2	0	0	0	0	0	0	0	0	0	0	0	0	0	0	0	0	0	0	0	0	0	0	0	0	0	0	0	0	0	0	0	0	Calcium Stone	No	COM	COD
林暹光	右肾鹿角形结石 左肾单发结石	1596	20141017	CaOx	2014	10	Fall	Male	58	Middle age (40-60)	1	0	0	0	0	0	0	0	0	0	0	0	0	0	0	0	0	0	0	0	0	0	0	0	0	0	0	0	0	0	0	0	1	Calcium Stone	No	COM	COD
曾显珍	1、左肾结石 2、右肾萎缩 3、高血压病3级（高危组）	1597	20141017	CaOx	2014	10	Fall	Female	71	High age (>60)	1	0	0	0	0	0	1	0	0	0	0	0	0	0	0	0	0	0	0	0	0	0	0	0	1	0	0	0	0	0	0	0	0	Calcium Stone	No	COM	COD
陈秀英	1、右侧输尿管上段扩张 2、右肾结石并积液,泌尿系感染	1598	20141017	CaOx	2014	10	Fall	Female	45	Middle age (40-60)	1	1	1	0	0	0	0	0	0	0	0	0	0	0	0	0	0	0	0	0	0	0	0	0	0	0	0	0	0	0	0	0	0	Calcium Stone	No	COM	COD
黄连娣	1、左肾结石伴积液 2、左输尿管上段结石并积液 3、双肾囊肿 4、胆总管下段狭窄 5、左肝萎缩并胆管囊状扩张 6、左肝内胆管结石经皮肝穿刺胆道探查取石术后 7、胆囊切除术后 8、2型糖尿病	1599	20141017	CaOx	2014	10	Fall	Female	84	High age (>60)	1	0	1	1	0	0	1	0	0	0	1	0	0	0	0	0	0	0	0	0	0	0	0	1	0	0	0	0	0	0	0	0	0	Calcium Stone	No	COM	COD
陈彦安	左输尿管结石伴肾积水	1600	20141017	CaOx	2014	10	Fall	Male	1	Young age (<40)	2	0	1	0	0	0	0	0	0	0	0	0	0	0	0	0	0	0	0	0	0	0	0	0	0	0	0	0	0	0	0	0	0	Calcium Stone	No	COD	COM
李汉明	左肾多发结石并积水	1601	20141017	CaOx	2014	10	Fall	Male	42	Middle age (40-60)	1	0	1	0	0	0	0	0	0	0	0	0	0	0	0	0	0	0	0	0	0	0	0	0	0	0	0	0	0	0	0	0	0	Calcium Stone	No	COM	COD
毕智刚	1、右肾多发结石； 2、右输尿管上段多发结石； 3、右肾积水 4、高血压病	1602	20141017	CaOx	2014	10	Fall	Male	51	Middle age (40-60)	1	0	1	0	0	0	0	0	0	0	0	0	0	0	0	0	0	0	0	0	0	0	0	0	1	0	0	0	0	0	0	0	0	Calcium Stone	No	COM	COD
钟荣恒	1、左输尿管上段多发结石并左肾积液	1603	20141017	CA	2014	10	Fall	Female	41	Middle age (40-60)	2	0	1	0	0	0	0	0	0	0	0	0	0	0	0	0	0	0	0	0	0	0	0	0	0	0	0	0	0	0	0	0	0	Infection Stone	Yes	CA	COM
蒋长荣	左肾多发结石	1604	20141017	Uric Acid Stone	2014	10	Fall	Male	62	High age (>60)	1	0	0	0	0	0	0	0	0	0	0	0	0	0	0	0	0	0	0	0	0	0	0	0	0	0	0	0	0	0	0	0	0	Uric Acid Stone	No	UA
杨先野	右输尿管上段结石伴积液	1605	20141017	CaP	2014	10	Fall	Male	32	Young age (<40)	2	0	1	0	0	0	0	0	0	0	0	0	0	0	0	0	0	0	0	0	0	0	0	0	0	0	0	0	0	0	0	0	0	Calcium Stone	No	CaHPO4	CaP
凌瑞华	右肾多发性结石和感染，右肾PCNL术后	1606	20141020	CA	2014	10	Fall	Female	44	Middle age (40-60)	1	1	0	0	0	0	0	0	0	0	0	0	0	0	0	0	0	0	0	0	0	0	0	0	0	0	0	0	0	0	0	0	0	Infection Stone	Yes	CA	MAP	CaP
唐艺璇	1、左肾结石并左肾积液 2、尿路感染	1607	20141020	CaOx	2014	10	Fall	Female	10	Young age (<40)	1	1	1	0	0	0	0	0	0	0	0	0	0	0	0	0	0	0	0	0	0	0	0	0	0	0	0	0	0	0	0	0	0	Calcium Stone	No	COM	COD
钟叶娣	右输尿管结石，高血压病，2型糖尿病，右侧膝关节股骨头置换术后	1608	20141020	Uric Acid Stone	2014	10	Fall	Female	76	High age (>60)	2	0	0	0	0	0	0	0	0	0	0	0	0	0	0	0	0	0	0	0	0	0	0	1	1	0	0	0	0	0	0	0	0	Uric Acid Stone	Yes	UA	COM
李少珍	1、左肾多发结石并左肾积液 2、左输尿管结石？ 3、右肾小结石	1609	20141020	CaOx	2014	10	Fall	Female	62	High age (>60)	1	0	1	0	0	0	0	0	0	0	0	0	0	0	0	0	0	0	0	0	0	0	0	0	0	0	0	0	0	0	0	0	0	Calcium Stone	No	COM	COD
黄伍金	1、左侧输尿管上段结石 2、高血压病	1610	20141020	CaOx	2014	10	Fall	Female	51	Middle age (40-60)	2	0	0	0	0	0	0	0	0	0	0	0	0	0	0	0	0	0	0	0	0	0	0	0	1	0	0	0	0	0	0	0	0	Calcium Stone	No	COM	COD
宁建兰	右肾结石	1611	20141020	CA	2014	10	Fall	Female	45	Middle age (40-60)	1	0	0	0	0	0	0	0	0	0	0	0	0	0	0	0	0	0	0	0	0	0	0	0	0	0	0	0	0	0	0	0	0	Infection Stone	Yes	CA	COM
肖桂芬	1、右侧输尿管下段结石 2、左肾结石并积液,泌尿系感染	1612	20141020	CaOx	2014	10	Fall	Female	66	High age (>60)	2	1	1	0	0	0	0	0	0	0	0	0	0	0	0	0	0	0	0	0	0	0	0	0	0	0	0	0	0	0	0	0	0	Calcium Stone	No	COM	COD
邓必中	左侧输尿管结石并扩张，泌尿系感染，左肾结石并积水，双肾多发囊肿，前列腺多发钙化灶	1613	20141021	CA	2014	10	Fall	Male	45	Middle age (40-60)	2	1	1	0	0	0	0	0	0	0	1	0	0	0	0	0	0	0	0	0	0	0	0	0	0	0	0	0	0	0	0	0	0	Infection Stone	Yes	CA	COM	COD
梁水娟	1）左肾盂肾盏多发结石； 2）左肾积液； 3）右肾切除术后。	1614	20141021	CaOx	2014	10	Fall	Female	52	Middle age (40-60)	1	0	1	0	0	0	0	0	0	0	0	0	0	0	0	0	0	0	0	0	0	0	0	0	0	0	0	0	0	0	0	0	0	Calcium Stone	No	COM	COD
谭就娇	右肾铸型结石	1615	20141021	Uric Acid Stone	2014	10	Fall	Female	51	Middle age (40-60)	1	0	0	0	0	0	0	0	0	0	0	0	0	0	0	0	0	0	0	0	0	0	0	0	0	0	0	0	0	0	0	0	1	Uric Acid Stone	Yes	UA	COM
张浩生	1、双肾多发结石 2、双侧输尿管上段结石并双肾积水 3、经尿道双侧输尿管镜碎石取石术后 4、经尿道前列腺电切术后	1616	20141021	CaOx	2014	10	Fall	Male	74	High age (>60)	1	0	1	0	0	0	0	0	0	0	0	0	0	0	0	0	0	0	0	0	0	0	0	0	0	0	0	0	0	0	0	0	0	Calcium Stone	No	COM	COD
黎梅斯	1、右侧输尿管上段结石 2、胸椎侧弯畸形	1617	20141021	CaP	2014	10	Fall	Female	34	Young age (<40)	2	0	0	0	0	0	0	1	0	0	0	0	0	0	0	0	0	0	0	0	0	0	0	0	0	0	0	0	0	0	0	0	0	Calcium Stone	No	CaHPO4	COM	CaP(CO3)
黄菊	右肾多发性结石伴积液 泌尿系感染 慢性胃炎	1618	20141021	CaOx	2014	10	Fall	Female	65	High age (>60)	1	1	1	0	0	0	0	0	0	0	0	0	0	0	0	0	0	0	0	0	0	0	0	0	0	0	0	0	0	0	0	0	0	Calcium Stone	No	COM	COD
吴锡定	1.右肾多发结石 2.右肾扭转 3.右肾下垂	1619	20141021	CaOx	2014	10	Fall	Male	33	Young age (<40)	1	0	0	0	0	0	0	0	0	0	0	0	0	0	0	0	0	0	0	0	0	0	0	0	0	0	0	0	0	0	0	0	0	Calcium Stone	No	COM	COD
陈汉忠	1、双肾多发结石并双肾积液 2、双侧输尿管内支架置入术后 3、2型糖尿病	1620	20141021	Uric Acid Stone	2014	10	Fall	Male	48	Middle age (40-60)	1	0	1	0	0	0	0	0	0	0	0	0	0	0	0	0	0	0	0	0	0	0	0	1	0	0	0	0	0	0	0	0	0	Uric Acid Stone	No	UA
邓会根	1、右输尿管上段结石并积液 2、左肾小结石 3、高血压 4、糖尿病	1621	20141021	CaOx	2014	10	Fall	Male	47	Middle age (40-60)	2	0	1	0	0	0	0	0	0	0	0	0	0	0	0	0	0	0	0	0	0	0	0	1	1	0	0	0	0	0	0	0	0	Calcium Stone	No	COD	COM
朱加旺	左肾多发结石并左肾积水。	1622	20141021	CaOx	2014	10	Fall	Male	45	Middle age (40-60)	1	0	1	0	0	0	0	0	0	0	0	0	0	0	0	0	0	0	0	0	0	0	0	0	0	0	0	0	0	0	0	0	0	Calcium Stone	No	COM	COD
陈国权	1、左肾多发结石伴积水； 2、左输尿管结石； 3、膀胱结石； 4、泌尿系感染； 5、左输尿管镜碎石取石术后。	1623	20141021	CaOx	2014	10	Fall	Male	66	High age (>60)	1	1	1	0	0	0	0	0	0	0	0	0	0	0	0	0	0	0	0	0	0	0	0	0	0	0	0	0	0	0	0	0	0	Calcium Stone	No	COM	COD
罗国华	1、左肾多发结石并部分肾盏液 2、右肾小结石 3、高血压病	1624	20141021	CaOx	2014	10	Fall	Male	48	Middle age (40-60)	1	0	0	0	0	0	0	0	0	0	0	0	0	0	0	0	0	0	0	0	0	0	0	0	1	0	0	0	0	0	0	0	0	Calcium Stone	No	COM	COD
黄杰思	1）右肾结石并右肾积水 2）左肾小结石 3）左侧输尿管结石术后	1625	20141021	CaOx	2014	10	Fall	Male	40	Middle age (40-60)	1	0	1	0	0	0	0	0	0	0	0	0	0	0	0	0	0	0	0	0	0	0	0	0	0	0	0	0	0	0	0	0	0	Calcium Stone	No	COM	COD
陈国华	前列腺增生症，尿道结石,泌尿系感染	1626	20141021	Uric Acid Stone	2014	10	Fall	Male	63	High age (>60)	4	1	0	0	0	0	0	0	0	0	0	0	0	0	1	0	0	0	0	0	0	0	0	0	0	0	0	0	0	0	0	0	0	Uric Acid Stone	No	UA
林裕培	1.右肾结石 2.左侧PCNL术后,泌尿系感染	1627	20141022	CA	2014	10	Fall	Male	62	High age (>60)	1	1	0	0	0	0	0	0	0	0	0	0	0	0	0	0	0	0	0	0	0	0	0	0	0	0	0	0	0	0	0	0	0	Infection Stone	Yes	CA	COM	COD
李普丽	1、双肾结石并积水 2、右肾结石切开取石术后 3、甲状腺功能减退,泌尿系感染	1628	20141022	CaOx	2014	10	Fall	Female	44	Middle age (40-60)	1	1	1	0	0	0	0	0	0	0	0	0	0	0	0	0	0	0	0	0	0	1	0	0	0	0	0	0	0	0	0	0	0	Calcium Stone	No	COM	COD
温仲钦	1、右侧输尿管结石 2、双肾结石 3、慢性肾功能不全 4、右肾周脓肿情况引流术+右肾造瘘术后 5、重度贫血 6、2型糖尿病 7、痛风 8、低蛋白血症 9、复杂性尿路感染 10、尿源性脓毒血症	1629	20141022	Uric Acid Stone	2014	10	Fall	Male	49	Middle age (40-60)	2	1	0	0	1	0	0	0	1	1	0	0	0	0	0	0	0	0	0	0	0	0	1	1	0	0	0	0	0	0	0	1	0	Uric Acid Stone	No	UA
吴少华	左肾结石	1630	20141022	CA	2014	10	Fall	Female	55	Middle age (40-60)	1	0	0	0	0	0	0	0	0	0	0	0	0	0	0	0	0	0	0	0	0	0	0	0	0	0	0	0	0	0	0	0	0	Infection Stone	Yes	CA	COD	COM
翁坤清	1、左肾多发结石 2、2型糖尿病	1631	20141022	CaOx	2014	10	Fall	Male	57	Middle age (40-60)	1	0	0	0	0	0	0	0	0	0	0	0	0	0	0	0	0	0	0	0	0	0	0	1	0	0	0	0	0	0	0	0	0	Calcium Stone	No	COM	COD
张彩容	1、左输尿管下段结石并左肾积液 2、双肾结石 3、左肾囊肿	1632	20141022	CaOx	2014	10	Fall	Female	61	High age (>60)	2	0	1	0	0	0	0	0	0	0	1	0	0	0	0	0	0	0	0	0	0	0	0	0	0	0	0	0	0	0	0	0	0	Calcium Stone	No	COD	COM
梁惠娟	1、左肾结石； 2、右输尿管结石； 3、泌尿系感染.	1633	20141022	CaOx	2014	10	Fall	Female	59	Middle age (40-60)	1	1	0	0	0	0	0	0	0	0	0	0	0	0	0	0	0	0	0	0	0	0	0	0	0	0	0	0	0	0	0	0	0	Calcium Stone	No	COM	COD
黄文伟	前列腺增生症，膀胱结石，高血压病	1634	20141022	CA	2014	10	Fall	Male	68	High age (>60)	3	0	0	0	0	0	0	0	0	0	0	0	0	0	1	0	0	0	0	0	0	0	0	0	1	0	0	0	0	0	0	0	0	Infection Stone	Yes	CA	CaP	COD
梁桂生	1.右肾结石 2.高血压 3.糖尿病,泌尿系感染	1635	20141022	CaOx	2014	10	Fall	Male	62	High age (>60)	1	1	0	0	0	0	0	0	0	0	0	0	0	0	0	0	0	0	0	0	0	0	0	1	1	0	0	0	0	0	0	0	0	Calcium Stone	No	COM	COD
徐秀英	左输尿管上段结石并左肾积水	1636	20141022	CaOx	2014	10	Fall	Female	66	High age (>60)	2	0	1	0	0	0	0	0	0	0	0	0	0	0	0	0	0	0	0	0	0	0	0	0	0	0	0	0	0	0	0	0	0	Calcium Stone	No	COM	COD
肖小坚	1.左肾结石	1637	20141022	CA	2014	10	Fall	Male	51	Middle age (40-60)	1	0	0	0	0	0	0	0	0	0	0	0	0	0	0	0	0	0	0	0	0	0	0	0	0	0	0	0	0	0	0	0	0	Infection Stone	Yes	CA	COM
张碟娥	1、右肾多发性结石； 2、右输尿管上段结石并中度积水；3、左输尿管上段结石并大量积液；4、泌尿系感染； 5、慢性肾功能不全	1638	20141022	Uric Acid Stone	2014	10	Fall	Female	76	High age (>60)	1	1	1	0	1	0	0	0	0	0	0	0	0	0	0	0	0	0	0	0	0	0	0	0	0	0	0	0	0	0	0	0	0	Uric Acid Stone	No	UA
郑文波	1、右输尿管结石 2、右肾结石 3、右输尿管结石体外碎石术后 4、右肾积水	1639	20141022	CaOx	2014	10	Fall	Male	53	Middle age (40-60)	2	0	1	0	0	0	0	0	0	0	0	0	0	0	0	0	0	0	0	0	0	0	0	0	0	0	0	0	0	0	0	0	0	Calcium Stone	No	COM	COD
谭少芳	１.右输尿管结石并积液 ２.双肾结石	1640	20141022	CaOx	2014	10	Fall	Female	35	Young age (<40)	2	0	1	0	0	0	0	0	0	0	0	0	0	0	0	0	0	0	0	0	0	0	0	0	0	0	0	0	0	0	0	0	0	Calcium Stone	No	COM	COD
李欢容	1.左输尿管结石并积液 2.左肾多发结石 3.肾功不全 4.2型糖尿病	1641	20141022	Uric Acid Stone	2014	10	Fall	Female	60	High age (>60)	2	0	1	0	0	0	0	0	0	0	0	0	0	0	0	0	0	0	0	0	0	0	0	1	0	0	0	0	0	0	0	0	0	Uric Acid Stone	Yes	NaU	COM
黎怡煊	1、前列腺增生 2、膀胱结石 3、高血压病	1642	20141023	CaOx	2014	10	Fall	Male	64	High age (>60)	3	0	0	0	0	0	0	0	0	0	0	0	0	0	1	0	0	0	0	0	0	0	0	0	1	0	0	0	0	0	0	0	0	Calcium Stone	No	COM	COD
关莹	1.右输尿管结石 2.左肾多发性小结石	1643	20141023	CA	2014	10	Fall	Female	42	Middle age (40-60)	2	0	0	0	0	0	0	0	0	0	0	0	0	0	0	0	0	0	0	0	0	0	0	0	0	0	0	0	0	0	0	0	0	Infection Stone	Yes	CA	COM	COD
胡幼凤	1、右肾结石并积液 2、左肾小结石	1644	20141023	CaOx	2014	10	Fall	Female	56	Middle age (40-60)	1	0	1	0	0	0	0	0	0	0	0	0	0	0	0	0	0	0	0	0	0	0	0	0	0	0	0	0	0	0	0	0	0	Calcium Stone	No	COM	COD
黄丽娜	1、右肾多发性结石并右肾积液 2、左肾多发性结石 3、高血压病	1645	20141023	Uric Acid Stone	2014	10	Fall	Female	64	High age (>60)	1	0	1	0	0	0	0	0	0	0	0	0	0	0	0	0	0	0	0	0	0	0	0	0	1	0	0	0	0	0	0	0	0	Uric Acid Stone	No	NaU	UA
周爱仙	1、右肾多发结石并积水 2、胆囊结石	1646	20141023	CaOx	2014	10	Fall	Female	52	Middle age (40-60)	1	0	1	0	0	0	0	0	0	0	0	0	0	0	0	0	0	0	0	0	0	0	0	0	0	0	0	0	0	0	0	0	0	Calcium Stone	No	COM	COD
谢美荣	双肾结石 原发性高血压病（3级，极高危)	1647	20141023	CaOx	2014	10	Fall	Female	53	Middle age (40-60)	1	0	0	0	0	0	0	0	0	0	0	0	0	0	0	0	0	0	0	0	0	0	0	0	1	0	0	0	0	0	0	0	0	Calcium Stone	Yes	COM	CA
陈环新	左肾多发性结石	1648	20141023	CaOx	2014	10	Fall	Male	50	Middle age (40-60)	1	0	0	0	0	0	0	0	0	0	0	0	0	0	0	0	0	0	0	0	0	0	0	0	0	0	0	0	0	0	0	0	0	Calcium Stone	No	COM	COD
杨清田	1）右肾结石并积液； 2）高血压病。	1649	20141023	CaOx	2014	10	Fall	Male	64	High age (>60)	1	0	1	0	0	0	0	0	0	0	0	0	0	0	0	0	0	0	0	0	0	0	0	0	1	0	0	0	0	0	0	0	0	Calcium Stone	No	COM	COD
苏瑶花	左肾结石	1650	20141023	CaOx	2014	10	Fall	Female	58	Middle age (40-60)	1	0	0	0	0	0	0	0	0	0	0	0	0	0	0	0	0	0	0	0	0	0	0	0	0	0	0	0	0	0	0	0	0	Calcium Stone	No	COM	COD
卢四妹	1）左侧输尿管上段结石 2）左肾结石 3）慢性胃炎 4）慢性肠炎	1651	20141023	CaOx	2014	10	Fall	Female	61	High age (>60)	2	0	0	0	0	0	0	0	0	0	0	0	0	0	0	0	0	0	0	0	0	0	0	0	0	0	0	0	0	0	0	0	0	Calcium Stone	No	COM	COD
董火炬	1、右侧肾盂输尿管连接部结石 2、右肾积液 3、高血压病	1652	20141023	CA	2014	10	Fall	Male	50	Middle age (40-60)	1	0	1	0	0	0	0	0	0	0	0	0	0	0	0	0	0	0	0	0	0	0	0	0	1	0	0	0	0	0	0	0	0	Infection Stone	Yes	CA	COM	COD
张响云	1、右肾多发结石 2、右肾积水 3、2型糖尿病 4、胆管结石	1653	20141023	Uric Acid Stone	2014	10	Fall	Female	58	Middle age (40-60)	1	0	1	0	0	0	0	0	0	0	0	0	0	0	0	0	0	0	0	0	0	0	0	1	0	0	0	0	0	0	0	0	0	Uric Acid Stone	Yes	UA	MAP
武宇	左输尿管上段结石并左肾积液	1654	20141023	CaOx	2014	10	Fall	Male	53	Middle age (40-60)	2	0	1	0	0	0	0	0	0	0	0	0	0	0	0	0	0	0	0	0	0	0	0	0	0	0	0	0	0	0	0	0	0	Calcium Stone	Yes	COD	COM	CA
林炳作	１.左肾结石	1655	20141023	CaOx	2014	10	Fall	Male	32	Young age (<40)	1	0	0	0	0	0	0	0	0	0	0	0	0	0	0	0	0	0	0	0	0	0	0	0	0	0	0	0	0	0	0	0	0	Calcium Stone	No	COM	COD
林康妹	1）左肾多发结石； 2）左肾积液； 3）子宫切除术后。,泌尿系感染	1656	20141024	CA	2014	10	Fall	Female	51	Middle age (40-60)	1	1	1	0	0	0	0	0	0	0	0	0	0	0	0	0	0	0	0	0	0	0	0	0	0	0	0	0	0	0	0	0	0	Infection Stone	Yes	CA	MAP	CaP
邓嘉宏	右肾多发结石并右肾积水	1657	20141024	CaP	2014	10	Fall	Male	23	Young age (<40)	1	0	1	0	0	0	0	0	0	0	0	0	0	0	0	0	0	0	0	0	0	0	0	0	0	0	0	0	0	0	0	0	0	Calcium Stone	Yes	CaP(CO3)	MAP	CA
吴伟程	1.双肾结石 2.左侧输尿管狭窄	1658	20141024	CaOx	2014	10	Fall	Male	25	Young age (<40)	1	0	0	1	0	0	0	0	0	0	0	0	0	0	0	0	0	0	0	0	0	0	0	0	0	0	0	0	0	0	0	0	0	Calcium Stone	No	COM
袁会亮	双肾结石并积液	1659	20141024	CaOx	2014	10	Fall	Male	59	Middle age (40-60)	1	0	1	0	0	0	0	0	0	0	0	0	0	0	0	0	0	0	0	0	0	0	0	0	0	0	0	0	0	0	0	0	0	Calcium Stone	No	COM
解贵军	1.右输尿管结石 2.双肾多发性结石 3.右肾积液	1660	20141024	CaOx	2014	10	Fall	Male	34	Young age (<40)	2	0	1	0	0	0	0	0	0	0	0	0	0	0	0	0	0	0	0	0	0	0	0	0	0	0	0	0	0	0	0	0	0	Calcium Stone	Yes	COD	CA	COM
杨艺连	1.双肾结石 2.泌尿系感染	1661	20141024	CaOx	2014	10	Fall	Female	45	Middle age (40-60)	1	1	0	0	0	0	0	0	0	0	0	0	0	0	0	0	0	0	0	0	0	0	0	0	0	0	0	0	0	0	0	0	0	Calcium Stone	No	COM
谭义亮	1、双肾多发结石 2、高血压病 3、右侧经皮肾镜碎石取石术后 4、右肾切开取石术后	1662	20141027	Uric Acid Stone	2014	10	Fall	Male	46	Middle age (40-60)	1	0	0	0	0	0	0	0	0	0	0	0	0	0	0	0	0	0	0	0	0	0	0	0	1	0	0	0	0	0	0	0	0	Uric Acid Stone	Yes	UA	COM
张浩生	1、双肾多发结石 2、双侧输尿管上段结石并双肾积水 3、经尿道双侧输尿管镜碎石取石术后 4、经尿道前列腺电切术后	1663	20141027	CaOx	2014	10	Fall	Male	74	High age (>60)	1	0	1	0	0	0	0	0	0	0	0	0	0	0	0	0	0	0	0	0	0	0	0	0	0	0	0	0	0	0	0	0	0	Calcium Stone	No	COM
李德立	左输尿管上段结石伴积液 右肾结石	1664	20141027	CA	2014	10	Fall	Male	39	Young age (<40)	2	0	1	0	0	0	0	0	0	0	0	0	0	0	0	0	0	0	0	0	0	0	0	0	0	0	0	0	0	0	0	0	0	Infection Stone	Yes	CA	COM	COD
袁祖	1.左肾多发性结石并积水。 2.高血压。 3.糖尿病。	1665	20141027	CaOx	2014	10	Fall	Male	61	High age (>60)	1	0	1	0	0	0	0	0	0	0	0	0	0	0	0	0	0	0	0	0	0	0	0	1	1	0	0	0	0	0	0	0	0	Calcium Stone	No	COM	COD
陈月晶	1.双侧输尿管结石并积水。 2.右肾多发结石。 3.高血压病。	1666	20141027	CA	2014	10	Fall	Female	49	Middle age (40-60)	2	0	1	0	0	0	0	0	0	0	0	0	0	0	0	0	0	0	0	0	0	0	0	0	1	0	0	0	0	0	0	0	0	Infection Stone	Yes	CA	COM	COD
吴艳君	右输尿管上段结石	1667	20141027	CaOx	2014	10	Fall	Female	28	Young age (<40)	2	0	0	0	0	0	0	0	0	0	0	0	0	0	0	0	0	0	0	0	0	0	0	0	0	0	0	0	0	0	0	0	0	Calcium Stone	No	COM	COD
何志勇	左肾左输尿管结石	1668	20141027	AU	2014	10	Fall	Male	10	Young age (<40)	1	0	0	0	0	0	0	0	0	0	0	0	0	0	0	0	0	0	0	0	0	0	0	0	0	0	0	0	0	0	0	0	0	Infection Stone	Yes	AU	NaU
李丽珠	左输尿管下段结石	1669	20141028	AU	2014	10	Fall	Female	47	Middle age (40-60)	2	0	0	0	0	0	0	0	0	0	0	0	0	0	0	0	0	0	0	0	0	0	0	0	0	0	0	0	0	0	0	0	0	Infection Stone	Yes	AU	COM
李仁芳	1.左肾多发结石 2.慢性肾功能不全	1670	20141028	CA	2014	10	Fall	Male	55	Middle age (40-60)	1	0	0	0	1	0	0	0	0	0	0	0	0	0	0	0	0	0	0	0	0	0	0	0	0	0	0	0	0	0	0	0	0	Infection Stone	Yes	CA	COM
刘兰子	1.右肾结石 2.右PCNL术后 3.左肾萎缩 4.肾功能减退 5.尿路感染 6.高血压病	1671	20141028	CA	2014	10	Fall	Female	57	Middle age (40-60)	1	1	0	0	1	0	1	0	0	0	0	0	0	0	0	0	0	0	0	0	0	0	0	0	1	0	0	0	0	0	0	0	0	Infection Stone	Yes	CA	CaP	MAP
李伟生	1、左肾多发结石并积液 2、右肾结石 3、功能性独肾 4、高血压病	1672	20141028	CaOx	2014	10	Fall	Male	52	Middle age (40-60)	1	0	1	0	0	0	0	1	0	0	0	0	0	0	0	0	0	0	0	0	0	0	0	0	1	0	0	0	0	0	0	0	0	Calcium Stone	No	COM	COD
尹华锋	左输尿管中段结石 右输尿管中段狭窄 双肾结石 尿路感染	1673	20141028	CaOx	2014	10	Fall	Male	38	Young age (<40)	2	1	0	1	0	0	0	0	0	0	0	0	0	0	0	0	0	0	0	0	0	0	0	0	0	0	0	0	0	0	0	0	0	Calcium Stone	No	COM	COD
黄日兴	1.右侧输尿管上段结石URL、内支架管植入术后； 2.右肾结石； 3.左肾萎缩伴小结石； 4.膀胱多发结石术后； 5.慢性肾功能不全； 6.冠心病（三支病变 PCI术后 心功能1级）； 7.高血压病2级 极高危；	1674	20141028	Uric Acid Stone	2014	10	Fall	Male	57	Middle age (40-60)	2	0	0	0	1	0	1	0	0	0	0	0	0	0	0	0	0	0	0	0	0	0	0	0	1	0	0	0	1	1	0	0	0	Uric Acid Stone	No	UA
马佩英	左肾多发结石 高血压 凝血Ⅻ缺乏	1675	20141028	CA	2014	10	Fall	Female	45	Middle age (40-60)	1	0	0	0	0	0	0	0	0	0	0	0	0	0	0	0	0	0	0	0	0	0	0	0	1	0	0	0	0	0	0	0	0	Infection Stone	Yes	CA	COM
谢八初	1.左肾结石 2.右肾切开取石术后	1676	20141028	CaOx	2014	10	Fall	Male	54	Middle age (40-60)	1	0	0	0	0	0	0	0	0	0	0	0	0	0	0	0	0	0	0	0	0	0	0	0	0	0	0	0	0	0	0	0	0	Calcium Stone	No	COM	COD
张秀珍	1）双肾多发结石 2）右肾萎缩 3）右肾开放取石术后 4）左侧输尿管开放取石并留置内支架术后,泌尿系感染	1677	20141028	Uric Acid Stone	2014	10	Fall	Female	53	Middle age (40-60)	1	1	0	0	0	0	1	0	0	0	0	0	0	0	0	0	0	0	0	0	0	0	0	0	0	0	0	0	0	0	0	0	0	Uric Acid Stone	No	UA
申爱明	右肾结石 原发性高血压病（3级，极高危）	1678	20141028	CaOx	2014	10	Fall	Male	47	Middle age (40-60)	1	0	0	0	0	0	0	0	0	0	0	0	0	0	0	0	0	0	0	0	0	0	0	0	1	0	0	0	0	0	0	0	0	Calcium Stone	No	COM	COD
林惠平	1、左肾结石并积液 2、右肾萎缩 3、慢性肾功能不全 4、双侧输尿管镜取石术后 5、高血压病 6、慢性胃炎	1679	20141028	Uric Acid Stone	2014	10	Fall	Female	67	High age (>60)	1	0	1	0	1	0	1	0	0	0	0	0	0	0	0	0	0	0	0	0	0	0	0	0	1	0	0	0	0	0	0	0	0	Uric Acid Stone	No	UA
李小雅	1.泌尿系感染； 2.慢性肾功能病情； 3.双肾多发结石； 4.双肾萎缩； 5.双肾囊肿；	1680	20141028	CaOx	2014	10	Fall	Female	66	High age (>60)	1	1	0	0	1	0	1	0	0	0	1	0	0	0	0	0	0	0	0	0	0	0	0	0	0	0	0	0	0	0	0	0	0	Calcium Stone	No	COM	COD
吴建新	双肾铸型结石,泌尿系感染	1681	20141028	Uric Acid Stone	2014	10	Fall	Male	40	Middle age (40-60)	1	1	0	0	0	0	0	0	0	0	0	0	0	0	0	0	0	0	0	0	0	0	0	0	0	0	0	0	0	0	0	0	1	Uric Acid Stone	Yes	UA	COM
杜国源	1、左侧输尿管上段狭窄 2、左肾多发性结石并积液 3、右肾多发性结石 4、泌尿系感染 5、2型糖尿病	1682	20141028	CA	2014	10	Fall	Male	52	Middle age (40-60)	1	1	1	1	0	0	0	0	0	0	0	0	0	0	0	0	0	0	0	0	0	0	0	1	0	0	0	0	0	0	0	0	0	Infection Stone	Yes	CA	COM	UA
郭育坚	1、右肾盂结石 2、左肾多发性结石 3、尿路感染	1683	20141028	CaOx	2014	10	Fall	Male	57	Middle age (40-60)	1	1	0	0	0	0	0	0	0	0	0	0	0	0	0	0	0	0	0	0	0	0	0	0	0	0	0	0	0	0	0	0	0	Calcium Stone	No	COM
李毅	右肾结石	1684	20141028	CaOx	2014	10	Fall	Male	50	Middle age (40-60)	1	0	0	0	0	0	0	0	0	0	0	0	0	0	0	0	0	0	0	0	0	0	0	0	0	0	0	0	0	0	0	0	0	Calcium Stone	No	COM	COD
李毅	左肾结石	1685	20141028	CaOx	2014	10	Fall	Male	50	Middle age (40-60)	1	0	0	0	0	0	0	0	0	0	0	0	0	0	0	0	0	0	0	0	0	0	0	0	0	0	0	0	0	0	0	0	0	Calcium Stone	No	COM	COD
顾达仁	1、膀胱结石 2、前列腺增生症 3、高血压病	1686	20141028	CA	2014	10	Fall	Male	63	High age (>60)	3	0	0	0	0	0	0	0	0	0	0	0	0	0	1	0	0	0	0	0	0	0	0	0	1	0	0	0	0	0	0	0	0	Infection Stone	Yes	CA	COD	COM
陈质亮	右肾多发结石并积液 左肾结石	1687	20141028	CaOx	2014	10	Fall	Male	40	Middle age (40-60)	1	0	1	0	0	0	0	0	0	0	0	0	0	0	0	0	0	0	0	0	0	0	0	0	0	0	0	0	0	0	0	0	0	Calcium Stone	No	COM	COD
李作镇	1、右输尿管中段结石； 2、尿路感染； 3、糖尿病。	1688	20141028	CaOx	2014	10	Fall	Male	57	Middle age (40-60)	2	1	0	0	0	0	0	0	0	0	0	0	0	0	0	0	0	0	0	0	0	0	0	1	0	0	0	0	0	0	0	0	0	Calcium Stone	No	COM
林和南	1.左肾结石 2.左肾积液 3.左肾开放取石术后	1689	20141028	MAP	2014	10	Fall	Male	34	Young age (<40)	1	0	1	0	0	0	0	0	0	0	0	0	0	0	0	0	0	0	0	0	0	0	0	0	0	0	0	0	0	0	0	0	0	Infection Stone	Yes	MAP	CA	CaP(CO3)
兰玉体	右肾多发结石并右肾积水 左肾结石 右输尿管结石	1690	20141028	CA	2014	10	Fall	Male	62	High age (>60)	1	0	1	0	0	0	0	0	0	0	0	0	0	0	0	0	0	0	0	0	0	0	0	0	0	0	0	0	0	0	0	0	0	Infection Stone	Yes	CA	CaP	COM
骆细女	左肾铸型结石	1691	20141028	CaOx	2014	10	Fall	Female	63	High age (>60)	1	0	0	0	0	0	0	0	0	0	0	0	0	0	0	0	0	0	0	0	0	0	0	0	0	0	0	0	0	0	0	0	1	Calcium Stone	No	COM	COD
刘清宏	1、左输尿管结石 2、左肾多发结石 3、左肾积水 4、糖尿病	1692	20141028	Uric Acid Stone	2014	10	Fall	Male	49	Middle age (40-60)	2	0	1	0	0	0	0	0	0	0	0	0	0	0	0	0	0	0	0	0	0	0	0	1	0	0	0	0	0	0	0	0	0	Uric Acid Stone	No	UA
谢美容	1、左肾多发结石 2、右肾小结石 3、左肾积液,泌尿系感染	1693	20141028	CaOx	2014	10	Fall	Female	42	Middle age (40-60)	1	1	1	0	0	0	0	0	0	0	0	0	0	0	0	0	0	0	0	0	0	0	0	0	0	0	0	0	0	0	0	0	0	Calcium Stone	No	COM	COD
邱本相	左输尿管梗阻，左侧输尿管结石，泌尿系感染，慢性肾功能不全（代偿期），右肾切除术后，2型糖尿病，高血压病	1694	20141029	Uric Acid Stone	2014	10	Fall	Male	59	Middle age (40-60)	2	1	0	0	1	0	0	0	0	0	0	0	0	0	0	0	0	0	0	0	0	0	0	1	1	0	0	0	0	0	0	0	0	Uric Acid Stone	No	UA
王佩珍	右肾结石 右输尿管中段结石 尿路感染	1695	20141029	CaOx	2014	10	Fall	Female	60	High age (>60)	1	1	0	0	0	0	0	0	0	0	0	0	0	0	0	0	0	0	0	0	0	0	0	0	0	0	0	0	0	0	0	0	0	Calcium Stone	No	COM	COD
李家放	1、右肾多发结石	1696	20141029	Uric Acid Stone	2014	10	Fall	Male	57	Middle age (40-60)	1	0	0	0	0	0	0	0	0	0	0	0	0	0	0	0	0	0	0	0	0	0	0	0	0	0	0	0	0	0	0	0	0	Uric Acid Stone	No	UA
欧海英	1.双肾小结石； 2.右侧输尿管上段结石； 3.右PCNL+右输尿管内支架置入术后	1697	20141029	CaOx	2014	10	Fall	Female	12	Young age (<40)	1	0	0	0	0	0	0	0	0	0	0	0	0	0	0	0	0	0	0	0	0	0	0	0	0	0	0	0	0	0	0	0	0	Calcium Stone	No	COM	COD
钟朝妹	双肾铸型结石 慢性肾功能不全,泌尿系感染	1698	20141029	MAP	2014	10	Fall	Female	46	Middle age (40-60)	1	1	0	0	1	0	0	0	0	0	0	0	0	0	0	0	0	0	0	0	0	0	0	0	0	0	0	0	0	0	0	0	1	Infection Stone	No	MAP	AU
吕瑞君	1、右肾结石伴输尿管结石并感染、急性肾功能不全， 2、左肾萎缩	1699	20141029	CaOx	2014	10	Fall	Female	65	High age (>60)	1	1	0	0	1	0	1	0	0	0	0	0	0	0	0	0	0	0	0	0	0	0	0	0	0	0	0	0	0	0	0	0	0	Calcium Stone	No	COM	COD
赖楚汉	1、左输尿管下段结石 2、左肾多发结石 3、左肾中度积液	1700	20141029	CaOx	2014	10	Fall	Male	62	High age (>60)	2	0	1	0	0	0	0	0	0	0	0	0	0	0	0	0	0	0	0	0	0	0	0	0	0	0	0	0	0	0	0	0	0	Calcium Stone	No	COM	COD
黄沛	1、前列腺增生， 2、膀胱结石， 3、左侧输尿管下端结石可能, 4、高血压病	1701	20141029	Uric Acid Stone	2014	10	Fall	Male	77	High age (>60)	3	0	0	0	0	0	0	0	0	0	0	0	0	0	1	0	0	0	0	0	0	0	0	0	1	0	0	0	0	0	0	0	0	Uric Acid Stone	No	UA
黎永健	右输尿管上段结石并积水	1702	20141029	CaOx	2014	10	Fall	Male	40	Middle age (40-60)	2	0	1	0	0	0	0	0	0	0	0	0	0	0	0	0	0	0	0	0	0	0	0	0	0	0	0	0	0	0	0	0	0	Calcium Stone	No	COM	COD
郑旭东	尿石症	1703	20141029	CaOx	2014	10	Fall	Male	36	Young age (<40)	1	0	0	0	0	0	0	0	0	0	0	0	0	0	0	0	0	0	0	0	0	0	0	0	0	0	0	0	0	0	0	0	0	Calcium Stone	No	COM	COD
叶潭华	1.双肾铸型结石 2.高血压 3.2型糖尿病 4.前列腺电切术后 5.左URL术后 6.脑卒中后遗症	1704	20141031	CA	2014	10	Fall	Male	69	High age (>60)	1	0	0	0	0	0	0	0	0	0	0	0	0	0	0	0	0	0	0	0	0	0	0	1	1	0	0	0	0	0	0	0	1	Infection Stone	Yes	CA	MAP	CaP
陈群英	双肾多发结石合并感染，左肾重度积水 ，双肾开放取石术后	1705	20141031	CA	2014	10	Fall	Female	68	High age (>60)	1	1	1	0	1	0	0	0	0	0	0	0	0	0	0	0	0	0	0	0	0	0	0	0	0	0	0	0	0	0	0	0	0	Infection Stone	Yes	CA	NaU	COM
李望群	右肾结石 右输尿管上段结石 左肾萎缩,泌尿系感染	1706	20141031	Cystine Stone	2014	10	Fall	Male	29	Young age (<40)	1	1	0	0	0	0	1	0	0	0	0	0	0	0	0	0	0	0	0	0	0	0	0	0	0	0	0	0	0	0	0	0	0	Cystine Stone	No	L-CYS
梁志棠	1、右输尿管中段结石 2、右肾多发性结石 3、左肾结石	1707	20141031	CaOx	2014	10	Fall	Male	55	Middle age (40-60)	2	0	0	0	0	0	0	0	0	0	0	0	0	0	0	0	0	0	0	0	0	0	0	0	0	0	0	0	0	0	0	0	0	Calcium Stone	No	COM	COD
吴晞轮	1.左肾结石 2.右肾结石术后 3.尿路感染 4.高血压病 5.脑出血后遗症期	1708	20141031	CA	2014	10	Fall	Female	76	High age (>60)	1	1	0	0	0	0	0	0	0	0	0	0	0	0	0	0	0	0	0	0	0	0	0	0	1	0	0	0	0	0	0	0	0	Infection Stone	Yes	CA	COM
龚义娣	1.右肾结石 2.右肾PCNL术后 3.左肾鹿角形结石 4.尿路感染	1709	20141031	CA	2014	10	Fall	Female	56	Middle age (40-60)	1	1	0	0	0	0	0	0	0	0	0	0	0	0	0	0	0	0	0	0	0	0	0	0	0	0	0	0	0	0	0	0	1	Infection Stone	No	CA	MAP	AU
郭育坚	1、右肾盂结石 2、左肾多发性结石 3、尿路感染	1710	20141031	CaOx	2014	10	Fall	Male	57	Middle age (40-60)	1	1	0	0	0	0	0	0	0	0	0	0	0	0	0	0	0	0	0	0	0	0	0	0	0	0	0	0	0	0	0	0	0	Calcium Stone	No	COM
丁建青	1、双输尿管上段结石并双肾积水 2、双肾小结石 3、右肾血管平滑肌脂肪瘤 4、高血压病	1711	20141031	CaOx	2014	10	Fall	Male	46	Middle age (40-60)	2	0	1	0	0	0	0	0	0	0	0	0	1	0	0	0	0	0	0	0	0	0	0	0	1	0	0	0	0	0	0	0	0	Calcium Stone	No	COM	COD
黄国强	1.右侧输尿管上段结石并右肾积水 2.左侧输尿管下段结石 3.急性肾功能衰竭	1712	20141031	CA	2014	10	Fall	Male	45	Middle age (40-60)	2	0	1	0	1	0	0	0	0	0	0	0	0	0	0	0	0	0	0	0	0	0	0	0	0	0	0	0	0	0	0	0	0	Infection Stone	Yes	CA	COM
钟宝玲	1.双肾铸型结石 2.泌尿系感染 3.慢性肾功能不全 4.2型糖尿病 5.胆囊结石 6.高血压病	1713	20141031	CA	2014	10	Fall	Female	65	High age (>60)	1	1	0	0	1	0	0	0	0	0	0	0	0	0	0	0	0	0	0	0	0	0	0	1	1	0	0	0	0	0	0	0	1	Infection Stone	Yes	CA	CaP(CO3)
李冰芳	左肾多发结石并积水	1714	20141031	CaOx	2014	10	Fall	Male	42	Middle age (40-60)	1	0	1	0	0	0	0	0	0	0	0	0	0	0	0	0	0	0	0	0	0	0	0	0	0	0	0	0	0	0	0	0	0	Calcium Stone	No	COM	COD
康香连	1）左侧输尿管上段结石并左肾积水 2）左肾结石 3）右肾积水	1715	20141031	CaOx	2014	10	Fall	Female	62	High age (>60)	2	0	1	0	0	0	0	0	0	0	0	0	0	0	0	0	0	0	0	0	0	0	0	0	0	0	0	0	0	0	0	0	0	Calcium Stone	No	COM	COD
黄美玲	右肾多发性结石	1716	20141031	CaOx	2014	10	Fall	Female	23	Young age (<40)	1	0	0	0	0	0	0	0	0	0	0	0	0	0	0	0	0	0	0	0	0	0	0	0	0	0	0	0	0	0	0	0	0	Calcium Stone	No	COM	COD
冯镜联	1、双肾铸型结石； 2、尿路感染。	1717	20141031	CaOx	2014	10	Fall	Male	53	Middle age (40-60)	1	1	0	0	0	0	0	0	0	0	0	0	0	0	0	0	0	0	0	0	0	0	0	0	0	0	0	0	0	0	0	0	1	Calcium Stone	Yes	COM	CA	CaP(CO3)
熊伏元	1、左输尿管结石 2、左肾多发结石并左肾积液 3、右肾多发结石并右肾积液	1718	20141031	CaOx	2014	10	Fall	Female	52	Middle age (40-60)	2	0	1	0	0	0	0	0	0	0	0	0	0	0	0	0	0	0	0	0	0	0	0	0	0	0	0	0	0	0	0	0	0	Calcium Stone	No	COM	COD
朱伟坚	1、右侧输尿管上段结石并右肾积水 2、右肾结石	1719	20141031	CaOx	2014	10	Fall	Male	58	Middle age (40-60)	2	0	1	0	0	0	0	0	0	0	0	0	0	0	0	0	0	0	0	0	0	0	0	0	0	0	0	0	0	0	0	0	0	Calcium Stone	Yes	COM	CA
郑子强	左肾多发结石并左肾积液	1720	20141031	CaOx	2014	10	Fall	Male	40	Middle age (40-60)	1	0	1	0	0	0	0	0	0	0	0	0	0	0	0	0	0	0	0	0	0	0	0	0	0	0	0	0	0	0	0	0	0	Calcium Stone	No	COM	COD
张财香	1、左肾多发性结石并不完全性梗阻 2、右肾多发性结石	1721	20141031	CaOx	2014	10	Fall	Female	60	High age (>60)	1	0	0	0	0	0	0	0	0	0	0	0	0	0	0	0	0	0	0	0	0	0	0	0	0	0	0	0	0	0	0	0	0	Calcium Stone	Yes	COM	UA
谢炽坚	1、左肾多发结石并积液	1722	20141031	CA	2014	10	Fall	Male	29	Young age (<40)	1	0	1	0	0	0	0	0	0	0	0	0	0	0	0	0	0	0	0	0	0	0	0	0	0	0	0	0	0	0	0	0	0	Infection Stone	Yes	CA	COD	COM
侯泽中	1.左侧输尿管下段结石 2.膀胱粘膜慢性炎症 3.高血压病	1723	20141031	CaOx	2014	10	Fall	Male	38	Young age (<40)	2	0	0	0	0	0	0	0	0	0	0	0	0	0	0	0	0	0	0	0	0	0	0	0	1	0	0	0	0	0	0	0	0	Calcium Stone	No	COM	COD
郭燕萍	1、左侧输尿管上段结石并左肾积水 2、双肾多发结石,泌尿系感染	1724	20141031	CA	2014	10	Fall	Female	33	Young age (<40)	2	1	1	0	0	0	0	0	0	0	0	0	0	0	0	0	0	0	0	0	0	0	0	0	0	0	0	0	0	0	0	0	0	Infection Stone	No	CA	MAP
邱平洲	1、双肾结石 2、左肾囊肿	1725	20141031	CaOx	2014	10	Fall	Male	55	Middle age (40-60)	1	0	0	0	0	0	0	0	0	0	1	0	0	0	0	0	0	0	0	0	0	0	0	0	0	0	0	0	0	0	0	0	0	Calcium Stone	No	COM	COD
麦惠芳	左肾多发性结石 右肾萎缩 左肾造瘘术后,泌尿系感染	1726	20141031	CA	2014	10	Fall	Female	58	Middle age (40-60)	1	1	0	0	0	0	1	0	0	0	0	0	0	0	0	0	0	0	0	0	0	0	0	0	0	0	0	0	0	0	0	0	0	Infection Stone	Yes	CA	COM
肖松养	1.右肾多发结石并积液 2.左肾萎缩 3.高血压病 4.肾功能不全	1727	20141031	CaOx	2014	10	Fall	Male	53	Middle age (40-60)	1	0	1	0	1	0	1	0	0	0	0	0	0	0	0	0	0	0	0	0	0	0	0	0	1	0	0	0	0	0	0	0	0	Calcium Stone	No	COM
李美珍	1、双肾结石 2、双肾多发囊肿	1728	20141031	CaOx	2014	10	Fall	Female	56	Middle age (40-60)	1	0	0	0	0	0	0	0	0	0	1	0	0	0	0	0	0	0	0	0	0	0	0	0	0	0	0	0	0	0	0	0	0	Calcium Stone	No	COM	COD
文远明	1、双肾结石 2、右肾积水 3、尿路感染 4、左肾ESWL后	1729	20141031	CaOx	2014	10	Fall	Male	46	Middle age (40-60)	1	1	1	0	0	0	0	0	0	0	0	0	0	0	0	0	0	0	0	0	0	0	0	0	0	0	0	0	0	0	0	0	0	Calcium Stone	No	COM	COD
李文庆	1、双肾结石双肾轻度积水 2、左肾盂输尿管交界结石 3、右肾萎缩	1730	20141031	CaOx	2014	10	Fall	Male	26	Young age (<40)	1	0	1	0	0	0	1	0	0	0	0	0	0	0	0	0	0	0	0	0	0	0	0	0	0	0	0	0	0	0	0	0	0	Calcium Stone	No	COM	COD
陈文静	1、右输尿管结石 2、右肾积水	1731	20141031	CaOx	2014	10	Fall	Female	49	Middle age (40-60)	2	0	1	0	0	0	0	0	0	0	0	0	0	0	0	0	0	0	0	0	0	0	0	0	0	0	0	0	0	0	0	0	0	Calcium Stone	No	COM	COD
吴婉娴	1、右输尿管结石 2、右肾多发小结石 3、右肾积液 4、左肾小囊肿	1732	20141031	CA	2014	10	Fall	Female	55	Middle age (40-60)	2	0	1	0	0	0	0	0	0	0	0	0	0	0	0	0	0	0	0	0	0	0	0	0	0	0	0	0	0	0	0	0	0	Infection Stone	Yes	CA	COD	COM
陆杨梅	1、左侧输尿管上段结石并左肾积液； 2、左肾多发性结石； 3、泌尿系感染	1733	20141031	CA	2014	10	Fall	Female	37	Young age (<40)	2	1	1	0	0	0	0	0	0	0	0	0	0	0	0	0	0	0	0	0	0	0	0	0	0	0	0	0	0	0	0	0	0	Infection Stone	Yes	CA	COM
陈沛泉	1、左肾结石并积液	1734	20141031	CaOx	2014	10	Fall	Male	35	Young age (<40)	1	0	1	0	0	0	0	0	0	0	0	0	0	0	0	0	0	0	0	0	0	0	0	0	0	0	0	0	0	0	0	0	0	Calcium Stone	No	COM	COD
吴建新	双肾铸型结石,泌尿系感染	1735	20141103	Uric Acid Stone	2014	11	Fall	Male	40	Middle age (40-60)	1	1	0	0	0	0	0	0	0	0	0	0	0	0	0	0	0	0	0	0	0	0	0	0	0	0	0	0	0	0	0	0	1	Uric Acid Stone	No	UA
张亦宽	1、左肾多发性结石并积液 2、右肾多发性结石 3、原发性肝癌介入术后 4、慢性乙型病毒性肝炎	1736	20141103	CaOx	2014	11	Fall	Male	46	Middle age (40-60)	1	0	1	0	0	0	0	0	0	0	0	0	1	0	0	0	0	0	0	0	0	0	0	0	0	0	0	0	0	0	0	0	0	Calcium Stone	No	COM	COD
黄桂良	1.左输尿管上段结石并积水 2.右肾多发结石 3.左肾囊肿。 ,泌尿系感染	1737	20141103	CaOx	2014	11	Fall	Male	61	High age (>60)	2	1	1	0	0	0	0	0	0	0	1	0	0	0	0	0	0	0	0	0	0	0	0	0	0	0	0	0	0	0	0	0	0	Calcium Stone	No	COM	COD
刘庆明	左肾多发性结石并积液 慢性胃炎	1738	20141103	CaOx	2014	11	Fall	Male	55	Middle age (40-60)	1	0	1	0	0	0	0	0	0	0	0	0	0	0	0	0	0	0	0	0	0	0	0	0	0	0	0	0	0	0	0	0	0	Calcium Stone	No	COM	COD
林炎先	1、右肾多发性结石并积水； 2、右肾囊肿； 3、左肾多发性小结石； 4、高血压病	1739	20141103	CaOx	2014	11	Fall	Male	70	High age (>60)	1	0	1	0	0	0	0	0	0	0	1	0	0	0	0	0	0	0	0	0	0	0	0	0	1	0	0	0	0	0	0	0	0	Calcium Stone	No	COM
蔡德盛	输尿管结石	1740	20141103	CaOx	2014	11	Fall	Male	40	Middle age (40-60)	2	0	0	0	0	0	0	0	0	0	0	0	0	0	0	0	0	0	0	0	0	0	0	0	0	0	0	0	0	0	0	0	0	Calcium Stone	No	COM	COD
孙延顺	1、左输尿管上段结石 2、左肾多发性囊肿 3、左肾多发结石并积液 4、右肾多发结石 5、高血压病 6、陈旧性蛛网膜下腔出血	1741	20141104	CA	2014	11	Fall	Male	64	High age (>60)	2	0	1	0	0	0	0	0	0	0	1	0	0	0	0	0	0	0	0	0	0	0	0	0	1	0	0	0	0	0	0	0	0	Infection Stone	Yes	CA	COM	COD
朱学成	双侧输尿管中段结石并积液 双侧输尿管支架置入术后 前列腺增生症 直肠癌术后 高血压病1级	1742	20141104	CA	2014	11	Fall	Male	60	High age (>60)	2	0	1	0	0	0	0	0	0	0	0	0	1	0	1	0	0	0	0	0	0	0	0	0	1	0	0	0	0	0	0	0	0	Infection Stone	Yes	CA	COD	COM
戴启洪	1、右肾多发结石 2、右输尿管内支架置入术后 3、甲状腺功能亢进 4、心率失常：房颤	1743	20141104	CaOx	2014	11	Fall	Male	46	Middle age (40-60)	1	0	0	0	0	0	0	0	0	0	0	0	0	0	0	0	0	0	0	1	0	0	0	0	0	0	0	0	0	1	0	0	0	Calcium Stone	No	COM	COD
陈楚彬	1.左肾多发结石。 2.右肾多发铸型结石。 3.左肾置管术后改变。	1744	20141104	CA	2014	11	Fall	Male	55	Middle age (40-60)	1	0	0	0	0	0	0	0	0	0	0	0	0	0	0	0	0	0	0	0	0	0	0	0	0	0	0	0	0	0	0	0	1	Infection Stone	Yes	CA	CaP(CO3)	COM
肖伟才	1.泌尿道感染； 2.右肾多发结石行PCNL术后； 3.左肾多发结石并轻度积水； 4.左肾萎缩； 5.双肾切开取石术后；	1745	20141104	CaOx	2014	11	Fall	Male	48	Middle age (40-60)	1	1	1	0	0	0	1	0	0	0	0	0	0	0	0	0	0	0	0	0	0	0	0	0	0	0	0	0	0	0	0	0	0	Calcium Stone	No	COM
刘德坤	1.左输尿管上段结石并左肾重度积水 2.左肾多发结石,泌尿系感染	1746	20141104	CaOx	2014	11	Fall	Male	39	Young age (<40)	2	1	1	0	1	0	0	0	0	0	0	0	0	0	0	0	0	0	0	0	0	0	0	0	0	0	0	0	0	0	0	0	0	Calcium Stone	No	COM
柳惜弟	右肾多发性结石并积液	1747	20141104	CaOx	2014	11	Fall	Female	34	Young age (<40)	1	0	1	0	0	0	0	0	0	0	0	0	0	0	0	0	0	0	0	0	0	0	0	0	0	0	0	0	0	0	0	0	0	Calcium Stone	No	COM	COD
梁碧有	1、双肾多发结石 2、尿路感染 3、高血压病（3级，极高危）	1748	20141104	CaOx	2014	11	Fall	Female	79	High age (>60)	1	1	0	0	0	0	0	0	0	0	0	0	0	0	0	0	0	0	0	0	0	0	0	0	1	0	0	0	0	0	0	0	0	Calcium Stone	No	COM	COD
李立豪	左输尿管上段结石并左肾积水	1749	20141104	CA	2014	11	Fall	Male	30	Young age (<40)	2	0	1	0	0	0	0	0	0	0	0	0	0	0	0	0	0	0	0	0	0	0	0	0	0	0	0	0	0	0	0	0	0	Infection Stone	Yes	CA	COM	COD
胡秀珠	双肾结石	1750	20141104	Uric Acid Stone	2014	11	Fall	Female	54	Middle age (40-60)	1	0	0	0	0	0	0	0	0	0	0	0	0	0	0	0	0	0	0	0	0	0	0	0	0	0	0	0	0	0	0	0	0	Uric Acid Stone	Yes	UA	COM
崔万尊	1、左肾多发结石	1751	20141104	CaOx	2014	11	Fall	Male	57	Middle age (40-60)	1	0	0	0	0	0	0	0	0	0	0	0	0	0	0	0	0	0	0	0	0	0	0	0	0	0	0	0	0	0	0	0	0	Calcium Stone	No	COM
张菊芬	1.左肾盂多发结石并积水 2.右肾多发结石 ,泌尿系感染	1752	20141104	Uric Acid Stone	2014	11	Fall	Female	42	Middle age (40-60)	1	1	1	0	0	0	0	0	0	0	0	0	0	0	0	0	0	0	0	0	0	0	0	0	0	0	0	0	0	0	0	0	0	Uric Acid Stone	No	UA
陈文香	1.左肾结石 2.左侧输尿管上段狭窄	1753	20141104	CaOx	2014	11	Fall	Female	40	Middle age (40-60)	1	0	0	1	0	0	0	0	0	0	0	0	0	0	0	0	0	0	0	0	0	0	0	0	0	0	0	0	0	0	0	0	0	Calcium Stone	No	COM	COD
彭玉明	1、左肾铸型结石并积水 2、右肾结石并萎缩 3、右侧经皮肾镜取石术后	1754	20141104	CaOx	2014	11	Fall	Female	58	Middle age (40-60)	1	0	1	0	0	0	1	0	0	0	0	0	0	0	0	0	0	0	0	0	0	0	0	0	0	0	0	0	0	0	0	0	1	Calcium Stone	No	COM
黄誉建	1.右肾结石伴输尿管上段结石； 2.右肾、右输尿管上段积水； 3.左肾小结石	1755	20141104	CaOx	2014	11	Fall	Male	59	Middle age (40-60)	1	0	1	0	0	0	0	0	0	0	0	0	0	0	0	0	0	0	0	0	0	0	0	0	0	0	0	0	0	0	0	0	0	Calcium Stone	No	COM	COD
林伟文	1、右侧输尿管结石并右肾重度积液 2、右肾多发性结石 3、尿路感染 4、甲状旁腺瘤术后 5、高血压病	1756	20141104	CA	2014	11	Fall	Female	69	High age (>60)	2	1	1	0	1	0	0	0	0	0	0	0	1	0	0	0	0	0	0	0	0	0	0	0	1	0	0	0	0	0	0	0	0	Infection Stone	Yes	CA	MAP	COM
贺连	1、左肾多发性结石并积水； 2、慢性肾功能衰竭； 3、右肾多发性结石术后； 4、中度贫血	1757	20141104	Uric Acid Stone	2014	11	Fall	Female	84	High age (>60)	1	0	1	0	1	0	0	0	0	0	0	0	0	0	0	0	0	0	0	0	0	0	1	0	0	0	0	0	0	0	0	0	0	Uric Acid Stone	No	UA
杨美容	右肾多发结石并积液	1758	20141105	MAP	2014	11	Fall	Female	43	Middle age (40-60)	1	0	1	0	0	0	0	0	0	0	0	0	0	0	0	0	0	0	0	0	0	0	0	0	0	0	0	0	0	0	0	0	0	Infection Stone	Yes	MAP	CA	CaP(CO3)
何素杏	1.右输尿管上段结石并右肾积液； 2.双肾皮质萎缩； 3.左肾多发囊肿； 4.2型糖尿病； 5.高血压病（3级，极高危）； 6.脂肪肝； 7.胆囊炎； 8.高甘油三脂血症。	1759	20141105	CaOx	2014	11	Fall	Female	77	High age (>60)	2	0	1	0	0	0	1	0	0	0	1	0	0	0	0	0	0	0	1	0	0	0	0	1	1	1	0	0	0	0	0	0	0	Calcium Stone	No	COM	COD
陈建华	左输尿管上段结石并左肾积水,泌尿系感染	1760	20141105	CaOx	2014	11	Fall	Female	37	Young age (<40)	2	1	1	0	0	0	0	0	0	0	0	0	0	0	0	0	0	0	0	0	0	0	0	0	0	0	0	0	0	0	0	0	0	Calcium Stone	No	COM	COD
李树生	1.右输尿管上段结石并积液 2.右肾小结石 3.左支气管扩张	1761	20141105	CaOx	2014	11	Fall	Male	57	Middle age (40-60)	2	0	1	0	0	0	0	0	0	0	0	0	0	0	0	0	0	0	0	0	0	0	0	0	0	0	0	0	0	0	0	0	0	Calcium Stone	No	COM	COD
梁华岳	左肾结石并积液	1762	20141105	CaOx	2014	11	Fall	Male	58	Middle age (40-60)	1	0	1	0	0	0	0	0	0	0	0	0	0	0	0	0	0	0	0	0	0	0	0	0	0	0	0	0	0	0	0	0	0	Calcium Stone	No	COM	COD
邵长环	1.右肾结石 2.右输尿管上段结石 3.高血压病	1763	20141105	CaOx	2014	11	Fall	Female	58	Middle age (40-60)	1	0	0	0	0	0	0	0	0	0	0	0	0	0	0	0	0	0	0	0	0	0	0	0	1	0	0	0	0	0	0	0	0	Calcium Stone	No	COM	COD
肖桂申	左输尿管上段结石	1764	20141105	CaOx	2014	11	Fall	Female	51	Middle age (40-60)	2	0	0	0	0	0	0	0	0	0	0	0	0	0	0	0	0	0	0	0	0	0	0	0	0	0	0	0	0	0	0	0	0	Calcium Stone	No	COM	COD
潘新祝	左输尿管下段结石并积水	1765	20141106	CaOx	2014	11	Fall	Female	81	High age (>60)	2	0	1	0	0	0	0	0	0	0	0	0	0	0	0	0	0	0	0	0	0	0	0	0	0	0	0	0	0	0	0	0	0	Calcium Stone	No	COM	COD
陈颖	1、左输尿管中段结石 2、左肾下盏小结石 3、强直性脊椎炎 4、腰2～4椎体内固定术后	1766	20141106	CA	2014	11	Fall	Male	42	Middle age (40-60)	2	0	0	0	0	0	0	0	0	0	0	0	0	0	0	0	0	0	0	0	0	0	0	0	0	0	0	0	0	0	0	0	0	Infection Stone	Yes	CA	COD	MAP
欧阳英伟	1.膀胱结石 2.左输尿管中段小结石 3.慢性肾功能不全（尿毒症期） 4.全膀胱切除、原位膀胱术后,泌尿系感染	1767	20141106	CA	2014	11	Fall	Male	62	High age (>60)	3	1	0	0	1	0	0	0	0	0	0	0	0	0	0	0	0	0	0	0	0	0	0	0	0	0	0	0	0	0	0	0	0	Infection Stone	Yes	CA	MAP	CaP(CO3)
钟昌玉	1）右肾多发结石 2）高血压病 3）左侧输尿管镜碎石术后双“J”管留置,泌尿系感染	1768	20141106	CaOx	2014	11	Fall	Male	74	High age (>60)	1	1	0	0	0	0	0	0	0	0	0	0	0	0	0	0	0	0	0	0	0	0	0	0	1	0	0	0	0	0	0	0	0	Calcium Stone	No	COM	COD
刘小群	1、右输尿管上段结石 2、双肾结石并积液 3、双侧PCNL术后,泌尿系感染	1769	20141106	CA	2014	11	Fall	Female	28	Young age (<40)	2	1	1	0	0	0	0	0	0	0	0	0	0	0	0	0	0	0	0	0	0	0	0	0	0	0	0	0	0	0	0	0	0	Infection Stone	Yes	CA	COM	MAP
蓝伟红	1、左输尿管上段结石 2、右肾小结石	1770	20141106	MAP	2014	11	Fall	Female	40	Middle age (40-60)	2	0	0	0	0	0	0	0	0	0	0	0	0	0	0	0	0	0	0	0	0	0	0	0	0	0	0	0	0	0	0	0	0	Infection Stone	Yes	MAP	CaP(CO3)	CA
邓丘燕	1、左侧输尿管上段结石并左肾积液 2、甲减	1771	20141106	CA	2014	11	Fall	Female	40	Middle age (40-60)	2	0	1	0	0	0	0	0	0	0	0	0	0	0	0	0	0	0	0	0	0	1	0	0	0	0	0	0	0	0	0	0	0	Infection Stone	Yes	CA	COD	COM
丁建青	1、双输尿管上段结石并双肾积水 2、双肾小结石 3、右肾血管平滑肌脂肪瘤 4、高血压病	1772	20141106	CaOx	2014	11	Fall	Male	47	Middle age (40-60)	2	0	1	0	0	0	0	0	0	0	0	0	1	0	0	0	0	0	0	0	0	0	0	0	1	0	0	0	0	0	0	0	0	Calcium Stone	No	COM	COD
张勇钺	1）右肾多发性结石； 2）高血压病。	1773	20141106	CaOx	2014	11	Fall	Male	46	Middle age (40-60)	1	0	0	0	0	0	0	0	0	0	0	0	0	0	0	0	0	0	0	0	0	0	0	0	1	0	0	0	0	0	0	0	0	Calcium Stone	No	COM	COD
陈醒明	左肾铸型结石	1774	20141106	CaOx	2014	11	Fall	Male	42	Middle age (40-60)	1	0	0	0	0	0	0	0	0	0	0	0	0	0	0	0	0	0	0	0	0	0	0	0	0	0	0	0	0	0	0	0	1	Calcium Stone	No	COM	COD
蓝辉周	1、双肾多发性结石 2、双侧PCNL术后 3、高血压症（1级，中度危险组）	1775	20141106	Uric Acid Stone	2014	11	Fall	Male	38	Young age (<40)	1	0	0	0	0	0	0	0	0	0	0	0	0	0	0	0	0	0	0	0	0	0	0	0	1	0	0	0	0	0	0	0	0	Uric Acid Stone	No	UA
刘晓萍	1.左肾结石 2.脊柱畸形	1776	20141106	CaOx	2014	11	Fall	Female	49	Middle age (40-60)	1	0	0	0	0	0	0	1	0	0	0	0	0	0	0	0	0	0	0	0	0	0	0	0	0	0	0	0	0	0	0	0	0	Calcium Stone	No	COM	COD
吴柔珍	右肾盂结石	1777	20141106	CA	2014	11	Fall	Female	52	Middle age (40-60)	1	0	0	0	0	0	0	0	0	0	0	0	0	0	0	0	0	0	0	0	0	0	0	0	0	0	0	0	0	0	0	0	0	Infection Stone	Yes	CA	COM	CaP(CO3)
吴俊新	左肾多发结石并积液 右肾结石	1778	20141106	CaOx	2014	11	Fall	Male	68	High age (>60)	1	0	1	0	0	0	0	0	0	0	0	0	0	0	0	0	0	0	0	0	0	0	0	0	0	0	0	0	0	0	0	0	0	Calcium Stone	Yes	COM	CA
吴燕德	1.左输尿管上段结石并左肾轻度积液。 2.左侧输尿管内支架置入术后 3.轻度脂肪肝 4.胆囊多发结石	1779	20141106	CaOx	2014	11	Fall	Male	43	Middle age (40-60)	2	0	1	0	0	0	0	0	0	0	0	0	0	0	0	0	0	0	1	0	0	0	0	0	0	0	0	0	0	0	0	0	0	Calcium Stone	No	COM	COD
叶日东	左侧输尿管上段结石并左肾积水	1780	20141106	CA	2014	11	Fall	Male	33	Young age (<40)	2	0	1	0	0	0	0	0	0	0	0	0	0	0	0	0	0	0	0	0	0	0	0	0	0	0	0	0	0	0	0	0	0	Infection Stone	Yes	CA	COM	UA
王小青	右肾铸型结石并积液 左肾结石并积液,泌尿系感染	1781	20141106	CaP	2014	11	Fall	Female	48	Middle age (40-60)	1	1	1	0	0	0	0	0	0	0	0	0	0	0	0	0	0	0	0	0	0	0	0	0	0	0	0	0	0	0	0	0	1	Calcium Stone	Yes	CaP(CO3)	MAP	CA
黄位祥	1.双肾结石 2.泌尿系感染	1782	20141106	CaP	2014	11	Fall	Male	64	High age (>60)	1	1	0	0	0	0	0	0	0	0	0	0	0	0	0	0	0	0	0	0	0	0	0	0	0	0	0	0	0	0	0	0	0	Calcium Stone	Yes	CaP	MAP	CA
丁胜军	双肾结石，右侧输尿管置管引流术后多发性肌炎	1783	20141106	CA	2014	11	Fall	Female	37	Young age (<40)	1	0	0	0	0	0	0	0	0	0	0	0	0	0	0	0	0	1	0	0	0	0	0	0	0	0	0	0	0	0	0	0	0	Infection Stone	Yes	CA	MAP	CaP
王丽容	右输尿管上段结石伴积液	1784	20141106	CaOx	2014	11	Fall	Female	60	High age (>60)	2	0	1	0	0	0	0	0	0	0	0	0	0	0	0	0	0	0	0	0	0	0	0	0	0	0	0	0	0	0	0	0	0	Calcium Stone	No	COM	COD
邬耀辉	1、右输尿管中段结石 2、右肾多发性结石 3、左肾多发性结石并积液	1785	20141107	CaOx	2014	11	Fall	Male	53	Middle age (40-60)	2	0	1	0	0	0	0	0	0	0	0	0	0	0	0	0	0	0	0	0	0	0	0	0	0	0	0	0	0	0	0	0	0	Calcium Stone	No	COM	COD
朱转娣	左输尿管结石	1786	20141107	CaOx	2014	11	Fall	Female	57	Middle age (40-60)	2	0	0	0	0	0	0	0	0	0	0	0	0	0	0	0	0	0	0	0	0	0	0	0	0	0	0	0	0	0	0	0	0	Calcium Stone	No	COM	COD
杨爱娣	1、右肾铸型结石并积水 2、3级高血压	1787	20141107	CaOx	2014	11	Fall	Female	63	High age (>60)	1	0	1	0	0	0	0	0	0	0	0	0	0	0	0	0	0	0	0	0	0	0	0	0	1	0	0	0	0	0	0	0	1	Calcium Stone	No	COM	COD
蓝嘉欣	1.左肾铸型结石并积液	1788	20141107	CaOx	2014	11	Fall	Female	25	Young age (<40)	1	0	1	0	0	0	0	0	0	0	0	0	0	0	0	0	0	0	0	0	0	0	0	0	0	0	0	0	0	0	0	0	1	Calcium Stone	No	COM	COD
刘秀娣	1.双肾结石 2.右侧输尿管上段结石 3.右肾造瘘术后 4.肾功能不全	1789	20141107	CA	2014	11	Fall	Female	52	Middle age (40-60)	1	0	0	0	1	0	0	0	0	0	0	0	0	0	0	0	0	0	0	0	0	0	0	0	0	0	0	0	0	0	0	0	0	Infection Stone	Yes	CA	MAP	CaP
文秀萍	1、右输尿管上段多发结石 2、右肾多发结石并积液 3、左肾多发结石 4、左肾实质萎缩 5、高血压病3级 高危组	1790	20141107	CaOx	2014	11	Fall	Female	63	High age (>60)	2	0	1	0	0	0	1	0	0	0	0	0	0	0	0	0	0	0	0	0	0	0	0	0	1	0	0	0	0	0	0	0	0	Calcium Stone	No	COM
黄洪伦	左肾多发结石并左肾积水,泌尿系感染	1791	20141107	CA	2014	11	Fall	Male	46	Middle age (40-60)	1	1	1	0	0	0	0	0	0	0	0	0	0	0	0	0	0	0	0	0	0	0	0	0	0	0	0	0	0	0	0	0	0	Infection Stone	Yes	CA	CaP(CO3)	MAP
叶碧润	双肾结石	1792	20141107	CaOx	2014	11	Fall	Female	42	Middle age (40-60)	1	0	0	0	0	0	0	0	0	0	0	0	0	0	0	0	0	0	0	0	0	0	0	0	0	0	0	0	0	0	0	0	0	Calcium Stone	No	COM	COD
黄友娣	右输尿管上段结石并右肾积液	1793	20141107	CaOx	2014	11	Fall	Female	36	Young age (<40)	2	0	1	0	0	0	0	0	0	0	0	0	0	0	0	0	0	0	0	0	0	0	0	0	0	0	0	0	0	0	0	0	0	Calcium Stone	No	COM	COD
李永祥	1.左肾多发结石	1794	20141107	CaOx	2014	11	Fall	Male	52	Middle age (40-60)	1	0	0	0	0	0	0	0	0	0	0	0	0	0	0	0	0	0	0	0	0	0	0	0	0	0	0	0	0	0	0	0	0	Calcium Stone	No	COM	COD
周大力	左输尿管下段结石	1795	20141110	CaOx	2014	11	Fall	Male	59	Middle age (40-60)	2	0	0	0	0	0	0	0	0	0	0	0	0	0	0	0	0	0	0	0	0	0	0	0	0	0	0	0	0	0	0	0	0	Calcium Stone	No	COM	COD
钟秋	左肾结石伴积水	1796	20141110	CaOx	2014	11	Fall	Male	25	Young age (<40)	1	0	1	0	0	0	0	0	0	0	0	0	0	0	0	0	0	0	0	0	0	0	0	0	0	0	0	0	0	0	0	0	0	Calcium Stone	No	COD	COM
黄亚元	右肾多发结石，双肾PCNL术后，右肾盂切开取石术后，前列腺增生症，甲状腺机能亢进症	1797	20141110	CaOx	2014	11	Fall	Male	53	Middle age (40-60)	1	0	0	0	0	0	0	0	0	0	0	0	0	0	1	0	0	0	0	1	0	0	0	0	0	0	0	0	0	0	0	0	0	Calcium Stone	No	COM	COD
洪杏	左肾结石合并感染，右肾结石PCNL术后	1798	20141110	CA	2014	11	Fall	Female	56	Middle age (40-60)	1	1	0	0	0	0	0	0	0	0	0	0	0	0	0	0	0	0	0	0	0	0	0	0	0	0	0	0	0	0	0	0	0	Infection Stone	Yes	CA	MAP	CaP
欧阳放平	1.双侧输尿管中段结石 2.双侧肾积水 3.糖尿病 4.冠心病	1799	20141110	CA	2014	11	Fall	Male	46	Middle age (40-60)	2	0	1	0	0	0	0	0	0	0	0	0	0	0	0	0	0	0	0	0	0	0	0	1	0	0	0	0	1	1	0	0	0	Infection Stone	Yes	CA	COM	COD
欧东洪	1、左肾输尿管结石并左肾积液 2、右肾萎缩 3、高血压病	1800	20141110	CaOx	2014	11	Fall	Male	62	High age (>60)	1	0	1	0	0	0	1	0	0	0	0	0	0	0	0	0	0	0	0	0	0	0	0	0	1	0	0	0	0	0	0	0	0	Calcium Stone	No	COM	COD
魏华	双肾结石 ,泌尿系感染	1801	20141110	CaOx	2014	11	Fall	Male	64	High age (>60)	1	1	0	0	0	0	0	0	0	0	0	0	0	0	0	0	0	0	0	0	0	0	0	0	0	0	0	0	0	0	0	0	0	Calcium Stone	No	COM	COD
梅汝赞	1.右输尿管上段结石并积液 2.右肾结石 3.糖尿病 4.前列腺增生电切术后	1802	20141110	CaOx	2014	11	Fall	Male	58	Middle age (40-60)	2	0	1	0	0	0	0	0	0	0	0	0	0	0	1	0	0	0	0	0	0	0	0	1	0	0	0	0	0	0	0	0	0	Calcium Stone	No	COM	COD
杨应顺	左肾多发性结石并重度积水	1803	20141110	CaP	2014	11	Fall	Male	65	High age (>60)	1	0	1	0	1	0	0	0	0	0	0	0	0	0	0	0	0	0	0	0	0	0	0	0	0	0	0	0	0	0	0	0	0	Calcium Stone	Yes	CaP	MAP	CA
梁志明	1.右肾结石并积液	1804	20141110	CaOx	2014	11	Fall	Male	57	Middle age (40-60)	1	0	1	0	0	0	0	0	0	0	0	0	0	0	0	0	0	0	0	0	0	0	0	0	0	0	0	0	0	0	0	0	0	Calcium Stone	No	COM	COD
陈楚洪	左肾铸型结石	1805	20141110	CaOx	2014	11	Fall	Male	46	Middle age (40-60)	1	0	0	0	0	0	0	0	0	0	0	0	0	0	0	0	0	0	0	0	0	0	0	0	0	0	0	0	0	0	0	0	1	Calcium Stone	No	COM	COD
廖锐池	左肾多发性结石	1806	20141110	CaOx	2014	11	Fall	Male	66	High age (>60)	1	0	0	0	0	0	0	0	0	0	0	0	0	0	0	0	0	0	0	0	0	0	0	0	0	0	0	0	0	0	0	0	0	Calcium Stone	No	COM	COD
陈国梅	1、左肾结石并左肾积水 2、右肾萎缩？ 3、双侧输尿管切开取石术后 4、糖尿病 5、高血压病	1807	20141110	CaOx	2014	11	Fall	Female	58	Middle age (40-60)	1	0	1	0	0	0	1	0	0	0	0	0	0	0	0	0	0	0	0	0	0	0	0	1	1	0	0	0	0	0	0	0	0	Calcium Stone	No	COM	COD
李元珍	右输尿管上段结石	1808	20141110	CaOx	2014	11	Fall	Female	72	High age (>60)	2	0	0	0	0	0	0	0	0	0	0	0	0	0	0	0	0	0	0	0	0	0	0	0	0	0	0	0	0	0	0	0	0	Calcium Stone	No	COM	COD
毕凤仪	1.右肾结石 2.右输尿管结石？ 3.高血压病	1809	20141110	Uric Acid Stone	2014	11	Fall	Female	56	Middle age (40-60)	1	0	0	0	0	0	0	0	0	0	0	0	0	0	0	0	0	0	0	0	0	0	0	0	1	0	0	0	0	0	0	0	0	Uric Acid Stone	Yes	UA	COM
武瑜	左肾多发结石	1810	20141110	CaOx	2014	11	Fall	Male	33	Young age (<40)	1	0	0	0	0	0	0	0	0	0	0	0	0	0	0	0	0	0	0	0	0	0	0	0	0	0	0	0	0	0	0	0	0	Calcium Stone	No	COM	COD
陈培贤	肾结石	1811	20141111	CA	2014	11	Fall	Male	33	Young age (<40)	1	0	0	0	0	0	0	0	0	0	0	0	0	0	0	0	0	0	0	0	0	0	0	0	0	0	0	0	0	0	0	0	0	Infection Stone	Yes	CA	CaP(CO3)	COM	COD
张慧	左肾结石	1812	20141112	CaOx	2014	11	Fall	Male	46	Middle age (40-60)	1	0	0	0	0	0	0	0	0	0	0	0	0	0	0	0	0	0	0	0	0	0	0	0	0	0	0	0	0	0	0	0	0	Calcium Stone	No	COM	COD
李平衡	1.右肾结石 2.右输尿管结石？ 3.双肾萎缩 4.慢性肾功能不全	1813	20141112	Uric Acid Stone	2014	11	Fall	Male	62	High age (>60)	1	0	0	0	1	0	1	0	0	0	0	0	0	0	0	0	0	0	0	0	0	0	0	0	0	0	0	0	0	0	0	0	0	Uric Acid Stone	No	UA
谭松喜	1.左肾多发结石并积脓 2.尿路感染 3.右侧经皮肾镜取石术后 4.慢性肾功能不全	1814	20141112	Uric Acid Stone	2014	11	Fall	Female	60	High age (>60)	1	1	0	0	1	0	0	0	0	0	0	0	0	0	0	0	0	0	0	0	0	0	0	0	0	0	0	0	0	0	0	0	0	Uric Acid Stone	No	UA
谢洪光	1、右肾铸型结石 2、双肾萎缩 3、梗阻性肾病 肾功能不全（氮质血症期） 4、左PCNL术后 5、右URL术后 6、双侧输尿管内支架管置入术后	1815	20141112	CA	2014	11	Fall	Male	56	Middle age (40-60)	1	0	0	0	1	0	1	0	0	0	0	0	0	0	0	1	0	0	0	0	0	0	0	0	0	0	0	0	0	0	0	0	1	Infection Stone	Yes	CA	CaP(CO3)	COM
周秋	右肾结石 右经皮肾碎石术后 先天性左肾缺如 尿路感染	1816	20141112	CaOx	2014	11	Fall	Male	39	Young age (<40)	1	1	0	0	0	0	0	1	0	0	0	0	0	0	0	0	0	0	0	0	0	0	0	0	0	0	0	0	0	0	0	0	0	Calcium Stone	No	COM	COD
姚梅香	左肾铸型结石	1817	20141112	CA	2014	11	Fall	Female	61	High age (>60)	1	0	0	0	0	0	0	0	0	0	0	0	0	0	0	0	0	0	0	0	0	0	0	0	0	0	0	0	0	0	0	0	1	Infection Stone	Yes	CA	COM
梁群英	1、右输尿管上段结石并右肾积液 2、原发性甲状腺功能亢进症 3、冠心病,泌尿系感染	1818	20141112	CaOx	2014	11	Fall	Female	59	Middle age (40-60)	2	1	1	0	0	0	0	0	0	0	0	0	0	0	0	0	0	0	0	1	0	0	0	0	0	0	0	0	1	1	0	0	0	Calcium Stone	No	COM
黎润林	1、左输尿管上段结石 2、左肾重度积液并左肾功能重度受损 3、右肾多发结石 4、左肾结石	1819	20141112	CaOx	2014	11	Fall	Male	57	Middle age (40-60)	2	0	1	0	1	0	0	0	0	0	0	0	0	0	0	0	0	0	0	0	0	0	0	0	0	0	0	0	0	0	0	0	0	Calcium Stone	No	COM
李鲁光	1、左侧输尿管上段结石 2、左侧隐睾	1820	20141112	CaOx	2014	11	Fall	Male	54	Middle age (40-60)	2	0	0	0	0	0	0	0	0	0	0	0	0	0	0	0	0	0	0	0	0	0	0	0	0	0	0	0	0	0	0	0	0	Calcium Stone	No	COM	COD
黄德贞	1.左肾结石 2.右萎缩并结石 3.尿路感染 4.左肾上腺占位	1821	20141112	Uric Acid Stone	2014	11	Fall	Female	61	High age (>60)	1	1	0	0	0	0	1	0	0	0	0	0	0	0	0	0	0	0	0	0	0	0	0	0	0	0	0	0	0	0	0	0	0	Uric Acid Stone	No	UA
潘国武	1、左侧输尿管上段结石并左肾积水 2、右侧输尿管中段结石并右肾积水 3、双肾小结石 4、高血压病 2级 高危	1822	20141112	CaOx	2014	11	Fall	Male	45	Middle age (40-60)	2	0	1	0	0	0	0	0	0	0	0	0	0	0	0	0	0	0	0	0	0	0	0	0	1	0	0	0	0	0	0	0	0	Calcium Stone	No	COM
钟树芳	1、右肾多发结石 2、左肾萎缩 3、高血压病 3级 极高危组	1823	20141112	CaOx	2014	11	Fall	Male	65	High age (>60)	1	0	0	0	0	0	1	0	0	0	0	0	0	0	0	0	0	0	0	0	0	0	0	0	1	0	0	0	0	0	0	0	0	Calcium Stone	No	COM
朱素贞	1、双肾结石并积水 2、双侧输尿管镜碎石术后,泌尿系感染	1824	20141112	CA	2014	11	Fall	Female	51	Middle age (40-60)	1	1	1	0	0	0	0	0	0	0	0	0	0	0	0	0	0	0	0	0	0	0	0	0	0	0	0	0	0	0	0	0	0	Infection Stone	No	CA
唐玉秀	1.左输尿管结石？ 2.左肾结石 3.双肾囊肿 4.左输尿管置管术后 5.TURP术后 6.尿失禁	1825	20141112	Uric Acid Stone	2014	11	Fall	Male	66	High age (>60)	2	0	0	0	0	0	0	0	0	0	1	0	0	0	0	0	0	0	0	0	0	0	0	0	0	0	0	0	0	0	0	0	0	Uric Acid Stone	No	UA
谢啟生	1.膀胱结石 2.右输尿管结石并右肾积水 3.双肾多发性结石 4.强直性脊柱炎 5.肥厚性心肌病	1826	20141112	CaOx	2014	11	Fall	Male	56	Middle age (40-60)	3	0	1	0	0	0	0	0	0	0	0	0	0	0	0	0	0	0	0	0	0	0	0	0	0	0	0	0	0	1	0	0	0	Calcium Stone	No	COM	COD
周灶培	1、前列腺增生并膀胱结石 2、前列腺癌？ 2、左肾囊肿 3、高血压病（3级 极高危） 4、肺气肿	1827	20141112	CaOx	2014	11	Fall	Male	68	High age (>60)	3	0	0	0	0	0	0	0	0	0	1	0	1	0	1	0	0	0	0	0	0	0	0	0	1	0	0	0	0	0	0	0	0	Calcium Stone	No	COD	COM
林宝填	右肾多发结石并积液	1828	20141112	CaOx	2014	11	Fall	Male	41	Middle age (40-60)	1	0	1	0	0	0	0	0	0	0	0	0	0	0	0	0	0	0	0	0	0	0	0	0	0	0	0	0	0	0	0	0	0	Calcium Stone	No	COM
梁树强	1.右肾结石 2.高血压病I级 高危	1829	20141112	CaOx	2014	11	Fall	Male	71	High age (>60)	1	0	0	0	0	0	0	0	0	0	0	0	0	0	0	0	0	0	0	0	0	0	0	0	1	0	0	0	0	0	0	0	0	Calcium Stone	No	COM	COD
蒋俊群	1.右输尿管上段结石 2.右肾结石并右肾重度积液 3.左肾结石并左肾轻度积液 ,泌尿系感染	1830	20141112	CA	2014	11	Fall	Female	36	Young age (<40)	2	1	1	0	1	0	0	0	0	0	0	0	0	0	0	0	0	0	0	0	0	0	0	0	0	0	0	0	0	0	0	0	0	Infection Stone	Yes	CA	COD	COM
黄少明	1、移植肾输尿管上段结石 2、高血压病	1831	20141112	Uric Acid Stone	2014	11	Fall	Male	50	Middle age (40-60)	1	0	0	0	0	0	0	0	0	0	0	1	0	0	0	0	0	0	0	0	0	0	0	0	1	0	0	0	0	0	0	0	0	Uric Acid Stone	Yes	UA	COM
罗朝萍	右肾结石伴右肾积水	1832	20141112	CaOx	2014	11	Fall	Female	34	Young age (<40)	1	0	1	0	0	0	0	0	0	0	0	0	0	0	0	0	0	0	0	0	0	0	0	0	0	0	0	0	0	0	0	0	0	Calcium Stone	No	COD	COM
罗朝萍	左肾、左输尿管上段结石伴左肾积水	1833	20141112	CaOx	2014	11	Fall	Female	34	Young age (<40)	1	0	1	0	0	0	0	0	0	0	0	0	0	0	0	0	0	0	0	0	0	0	0	0	0	0	0	0	0	0	0	0	0	Calcium Stone	Yes	COD	COM	CA
王国辉	1.左输尿管中段结石并左肾轻度积水2.心脏冠脉内支架置入术后 3.糖尿病,泌尿系感染	1834	20141112	CaOx	2014	11	Fall	Male	46	Middle age (40-60)	2	1	1	0	0	0	0	0	0	0	0	0	0	0	0	0	0	0	0	0	0	0	0	1	0	0	0	0	1	1	0	0	0	Calcium Stone	Yes	COM	COD	CA
苏永梅	双肾多发结石并积液	1835	20141112	CaOx	2014	11	Fall	Female	44	Middle age (40-60)	1	0	1	0	0	0	0	0	0	0	0	0	0	0	0	0	0	0	0	0	0	0	0	0	0	0	0	0	0	0	0	0	0	Calcium Stone	No	COD	COM
田汉营	双肾结石伴左侧输尿管结石、积液	1836	20141112	MAP	2014	11	Fall	Male	64	High age (>60)	1	0	1	0	0	0	0	0	0	0	0	0	0	0	0	0	0	0	0	0	0	0	0	0	0	0	0	0	0	0	0	0	0	Infection Stone	Yes	MAP	CA	CaP(CO3)
杨松林	1）右侧输尿管内支架管停留； 2）右肾右侧输尿管上段结石； 3）右侧输尿管膀胱瓣吻合口狭窄电切开术后； 4）左肾结石； 5）右输尿管膀胱瓣吻合术后； 6）胸腺肿瘤切除术后。	1837	20141114	CA	2014	11	Fall	Male	46	Middle age (40-60)	1	0	0	1	0	0	0	0	0	0	0	0	1	0	0	0	0	0	0	0	0	0	0	0	0	0	0	0	0	0	0	0	0	Infection Stone	Yes	CA	MAP	CaP
张康娣	右肾结石	1838	20141114	CA	2014	11	Fall	Female	48	Middle age (40-60)	1	0	0	0	0	0	0	0	0	0	0	0	0	0	0	0	0	0	0	0	0	0	0	0	0	0	0	0	0	0	0	0	0	Infection Stone	Yes	CA	COM	COD
李润才	右输尿管上段结石 右肾结石	1839	20141114	CaOx	2014	11	Fall	Male	35	Young age (<40)	2	0	0	0	0	0	0	0	0	0	0	0	0	0	0	0	0	0	0	0	0	0	0	0	0	0	0	0	0	0	0	0	0	Calcium Stone	Yes	COD	COM	CA
朱婵贞	1.左输尿管上段结石 2、左肾结石并积液 3、糖尿病,泌尿系感染	1840	20141114	CaP	2014	11	Fall	Female	69	High age (>60)	2	1	1	0	0	0	0	0	0	0	0	0	0	0	0	0	0	0	0	0	0	0	0	1	0	0	0	0	0	0	0	0	0	Calcium Stone	Yes	CaP(CO3)	CA	AU
梁敦盛	右肾多发性结石	1841	20141114	Uric Acid Stone	2014	11	Fall	Male	40	Middle age (40-60)	1	0	0	0	0	0	0	0	0	0	0	0	0	0	0	0	0	0	0	0	0	0	0	0	0	0	0	0	0	0	0	0	0	Uric Acid Stone	Yes	UA	COM
邹彩红	1.双肾多发结石并双肾积液 2.尿路感染 3.慢性肾功能不全（失代偿期） 4.轻度贫血	1842	20141114	CA	2014	11	Fall	Female	35	Young age (<40)	1	1	1	0	1	0	0	0	0	0	0	0	0	0	0	0	0	0	0	0	0	0	1	0	0	0	0	0	0	0	0	0	0	Infection Stone	Yes	CA	CaP(CO3)
欧九根	左肾多发性结石并积液 左UPJ结石 右肾结石 泌尿系感染 慢性胃炎	1843	20141114	CA	2014	11	Fall	Male	59	Middle age (40-60)	1	1	1	0	0	0	0	0	0	0	0	0	0	0	0	0	0	0	0	0	0	0	0	0	0	0	0	0	0	0	0	0	0	Infection Stone	Yes	CA	COM
钟田华	1.左肾铸型结石 2.右肾输尿管上段结石 3.慢性肾炎综合征 慢性肾衰竭 4.双肾造瘘术后 5.高血压病 3级 极高危 6.冠心病 PCI术后 心功能II级 6.肝多发囊肿 7.前列腺增生症 8.痛风	1844	20141114	CA	2014	11	Fall	Male	61	High age (>60)	1	1	0	0	1	1	0	0	1	1	0	0	0	0	1	0	0	0	0	0	0	0	0	0	1	0	0	0	1	1	0	0	1	Infection Stone	Yes	CA	COM	CaP(CO3)
刘辉	1.右肾多发结石并肾盂肾盏积液。 2.右肾周炎症。	1845	20141114	CaOx	2014	11	Fall	Female	69	High age (>60)	1	0	1	0	0	0	0	0	0	0	0	0	0	0	0	0	0	0	0	0	0	0	0	0	0	0	0	0	0	0	0	0	0	Calcium Stone	No	COM	COD
罗冬少	1）左侧输尿管上段结石并左肾积水 2）左肾多发结石	1846	20141114	CaOx	2014	11	Fall	Female	52	Middle age (40-60)	2	0	1	0	0	0	0	0	0	0	0	0	0	0	0	0	0	0	0	0	0	0	0	0	0	0	0	0	0	0	0	0	0	Calcium Stone	Yes	COM	CA	CaP
李启新	1、右肾结石	1847	20141114	CA	2014	11	Fall	Male	43	Middle age (40-60)	1	0	0	0	0	0	0	0	0	0	0	0	0	0	0	0	0	0	0	0	0	0	0	0	0	0	0	0	0	0	0	0	0	Infection Stone	Yes	CA	COD	COM
巫远光	1）右肾铸型结石 2）左肾重度积水 3）左侧输尿管开放取石术后 ,泌尿系感染	1848	20141114	CaP	2014	11	Fall	Male	40	Middle age (40-60)	1	1	1	0	1	0	0	0	0	0	0	0	0	0	0	0	0	0	0	0	0	0	0	0	0	0	0	0	0	0	0	0	1	Calcium Stone	Yes	CaP(CO3)	CA	COM
曾秀桃	1、左肾多发结石并积液 2、尿路感染 3、左PCNL术后	1849	20141114	Uric Acid Stone	2014	11	Fall	Female	59	Middle age (40-60)	1	1	1	0	0	0	0	0	0	0	0	0	0	0	0	0	0	0	0	0	0	0	0	0	0	0	0	0	0	0	0	0	0	Uric Acid Stone	Yes	UA	COM
郭桂珍	右侧输尿管上段结石并右肾重度积水	1850	20141114	CA	2014	11	Fall	Female	59	Middle age (40-60)	2	0	1	0	1	0	0	0	0	0	0	0	0	0	0	0	0	0	0	0	0	0	0	0	0	0	0	0	0	0	0	0	0	Infection Stone	Yes	CA	COM	MAP
何伟	1）左侧输尿管上段结石； 2）左肾积液。	1851	20141114	CA	2014	11	Fall	Male	31	Young age (<40)	2	0	1	0	0	0	0	0	0	0	0	0	0	0	0	0	0	0	0	0	0	0	0	0	0	0	0	0	0	0	0	0	0	Infection Stone	Yes	CA	COM
苏柳开	1、左肾铸型结石并积水 2、尿路感染 3、甲状腺瘤	1852	20141114	CaP	2014	11	Fall	Female	62	High age (>60)	1	1	1	0	0	0	0	0	0	0	0	0	1	0	0	0	0	0	0	0	0	0	0	0	0	0	0	0	0	0	0	0	1	Calcium Stone	Yes	CaP(CO3)	MAP	CA
廖平菊	1、右输尿管上段结石 2、右肾结石 3、2型糖尿病	1853	20141114	CaOx	2014	11	Fall	Female	46	Middle age (40-60)	2	0	0	0	0	0	0	0	0	0	0	0	0	0	0	0	0	0	0	0	0	0	0	1	0	0	0	0	0	0	0	0	0	Calcium Stone	Yes	COD	CA	COM
王连光	1、前列腺增生 2、膀胱结石,泌尿系感染	1854	20141114	Uric Acid Stone	2014	11	Fall	Male	86	High age (>60)	3	1	0	0	0	0	0	0	0	0	0	0	0	0	1	0	0	0	0	0	0	0	0	0	0	0	0	0	0	0	0	0	0	Uric Acid Stone	No	UA
董振坤	1、右输尿管上段结石 2、双肾结石 3、高血压病	1855	20141114	CaOx	2014	11	Fall	Male	36	Young age (<40)	2	0	0	0	0	0	0	0	0	0	0	0	0	0	0	0	0	0	0	0	0	0	0	0	1	0	0	0	0	0	0	0	0	Calcium Stone	No	COM	COD
贺仕伟	右输尿管上段结石 左肾多发性结石	1856	20141114	CaOx	2014	11	Fall	Male	49	Middle age (40-60)	2	0	0	0	0	0	0	0	0	0	0	0	0	0	0	0	0	0	0	0	0	0	0	0	0	0	0	0	0	0	0	0	0	Calcium Stone	No	COM	COD
李木高	左肾铸型结石伴积液	1857	20141114	CaOx	2014	11	Fall	Male	36	Young age (<40)	1	0	1	0	0	0	0	0	0	0	0	0	0	0	0	0	0	0	0	0	0	0	0	0	0	0	0	0	0	0	0	0	1	Calcium Stone	No	COM	COD
李育芳	1、右肾多发结石 2、左肾小结石	1858	20141114	CaOx	2014	11	Fall	Male	26	Young age (<40)	1	0	0	0	0	0	0	0	0	0	0	0	0	0	0	0	0	0	0	0	0	0	0	0	0	0	0	0	0	0	0	0	0	Calcium Stone	Yes	COD	COM	CA
胡汝荼	1、右输尿管上段结石 2、右肾中下盏结石并积液	1859	20141114	CaOx	2014	11	Fall	Female	60	High age (>60)	2	0	1	0	0	0	0	0	0	0	0	0	0	0	0	0	0	0	0	0	0	0	0	0	0	0	0	0	0	0	0	0	0	Calcium Stone	No	COM	COD
曹俊仪	1、右肾多发结石并积液 2、左肾结石 3、尿路感染 4、前列腺增生症	1860	20141114	Uric Acid Stone	2014	11	Fall	Male	58	Middle age (40-60)	1	1	1	0	0	0	0	0	0	0	0	0	0	0	1	0	0	0	0	0	0	0	0	0	0	0	0	0	0	0	0	0	0	Uric Acid Stone	No	UA
阮秀兴	1、右侧输尿管下段结石并右肾大量积水； 2、左肾囊肿； 3、多发性脑梗塞； 4、高血压病	1861	20141114	CaOx	2014	11	Fall	Female	54	Middle age (40-60)	2	0	1	0	0	0	0	0	0	0	1	0	0	0	0	0	0	0	0	0	0	0	0	0	1	0	0	1	0	0	0	0	0	Calcium Stone	No	COM	COD
陈卓昕	双肾结石	1862	20141114	CaOx	2014	11	Fall	Male	39	Young age (<40)	1	0	0	0	0	0	0	0	0	0	0	0	0	0	0	0	0	0	0	0	0	0	0	0	0	0	0	0	0	0	0	0	0	Calcium Stone	No	COM	COD
石寅	右肾结石并积液	1863	20141114	CA	2014	11	Fall	Female	23	Young age (<40)	1	0	1	0	0	0	0	0	0	0	0	0	0	0	0	0	0	0	0	0	0	0	0	0	0	0	0	0	0	0	0	0	0	Infection Stone	Yes	CA	COD	COM
王晓银	1、右肾中上盏铸型结石	1864	20141114	MAP	2014	11	Fall	Female	25	Young age (<40)	1	0	0	0	0	0	0	0	0	0	0	0	0	0	0	0	0	0	0	0	0	0	0	0	0	0	0	0	0	0	0	0	1	Infection Stone	Yes	MAP	CA	CaP(CO3)
谢美珍	1、右肾结石并积液 2、左肾小结石	1865	20141114	CaOx	2014	11	Fall	Female	49	Middle age (40-60)	1	0	1	0	0	0	0	0	0	0	0	0	0	0	0	0	0	0	0	0	0	0	0	0	0	0	0	0	0	0	0	0	0	Calcium Stone	No	COM	COD
黄伟雄	左肾铸型结石	1866	20141114	Uric Acid Stone	2014	11	Fall	Male	41	Middle age (40-60)	1	0	0	0	0	0	0	0	0	0	0	0	0	0	0	0	0	0	0	0	0	0	0	0	0	0	0	0	0	0	0	0	1	Uric Acid Stone	No	UA
胡新良	左肾多发性结石	1867	20141114	CaOx	2014	11	Fall	Male	46	Middle age (40-60)	1	0	0	0	0	0	0	0	0	0	0	0	0	0	0	0	0	0	0	0	0	0	0	0	0	0	0	0	0	0	0	0	0	Calcium Stone	No	COM	COD
陈胜炎	1、右输尿管上段结石并右肾积液 2、双肾囊肿 3、高血压病	1868	20141114	CaOx	2014	11	Fall	Male	62	High age (>60)	2	0	1	0	0	0	0	0	0	0	1	0	0	0	0	0	0	0	0	0	0	0	0	0	1	0	0	0	0	0	0	0	0	Calcium Stone	No	COM	COD
孔德扬	1.双肾结石 2.2型糖尿病 3.冠心病 PCI术后	1869	20141114	CaOx	2014	11	Fall	Male	50	Middle age (40-60)	1	0	0	0	0	0	0	0	0	0	0	0	0	0	0	0	0	0	0	0	0	0	0	1	0	0	0	0	1	1	0	0	0	Calcium Stone	No	COM	COD
邓方向	１.左输尿管上段结石并积液 ２.左肾多发小结石 3.左URS置管术后 4.右肾癌根治术后 ５.高血压病	1870	20141114	CaOx	2014	11	Fall	Male	53	Middle age (40-60)	2	0	1	0	0	0	0	0	0	0	0	0	1	0	0	0	0	0	0	0	0	0	0	0	1	0	0	0	0	0	0	0	0	Calcium Stone	No	COM
戴海龙	右输尿管中段结石伴积水，泌尿系感染	1871	20141114	Uric Acid Stone	2014	11	Fall	Male	26	Young age (<40)	2	1	1	0	0	0	0	0	0	0	0	0	0	0	0	0	0	0	0	0	0	0	0	0	0	0	0	0	0	0	0	0	0	Uric Acid Stone	Yes	UA	COM
叫小敏	1、右肾多发结石 2、左肾多发结石 3、右肾积液	1872	20141117	MAP	2014	11	Fall	Male	32	Young age (<40)	1	0	1	0	0	0	0	0	0	0	0	0	0	0	0	0	0	0	0	0	0	0	0	0	0	0	0	0	0	0	0	0	0	Infection Stone	Yes	MAP	CaP(CO3)
陈筱英	左肾多发结石并积水,泌尿系感染	1873	20141117	CaOx	2014	11	Fall	Female	62	High age (>60)	1	1	1	0	0	0	0	0	0	0	0	0	0	0	0	0	0	0	0	0	0	0	0	0	0	0	0	0	0	0	0	0	0	Calcium Stone	No	COM	COD
曹允辉	左肾多发性结石	1874	20141117	CaOx	2014	11	Fall	Male	68	High age (>60)	1	0	0	0	0	0	0	0	0	0	0	0	0	0	0	0	0	0	0	0	0	0	0	0	0	0	0	0	0	0	0	0	0	Calcium Stone	No	COM
陈雪娣	1.左肾多发结石 2.右PCNL术后 ,泌尿系感染	1875	20141118	CaOx	2014	11	Fall	Female	57	Middle age (40-60)	1	1	0	0	0	0	0	0	0	0	0	0	0	0	0	0	0	0	0	0	0	0	0	0	0	0	0	0	0	0	0	0	0	Calcium Stone	No	COM	COD
李贵成	1、右肾铸型结石 2、泌尿系感染	1876	20141118	Uric Acid Stone	2014	11	Fall	Male	53	Middle age (40-60)	1	1	0	0	0	0	0	0	0	0	0	0	0	0	0	0	0	0	0	0	0	0	0	0	0	0	0	0	0	0	0	0	1	Uric Acid Stone	Yes	UA	COM
胡辉腾	1）双肾结石； 2）高血压病	1877	20141118	CaOx	2014	11	Fall	Male	57	Middle age (40-60)	1	0	0	0	0	0	0	0	0	0	0	0	0	0	0	0	0	0	0	0	0	0	0	0	1	0	0	0	0	0	0	0	0	Calcium Stone	No	COM	COD
邓锦娥	1.右侧输尿管下段结石 2.高血压 3.帕金森病	1878	20141118	CaOx	2014	11	Fall	Female	64	High age (>60)	2	0	0	0	0	0	0	0	0	0	0	0	0	0	0	0	0	0	0	0	0	0	0	0	1	0	0	0	0	0	0	0	0	Calcium Stone	Yes	COM	CA
李桂友	1、双肾多发结石并双肾积液 2、右侧输尿管上段结石 3、泌尿系感染	1879	20141118	CaP	2014	11	Fall	Female	60	High age (>60)	1	1	1	0	0	0	0	0	0	0	0	0	0	0	0	0	0	0	0	0	0	0	0	0	0	0	0	0	0	0	0	0	0	Calcium Stone	Yes	CaP(CO3)	MAP
罗加章	1、双侧输尿管上段结石并双肾积液 2、双肾结石	1880	20141118	CaOx	2014	11	Fall	Male	65	High age (>60)	2	0	1	0	0	0	0	0	0	0	0	0	0	0	0	0	0	0	0	0	0	0	0	0	0	0	0	0	0	0	0	0	0	Calcium Stone	No	COM	COD
朱桂容	1、左肾多发性结石并积液 2、右肾小结石	1881	20141118	Uric Acid Stone	2014	11	Fall	Female	56	Middle age (40-60)	1	0	1	0	0	0	0	0	0	0	0	0	0	0	0	0	0	0	0	0	0	0	0	0	0	0	0	0	0	0	0	0	0	Uric Acid Stone	No	UA
张见欢	右肾结石并积水	1882	20141118	CaOx	2014	11	Fall	Female	57	Middle age (40-60)	1	0	1	0	0	0	0	0	0	0	0	0	0	0	0	0	0	0	0	0	0	0	0	0	0	0	0	0	0	0	0	0	0	Calcium Stone	Yes	COM	UA
刘美玉	左肾盂结石,泌尿系感染	1883	20141118	CaOx	2014	11	Fall	Male	40	Middle age (40-60)	1	1	0	0	0	0	0	0	0	0	0	0	0	0	0	0	0	0	0	0	0	0	0	0	0	0	0	0	0	0	0	0	0	Calcium Stone	No	COM	COD
李焯荣	左肾铸型结石并积液	1884	20141118	Uric Acid Stone	2014	11	Fall	Male	50	Middle age (40-60)	1	0	1	0	0	0	0	0	0	0	0	0	0	0	0	0	0	0	0	0	0	0	0	0	0	0	0	0	0	0	0	0	1	Uric Acid Stone	No	UA
李伦旺	左输肾多发性结石并重度积水	1885	20141118	CaOx	2014	11	Fall	Male	52	Middle age (40-60)	1	0	1	0	1	0	0	0	0	0	0	0	0	0	0	0	0	0	0	0	0	0	0	0	0	0	0	0	0	0	0	0	0	Calcium Stone	No	COM	COD
黄高宏	右肾结石	1886	20141118	CaOx	2014	11	Fall	Male	42	Middle age (40-60)	1	0	0	0	0	0	0	0	0	0	0	0	0	0	0	0	0	0	0	0	0	0	0	0	0	0	0	0	0	0	0	0	0	Calcium Stone	No	COM	COD
陈志霞	1、右肾多发结石并右肾积液 2、右输尿管上段结石 3、泌尿系感染	1887	20141118	CaOx	2014	11	Fall	Female	51	Middle age (40-60)	1	1	1	0	0	0	0	0	0	0	0	0	0	0	0	0	0	0	0	0	0	0	0	0	0	0	0	0	0	0	0	0	0	Calcium Stone	No	COM
张国良	左肾结石	1888	20141118	CaOx	2014	11	Fall	Male	50	Middle age (40-60)	1	0	0	0	0	0	0	0	0	0	0	0	0	0	0	0	0	0	0	0	0	0	0	0	0	0	0	0	0	0	0	0	0	Calcium Stone	No	COM	COD
陈永彬	右肾结石并积液	1889	20141118	CaOx	2014	11	Fall	Male	13	Young age (<40)	1	0	1	0	0	0	0	0	0	0	0	0	0	0	0	0	0	0	0	0	0	0	0	0	0	0	0	0	0	0	0	0	0	Calcium Stone	No	COM	COD
何永红	１.右输尿管上段结石并积液 ２.右肾结石。	1890	20141118	CaOx	2014	11	Fall	Male	45	Middle age (40-60)	2	0	1	0	0	0	0	0	0	0	0	0	0	0	0	0	0	0	0	0	0	0	0	0	0	0	0	0	0	0	0	0	0	Calcium Stone	No	COM	COD
黄征	右肾结石 左肾萎缩	1891	20141118	CaOx	2014	11	Fall	Male	32	Young age (<40)	1	0	0	0	0	0	1	0	0	0	0	0	0	0	0	0	0	0	0	0	0	0	0	0	0	0	0	0	0	0	0	0	0	Calcium Stone	No	COM	COD
叶莉	1、右肾多发性结石并积水； 2、左肾多发性小结石	1892	20141118	CaOx	2014	11	Fall	Female	45	Middle age (40-60)	1	0	1	0	0	0	0	0	0	0	0	0	0	0	0	0	0	0	0	0	0	0	0	0	0	0	0	0	0	0	0	0	0	Calcium Stone	No	COM	COD
叶雪妹	右输尿管上段结石并右肾积液	1893	20141118	CaOx	2014	11	Fall	Female	49	Middle age (40-60)	2	0	1	0	0	0	0	0	0	0	0	0	0	0	0	0	0	0	0	0	0	0	0	0	0	0	0	0	0	0	0	0	0	Calcium Stone	No	COM	COD
陈汝德	1.右输尿管上段结石 2.右肾重度积水	1894	20141118	CaOx	2014	11	Fall	Male	64	High age (>60)	2	0	1	0	1	0	0	0	0	0	0	0	0	0	0	0	0	0	0	0	0	0	0	0	0	0	0	0	0	0	0	0	0	Calcium Stone	No	COM	COD
孙二妹	肾结石	1895	20141119	CaOx	2014	11	Fall	Female	62	High age (>60)	1	0	0	0	0	0	0	0	0	0	0	0	0	0	0	0	0	0	0	0	0	0	0	0	0	0	0	0	0	0	0	0	0	Calcium Stone	No	COM	COD
唐洁兰	1.急性肾盂肾炎 2.右肾多发结石并积液 3.右侧输尿管上段狭窄 4.慢性胃炎	1896	20141119	CaOx	2014	11	Fall	Female	60	High age (>60)	1	1	1	1	0	0	0	0	0	0	0	0	0	0	0	0	0	0	0	0	0	0	0	0	0	0	0	0	0	0	0	0	0	Calcium Stone	No	COM
韩志刚	1、右肾结石并轻度积水 2、2型糖尿病 3、慢性乙型肝炎	1897	20141119	CaOx	2014	11	Fall	Male	44	Middle age (40-60)	1	0	1	0	0	0	0	0	0	0	0	0	0	0	0	0	0	0	0	0	0	0	0	1	0	0	0	0	0	0	0	0	0	Calcium Stone	No	COM	COD
李和秀	1、右肾多发性结石 2、右输尿管上段结石 3、左肾萎缩 4、右URS术后 5、高血压症（1级，高危组） 6、类风湿性关节炎 ,泌尿系感染	1898	20141119	Uric Acid Stone	2014	11	Fall	Female	71	High age (>60)	1	1	0	0	0	0	1	0	0	0	0	0	0	0	0	0	0	1	0	0	0	0	0	0	1	0	0	0	0	0	0	0	0	Uric Acid Stone	Yes	UA	MAP
郑利名	1、前列腺增生症 2、膀胱结石 3、慢支炎肺气肿 4、2型糖尿病,泌尿系感染	1899	20141119	CaOx	2014	11	Fall	Male	80	High age (>60)	3	1	0	0	0	0	0	0	0	0	0	0	0	0	1	0	0	0	0	0	0	0	0	1	0	0	0	0	0	0	0	0	0	Calcium Stone	No	COM	COD
吴小雄	右肾多发结石 糖尿病	1900	20141119	CaOx	2014	11	Fall	Male	51	Middle age (40-60)	1	0	0	0	0	0	0	0	0	0	0	0	0	0	0	0	0	0	0	0	0	0	0	1	0	0	0	0	0	0	0	0	0	Calcium Stone	No	COM	COD
管仕福	双肾结石并双肾积水 右输尿管上段结石 糖尿病 高血压 右双J管置入术后 慢性肾功能不全	1901	20141119	CaOx	2014	11	Fall	Male	65	High age (>60)	1	0	1	0	1	0	0	0	0	0	0	0	0	0	0	0	0	0	0	0	0	0	0	1	1	0	0	0	0	0	0	0	0	Calcium Stone	No	COM	COD
聂伟棠	1）左肾多发结石； 2）左肾积液。	1902	20141119	CaOx	2014	11	Fall	Male	59	Middle age (40-60)	1	0	1	0	0	0	0	0	0	0	0	0	0	0	0	0	0	0	0	0	0	0	0	0	0	0	0	0	0	0	0	0	0	Calcium Stone	No	COM	COD
谢稳强	1.双肾结石 2.右PCNL术后	1903	20141119	Uric Acid Stone	2014	11	Fall	Male	41	Middle age (40-60)	1	0	0	0	0	0	0	0	0	0	0	0	0	0	0	0	0	0	0	0	0	0	0	0	0	0	0	0	0	0	0	0	0	Uric Acid Stone	No	UA
何倩影	1、左肾多发结石 2、左肾上腺切除术后	1904	20141119	Uric Acid Stone	2014	11	Fall	Female	60	High age (>60)	1	0	0	0	0	0	0	0	0	0	0	0	0	0	0	0	0	0	0	0	0	0	0	0	0	0	0	0	0	0	0	0	0	Uric Acid Stone	No	UA
伍绍炎	1.左肾结石 2.左肾积液 3.高血压病Ⅰ级 高危	1905	20141119	Uric Acid Stone	2014	11	Fall	Male	69	High age (>60)	1	0	1	0	0	0	0	0	0	0	0	0	0	0	0	0	0	0	0	0	0	0	0	0	1	0	0	0	0	0	0	0	0	Uric Acid Stone	Yes	UA	MAP
陈丽佳	左输尿管结石并左肾积水 高血压	1906	20141119	CaOx	2014	11	Fall	Female	61	High age (>60)	2	0	1	0	0	0	0	0	0	0	0	0	0	0	0	0	0	0	0	0	0	0	0	0	1	0	0	0	0	0	0	0	0	Calcium Stone	No	COM	COD
黄石连	双肾铸型结石 梗阻性肾病 慢性肾功能不全 慢性胃炎 高脂血症	1907	20141119	Uric Acid Stone	2014	11	Fall	Female	53	Middle age (40-60)	1	0	0	0	1	0	0	0	0	0	0	0	0	0	0	1	0	0	0	0	0	0	0	0	0	1	0	0	0	0	0	0	1	Uric Acid Stone	No	UA
陈清月	左肾结石	1908	20141119	MAP	2014	11	Fall	Female	51	Middle age (40-60)	1	0	0	0	0	0	0	0	0	0	0	0	0	0	0	0	0	0	0	0	0	0	0	0	0	0	0	0	0	0	0	0	0	Infection Stone	Yes	MAP	CA	CaP
张友勇	1.右肾结石并积液 2.高血压痛(1级,低危)	1909	20141119	CaOx	2014	11	Fall	Male	62	High age (>60)	1	0	1	0	0	0	0	0	0	0	0	0	0	0	0	0	0	0	0	0	0	0	0	0	1	0	0	0	0	0	0	0	0	Calcium Stone	No	COM
曾淑雯	1.双肾结石 2.2型糖尿病 3.高血压病 ,泌尿系感染	1910	20141119	CaOx	2014	11	Fall	Female	64	High age (>60)	1	1	0	0	0	0	0	0	0	0	0	0	0	0	0	0	0	0	0	0	0	0	0	1	1	0	0	0	0	0	0	0	0	Calcium Stone	No	COM	COD
黄建平	右肾多发结石并积水	1911	20141119	CaP	2014	11	Fall	Male	35	Young age (<40)	1	0	1	0	0	0	0	0	0	0	0	0	0	0	0	0	0	0	0	0	0	0	0	0	0	0	0	0	0	0	0	0	0	Calcium Stone	Yes	CaHPO4	COD	UA
谢芳琪	1.左输尿管中段结石并左肾积液 2.双肾结石	1912	20141119	CA	2014	11	Fall	Male	71	High age (>60)	2	0	1	0	0	0	0	0	0	0	0	0	0	0	0	0	0	0	0	0	0	0	0	0	0	0	0	0	0	0	0	0	0	Infection Stone	Yes	CA	CaP	COD
莫秀仁	1.膀胱结石 2.前列腺增生	1913	20141119	Uric Acid Stone	2014	11	Fall	Male	80	High age (>60)	3	0	0	0	0	0	0	0	0	0	0	0	0	0	1	0	0	0	0	0	0	0	0	0	0	0	0	0	0	0	0	0	0	Uric Acid Stone	No	UA
蔡代香	右输尿管上段结石伴积液	1914	20141119	Uric Acid Stone	2014	11	Fall	Female	50	Middle age (40-60)	2	0	1	0	0	0	0	0	0	0	0	0	0	0	0	0	0	0	0	0	0	0	0	0	0	0	0	0	0	0	0	0	0	Uric Acid Stone	Yes	UA	COM
刘雪芬	1、双肾多发性结石 2、右肾萎缩？ 3、子宫肌瘤术后	1915	20141120	CaOx	2014	11	Fall	Female	49	Middle age (40-60)	1	0	0	0	0	0	1	0	0	0	0	0	1	0	0	0	0	0	0	0	0	0	0	0	0	0	0	0	0	0	0	0	0	Calcium Stone	Yes	COD	COM	CA
钱节妹	双肾多发结石并右肾积液	1916	20141120	CaOx	2014	11	Fall	Female	56	Middle age (40-60)	1	0	1	0	0	0	0	0	0	0	0	0	0	0	0	0	0	0	0	0	0	0	0	0	0	0	0	0	0	0	0	0	0	Calcium Stone	No	COM	COD
王志明	左肾铸型结石	1917	20141120	CaOx	2014	11	Fall	Male	59	Middle age (40-60)	1	0	0	0	0	0	0	0	0	0	0	0	0	0	0	0	0	0	0	0	0	0	0	0	0	0	0	0	0	0	0	0	1	Calcium Stone	Yes	COM	CA	MAP
林菜花	右肾结石并积液	1918	20141120	CaOx	2014	11	Fall	Female	57	Middle age (40-60)	1	0	1	0	0	0	0	0	0	0	0	0	0	0	0	0	0	0	0	0	0	0	0	0	0	0	0	0	0	0	0	0	0	Calcium Stone	No	COM	COD
王如焕	1、双侧输尿管上段结石 2、双肾积液 3、高脂血症	1919	20141120	CaOx	2014	11	Fall	Male	57	Middle age (40-60)	2	0	1	0	0	0	0	0	0	0	0	0	0	0	0	0	0	0	0	0	0	0	0	0	0	1	0	0	0	0	0	0	0	Calcium Stone	No	COM	COD
王如焕	1、双侧输尿管上段结石 2、双肾积液 3、高脂血症	1919	20141120	CA	2014	11	Fall	Male	57	Middle age (40-60)	2	0	1	0	0	0	0	0	0	0	0	0	0	0	0	0	0	0	0	0	0	0	0	0	0	1	0	0	0	0	0	0	0	Infection Stone	Yes	CA	COM
李有于	1.双侧肾结石并感染 2.慢性肾功能衰竭（失代偿期） 3.双侧URS术后 4.痛风	1920	20141120	Uric Acid Stone	2014	11	Fall	Male	65	High age (>60)	1	1	0	0	1	0	0	0	1	1	0	0	0	0	0	0	0	0	0	0	0	0	0	0	0	0	0	0	0	0	0	0	0	Uric Acid Stone	No	UA
李有于	1.双侧肾结石并感染 2.慢性肾功能衰竭（失代偿期） 3.双侧URS术后 4.痛风	1920	20141120	Uric Acid Stone	2014	11	Fall	Male	65	High age (>60)	1	1	0	0	1	0	0	0	1	1	0	0	0	0	0	0	0	0	0	0	0	0	0	0	0	0	0	0	0	0	0	0	0	Uric Acid Stone	No	UA
林春丽	左肾结石,泌尿系感染	1921	20141120	CA	2014	11	Fall	Female	45	Middle age (40-60)	1	1	0	0	0	0	0	0	0	0	0	0	0	0	0	0	0	0	0	0	0	0	0	0	0	0	0	0	0	0	0	0	0	Infection Stone	Yes	CA	COM	MAP
许汉林	1.左肾多发结石并大量积液 2.右肾多发结石	1922	20141120	CaOx	2014	11	Fall	Male	60	High age (>60)	1	0	1	0	0	0	0	0	0	0	0	0	0	0	0	0	0	0	0	0	0	0	0	0	0	0	0	0	0	0	0	0	0	Calcium Stone	No	COM	COD
许汉林	1.左肾多发结石并大量积液 2.右肾多发结石	1922	20141120	CaOx	2014	11	Fall	Male	60	High age (>60)	1	0	1	0	0	0	0	0	0	0	0	0	0	0	0	0	0	0	0	0	0	0	0	0	0	0	0	0	0	0	0	0	0	Calcium Stone	No	COM
陈少芬	输尿管结石,泌尿系感染	1923	20141120	CaOx	2014	11	Fall	Female	53	Middle age (40-60)	2	1	0	0	0	0	0	0	0	0	0	0	0	0	0	0	0	0	0	0	0	0	0	0	0	0	0	0	0	0	0	0	0	Calcium Stone	No	COM	COD
林群兴	左输尿管中段结石并积水	1924	20141121	Uric Acid Stone	2014	11	Fall	Female	63	High age (>60)	2	0	1	0	0	0	0	0	0	0	0	0	0	0	0	0	0	0	0	0	0	0	0	0	0	0	0	0	0	0	0	0	0	Uric Acid Stone	Yes	UA	COM
李小妹	1、右输尿管上段结石 2、右肾小结石 3、左肾小结石 4、2-型糖尿病	1925	20141121	CaOx	2014	11	Fall	Female	61	High age (>60)	2	0	0	0	0	0	0	0	0	0	0	0	0	0	0	0	0	0	0	0	0	0	0	1	0	0	0	0	0	0	0	0	0	Calcium Stone	Yes	COD	COM	UA
谢太中	1、双肾多发结石并积液 2、肾功能不全 3、右肾囊肿	1926	20141121	CaOx	2014	11	Fall	Male	59	Middle age (40-60)	1	0	1	0	1	0	0	0	0	0	1	0	0	0	0	0	0	0	0	0	0	0	0	0	0	0	0	0	0	0	0	0	0	Calcium Stone	Yes	COM	UA
黄灵喜	１.右肾多发结石并积液 ２.左UPJ狭窄	1927	20141121	CaOx	2014	11	Fall	Female	21	Young age (<40)	1	0	1	1	0	0	0	0	0	0	0	0	0	0	0	0	0	0	0	0	0	0	0	0	0	0	0	0	0	0	0	0	0	Calcium Stone	No	COM	COD
姚丽华	1、双肾多发结石 2、高血压病,泌尿系感染	1928	20141121	CaOx	2014	11	Fall	Female	62	High age (>60)	1	1	0	0	0	0	0	0	0	0	0	0	0	0	0	0	0	0	0	0	0	0	0	0	1	0	0	0	0	0	0	0	0	Calcium Stone	No	COM
张华珍	1）左肾多发结石 2）左肾积脓？	1929	20141121	CA	2014	11	Fall	Female	50	Middle age (40-60)	1	0	0	0	0	0	0	0	0	0	0	0	0	0	0	0	0	0	0	0	0	0	0	0	0	0	0	0	0	0	0	0	0	Infection Stone	Yes	CA	CaP	COM
谢水英	右肾铸型结石并积水 高血压,泌尿系感染	1930	20141121	Uric Acid Stone	2014	11	Fall	Female	63	High age (>60)	1	1	1	0	0	0	0	0	0	0	0	0	0	0	0	0	0	0	0	0	0	0	0	0	1	0	0	0	0	0	0	0	1	Uric Acid Stone	Yes	UA	COM
谭景全	1.右肾多发性结石	1931	20141121	CaOx	2014	11	Fall	Male	41	Middle age (40-60)	1	0	0	0	0	0	0	0	0	0	0	0	0	0	0	0	0	0	0	0	0	0	0	0	0	0	0	0	0	0	0	0	0	Calcium Stone	No	COM	COD
徐万华	左肾结石并积液	1932	20141121	CaOx	2014	11	Fall	Male	63	High age (>60)	1	0	1	0	0	0	0	0	0	0	0	0	0	0	0	0	0	0	0	0	0	0	0	0	0	0	0	0	0	0	0	0	0	Calcium Stone	No	COM
邹佰华	右肾结石	1933	20141121	CaOx	2014	11	Fall	Male	57	Middle age (40-60)	1	0	0	0	0	0	0	0	0	0	0	0	0	0	0	0	0	0	0	0	0	0	0	0	0	0	0	0	0	0	0	0	0	Calcium Stone	No	COM	COD
刘有婉	左肾多发结石	1934	20141121	CaOx	2014	11	Fall	Female	39	Young age (<40)	1	0	0	0	0	0	0	0	0	0	0	0	0	0	0	0	0	0	0	0	0	0	0	0	0	0	0	0	0	0	0	0	0	Calcium Stone	No	COM	COD
曾建浩	1、左肾多发性结石并积水。 2、右肾小结石。	1935	20141121	Uric Acid Stone	2014	11	Fall	Male	50	Middle age (40-60)	1	0	1	0	0	0	0	0	0	0	0	0	0	0	0	0	0	0	0	0	0	0	0	0	0	0	0	0	0	0	0	0	0	Uric Acid Stone	Yes	UA	COM
李庆全	左肾多发结石	1936	20141121	CA	2014	11	Fall	Male	48	Middle age (40-60)	1	0	0	0	0	0	0	0	0	0	0	0	0	0	0	0	0	0	0	0	0	0	0	0	0	0	0	0	0	0	0	0	0	Infection Stone	Yes	CA	COD	COM
李艳文	右输尿管中段结石伴积水，泌尿系感染	1937	20141121	CaOx	2014	11	Fall	Female	47	Middle age (40-60)	2	1	1	0	0	0	0	0	0	0	0	0	0	0	0	0	0	0	0	0	0	0	0	0	0	0	0	0	0	0	0	0	0	Calcium Stone	No	COM	COD
黄永俊	右肾结石并积液 高血压	1938	20141124	CaOx	2014	11	Fall	Male	46	Middle age (40-60)	1	0	1	0	0	0	0	0	0	0	0	0	0	0	0	0	0	0	0	0	0	0	0	0	1	0	0	0	0	0	0	0	0	Calcium Stone	No	COM	COD
黄永红	右肾结石 2型糖尿病	1939	20141124	Uric Acid Stone	2014	11	Fall	Male	48	Middle age (40-60)	1	0	0	0	0	0	0	0	0	0	0	0	0	0	0	0	0	0	0	0	0	0	0	1	0	0	0	0	0	0	0	0	0	Uric Acid Stone	Yes	UA	COM
谭俭应	1、左输尿管中段结石 2、左肾多发性结石 3、右肾多发性结石	1940	20141124	CaOx	2014	11	Fall	Male	51	Middle age (40-60)	2	0	0	0	0	0	0	0	0	0	0	0	0	0	0	0	0	0	0	0	0	0	0	0	0	0	0	0	0	0	0	0	0	Calcium Stone	No	COM	COD
胡火星	1、左输尿管中段结石 2、右肾结石 3、高血压病 3级 极高危组	1941	20141124	CaOx	2014	11	Fall	Male	49	Middle age (40-60)	2	0	0	0	0	0	0	0	0	0	0	0	0	0	0	0	0	0	0	0	0	0	0	0	1	0	0	0	0	0	0	0	0	Calcium Stone	No	COM	COD
何汝清	1、双侧肾结石 2、泌尿系感染	1942	20141124	CA	2014	11	Fall	Female	55	Middle age (40-60)	1	1	0	0	0	0	0	0	0	0	0	0	0	0	0	0	0	0	0	0	0	0	0	0	0	0	0	0	0	0	0	0	0	Infection Stone	Yes	CA	MAP	CaP
邓冠雄	左输尿管上段结石 左肾结石 高血压 糖尿病	1943	20141124	CaOx	2014	11	Fall	Male	39	Young age (<40)	2	0	0	0	0	0	0	0	0	0	0	0	0	0	0	0	0	0	0	0	0	0	0	1	1	0	0	0	0	0	0	0	0	Calcium Stone	No	COM	COD
叶毓贤	左肾结石并积水	1944	20141124	CaOx	2014	11	Fall	Male	37	Young age (<40)	1	0	1	0	0	0	0	0	0	0	0	0	0	0	0	0	0	0	0	0	0	0	0	0	0	0	0	0	0	0	0	0	0	Calcium Stone	No	COM	COD
欧阳锦新	1.左肾结石 2.高血压病	1945	20141124	CaOx	2014	11	Fall	Male	64	High age (>60)	1	0	0	0	0	0	0	0	0	0	0	0	0	0	0	0	0	0	0	0	0	0	0	0	1	0	0	0	0	0	0	0	0	Calcium Stone	No	COM	COD
张金芳	1.左输尿管结石并左肾积液	1946	20141124	CaOx	2014	11	Fall	Female	61	High age (>60)	2	0	1	0	0	0	0	0	0	0	0	0	0	0	0	0	0	0	0	0	0	0	0	0	0	0	0	0	0	0	0	0	0	Calcium Stone	No	COD	COM
冯二妹	1、左侧输尿管下段结石 2、尿路感染 3、高血压病 4、慢性鼻炎 5、鼻甲肥大术后	1947	20141124	CaOx	2014	11	Fall	Female	61	High age (>60)	2	1	0	0	0	0	0	0	0	0	0	0	0	0	0	0	0	0	0	0	0	0	0	0	1	0	0	0	0	0	0	0	0	Calcium Stone	No	COM	COD
殷利明	肾结石	1948	20141124	CaOx	2014	11	Fall	Male	58	Middle age (40-60)	1	0	0	0	0	0	0	0	0	0	0	0	0	0	0	0	0	0	0	0	0	0	0	0	0	0	0	0	0	0	0	0	0	Calcium Stone	No	COD	COM
胡艳玲	泌尿系结石	1949	20141124	CA	2014	11	Fall	Female	36	Young age (<40)	1	0	0	0	0	0	0	0	0	0	0	0	0	0	0	0	0	0	0	0	0	0	0	0	0	0	0	0	0	0	0	0	0	Infection Stone	Yes	CA	UA	COM
梁定宇	左输尿管下段结石	1950	20141124	CaOx	2014	11	Fall	Male	24	Young age (<40)	2	0	0	0	0	0	0	0	0	0	0	0	0	0	0	0	0	0	0	0	0	0	0	0	0	0	0	0	0	0	0	0	0	Calcium Stone	No	COM	COD
陈汉成	1、左肾结石 2、左RIRS术后 3、右PCNL术后 4、高血压病	1951	20141125	CaOx	2014	11	Fall	Male	49	Middle age (40-60)	1	0	0	0	0	0	0	0	0	0	0	0	0	0	0	0	0	0	0	0	0	0	0	0	1	0	0	0	0	0	0	0	0	Calcium Stone	No	COM	COD
李木旋	1、左输尿管上段结石 2、左肾结石 3、泌尿系感染	1952	20141125	CA	2014	11	Fall	Male	67	High age (>60)	2	1	0	0	0	0	0	0	0	0	0	0	0	0	0	0	0	0	0	0	0	0	0	0	0	0	0	0	0	0	0	0	0	Infection Stone	Yes	CA	COM	CaP
关顺祥	1、右肾多发结石 2、左侧经皮肾镜取石术后 3、右侧输尿管内支架置入术后 4、高血压病	1953	20141125	Uric Acid Stone	2014	11	Fall	Male	52	Middle age (40-60)	1	0	0	0	0	0	0	0	0	0	0	0	0	0	0	0	0	0	0	0	0	0	0	0	1	0	0	0	0	0	0	0	0	Uric Acid Stone	No	UA
杜秉恩	血尿查因 双肾结石	1954	20141125	CA	2014	11	Fall	Male	56	Middle age (40-60)	1	0	0	0	0	0	0	0	0	0	0	0	0	0	0	0	0	0	0	0	0	0	0	0	0	0	0	0	0	0	0	0	0	Infection Stone	Yes	CA	COM
梁琼珍	双肾结石	1955	20141125	CaOx	2014	11	Fall	Female	51	Middle age (40-60)	1	0	0	0	0	0	0	0	0	0	0	0	0	0	0	0	0	0	0	0	0	0	0	0	0	0	0	0	0	0	0	0	0	Calcium Stone	No	COM
梁叶美	右肾盂结石并积水 ,泌尿系感染	1956	20141125	CaOx	2014	11	Fall	Female	26	Young age (<40)	1	1	1	0	0	0	0	0	0	0	0	0	0	0	0	0	0	0	0	0	0	0	0	0	0	0	0	0	0	0	0	0	0	Calcium Stone	No	COM
李意凤	右肾盂输尿管铸型结石并肾盂积液	1957	20141125	Uric Acid Stone	2014	11	Fall	Female	58	Middle age (40-60)	1	0	1	0	0	0	0	0	0	0	0	0	0	0	0	0	0	0	0	0	0	0	0	0	0	0	0	0	0	0	0	0	1	Uric Acid Stone	No	UA
罗如恋	1、双肾结石 2、右输尿管结石 3、still综合症,泌尿系感染	1958	20141125	MAP	2014	11	Fall	Female	60	High age (>60)	1	1	0	0	0	0	0	0	0	0	0	0	0	0	0	0	0	0	0	0	0	0	0	0	0	0	0	0	0	0	0	0	0	Infection Stone	Yes	MAP	CA	CaP(CO3)
[truncated: 31,617 more rows]
